# Supplementary material for: Molecular profiling of patient-derived breast cancer xenografts
Source: Breast Cancer Res. 2012 Jan 16;14(1):R11. doi: 10.1186/bcr3095 (PMC3496128; doi:10.1186/bcr3095)
Supplement: Additional file 1 — Supplementary Tables 1, 2 and 3. Table S1: Status assignment of chromosome segments. GNL (loss, normal, gain of chromosome copy number). Start/end positions, size (Mb) and chromosome assignment are associated with each segment. Table S2: Chromosomal segments showing negative GNL differences in at least 30% of pairs (and present in at least 10 comparisons). Table S3: Chromosomal segments showing positive GNL differences in at least 30% of pairs (and present in at least 10 comparisons). [file bcr3095-S1.XLS]

## Sheet: Table S1 GNL differences
xenograft name					HBC-12A	HBCx-12A	HBCx-12B	GNL diff HBCx12A	GNL diff HBCx12B	HBC-3	HBCx-3	GNL diff HBCx-3	HBC-5	HBCx-5	GNL diff HBCx5	HBC-6	HBCx-6	GNL diff HBCx6	HBC-7	HBCx-7	GNL diff HBCx7	HBC-8	HBCx-8	GNL diff HBCx-8	HBC-10	HBCx-10	GNL diff HBCx-10	HBC-11	HBCx-11	GNL diff HBCx-11	HBC-15	HBCx-15	GNL diff HBCx15	HBC-17	HBCx-17	GNL diff HBCx17	HBC-20	HBCx-20	GNL diff HBCx20	HBC-21	HBCx-21	GNL diff HBCx21	HBC-22	HBCx-22	GNL diff HBCx22	HBC-23	HBCx-23	GNL diff HBCx23	HBC-24
					pat BC173	xeno BC173	xeno BC174 meta	diff BC173	diff BC174	pat BC52	xeno BC52	diff BC52	pat BC111	xeno BC111	diff BC111	pat 129	xeno BC129	diff BC129	pat BC130	xeno BC130	diff BC130	pat 138	xeno BC138	diff BC138	pat BC146	xeno BC146	diff BC146	pat BC147	xeno BC147	diff BC147	pat BC162	xeno BC162	diff BC162	pat BC227	xeno BC227	diff BC227	pat BC230	xeno BC230	diff BC230	pat BC239	xeno BC239	diff BC239	pat BC241	xeno BC241	diff BC241	pat BC247	xeno BC247	diff BC247	pat BC256
	ID	begin	end	chr	HXENO_250269BASXXvol.6712.GNL	HXENO_BK173BASp3.6521.GNL	HXENO_BK174BAS.6264.GNL			HXENO_419274EDW.6503.GNL	HXENO_BK52EDWXXvol.6718.GNL		HXENO_445464VINC2.Dela.6404.GNL	HXENO_BK111VINC.5808.GNL		HXENO_446062GEI.6607.GNL	HXENO_BK129GEI.5817.GNL		HXENO_446078JAM.6610.GNL	HXENO_BK130JAM.5823.GNL		HXENO_446661DEU.6611.GNL	HXENO_BK138DEU.6609.GNL		HXENO_447366.CLE.5810.GNL	HXENO_BK146CLE.5811.GNL		HXENO_447423Vum.6508.GNL	HXENO_BK147VUMXXvol.6719.GNL		HXENO_449209ADA.6285.GNL	HXENO_BK162ADA.6605.GNL		HXENO_495859JOSvsXX.15744.GNL	HXENO_BC227p0vsXX.16631.GNL		HXENO_498874.POI.15655.GNL	HXENO_BC230vsXX.16104.GNL		HXENO_513260vsxx.16955.GNL	HXENO_BC239p1vsXX.16926.GNL		HXENO_513760vsxx.16956.GNL	HXENO_BC241p1vsXX.16924.GNL		HXENO_514755vsxx.16957.GNL	HXENO_BC247p0vsXX.16923.GNL		HXENO_516602vsxx.16958.GNL
reg1	chr1:617-1025372.5	617	1025372.5	1	0	1	0	1	0	NA	0		NA	0		1	0	-1	1	0	-1	0	0	0	-1	0	1	NA	-1		-1	0	1	-1	1	2	0	-1	-1	-1	1	2	-1	0	1	0	0	0	0
reg2	chr1:1025372.5-1496045	1025372.5	1496045	1	0	1	0	1	0	NA	0		NA	0		1	0	-1	1	0	-1	0	0	0	-1	0	1	NA	-1		-1	0	1	-1	1	2	0	-1	-1	-1	1	2	-1	0	1	0	0	0	0
reg3	chr1:1496045-1845051.5	1496045	1845051.5	1	0	1	0	1	0	NA	0		NA	0		1	0	-1	1	0	-1	0	0	0	-1	0	1	NA	-1		-1	0	1	-1	0	1	0	-1	-1	-1	1	2	-1	0	1	0	0	0	0
reg4	chr1:1845051.5-2047301	1845051.5	2047301	1	0	1	0	1	0	NA	0		NA	0		1	0	-1	1	0	-1	0	0	0	-1	0	1	NA	-1		-1	0	1	-1	0	1	0	1	1	-1	1	2	-1	0	1	0	0	0	0
reg5	chr1:2047301-2060218.5	2047301	2060218.5	1	0	1	0	1	0	NA	0		NA	0		1	0	-1	1	0	-1	0	0	0	-1	0	1	NA	-1		-1	0	1	-1	1	2	0	1	1	-1	1	2	-1	0	1	0	0	0	0
reg6	chr1:2060218.5-2215371.5	2060218.5	2215371.5	1	0	1	0	1	0	NA	0		NA	0		1	0	-1	1	0	-1	0	0	0	-1	0	1	NA	-1		-1	0	1	-1	1	2	0	1	1	-1	1	2	-1	0	1	0	0	0	0
reg7	chr1:2215371.5-2651024	2215371.5	2651024	1	0	1	0	1	0	NA	0		NA	-1		1	0	-1	1	0	-1	0	0	0	-1	0	1	NA	-1		-1	0	1	-1	1	2	0	1	1	-1	1	2	-1	0	1	0	0	0	0
reg8	chr1:2651024-3144433.5	2651024	3144433.5	1	0	1	0	1	0	NA	0		NA	-1		1	0	-1	1	0	-1	0	0	0	-1	0	1	NA	-1		-1	0	1	-1	1	2	-1	-1	0	-1	1	2	-1	0	1	0	0	0	0
reg9	chr1:3144433.5-3446009.5	3144433.5	3446009.5	1	0	1	0	1	0	NA	0		NA	-1		1	0	-1	1	0	-1	1	1	0	-1	0	1	NA	-1		-1	0	1	-1	1	2	-1	-1	0	-1	1	2	-1	0	1	0	0	0	0
reg10	chr1:3446009.5-3546021	3446009.5	3546021	1	0	1	0	1	0	NA	0		NA	-1		1	0	-1	1	0	-1	1	1	0	-1	0	1	NA	-1		-1	-1	0	-1	0	1	-1	-1	0	-1	1	2	-1	0	1	0	0	0	0
reg11	chr1:3546021-3995657.5	3546021	3995657.5	1	0	1	0	1	0	NA	0		NA	-1		1	0	-1	1	0	-1	1	1	0	-1	0	1	NA	-1		-1	-1	0	-1	0	1	-1	-1	0	-1	0	1	-1	0	1	0	0	0	0
reg12	chr1:3995657.5-5075573	3995657.5	5075573	1	0	1	0	1	0	NA	0		0	-1	-1	1	0	-1	1	0	-1	1	1	0	-1	0	1	NA	-1		-1	-1	0	-1	0	1	-1	-1	0	0	0	0	-1	-1	0	0	0	0	0
reg13	chr1:5075573-5508314	5075573	5508314	1	0	1	0	1	0	NA	0		0	-1	-1	1	0	-1	1	0	-1	-1	0	1	-1	0	1	NA	-1		-1	-1	0	-1	0	1	-1	-1	0	0	0	0	-1	-1	0	0	0	0	0
reg14	chr1:5508314-6337102	5508314	6337102	1	0	1	0	1	0	NA	0		0	-1	-1	1	0	-1	1	0	-1	-1	0	1	-1	0	1	NA	-1		-1	-1	0	-1	0	1	-1	-1	0	0	0	0	-1	0	1	0	0	0	0
reg15	chr1:6337102-6476475.5	6337102	6476475.5	1	0	1	0	1	0	NA	0		0	-1	-1	-1	-1	0	1	0	-1	-1	0	1	-1	0	1	NA	-1		-1	-1	0	-1	0	1	-1	-1	0	0	0	0	-1	0	1	0	0	0	0
reg16	chr1:6476475.5-6665447	6476475.5	6665447	1	0	1	0	1	0	NA	0		0	-1	-1	-1	-1	0	0	0	0	-1	0	1	-1	0	1	NA	-1		-1	-1	0	-1	0	1	-1	-1	0	0	0	0	-1	0	1	0	0	0	0
reg17	chr1:6665447-6916852.5	6665447	6916852.5	1	0	1	0	1	0	NA	0		0	-1	-1	-1	-1	0	0	0	0	-1	0	1	-1	0	1	NA	-1		-1	-1	0	-1	0	1	-1	-1	0	0	0	0	-1	0	1	0	0	0	0
reg18	chr1:6916852.5-7488045	6916852.5	7488045	1	0	1	0	1	0	NA	0		0	-1	-1	-1	-1	0	0	0	0	-1	0	1	-1	0	1	NA	-1		-1	-1	0	-1	0	1	-1	-1	0	0	0	0	-1	0	1	0	0	0	0
reg19	chr1:7488045-7673723	7488045	7673723	1	0	1	0	1	0	NA	0		0	-1	-1	-1	-1	0	0	0	0	-1	0	1	-1	0	1	NA	-1		-1	-1	0	-1	0	1	-1	-1	0	0	0	0	-1	0	1	0	0	0	0
reg20	chr1:7673723-8256830	7673723	8256830	1	0	1	0	1	0	NA	0		0	-1	-1	-1	-1	0	0	0	0	-1	0	1	-1	0	1	NA	-1		-1	-1	0	-1	0	1	-1	-1	0	0	0	0	-1	0	1	0	0	0	0
reg21	chr1:8256830-8327125	8256830	8327125	1	0	1	0	1	0	NA	0		0	-1	-1	-1	-1	0	0	0	0	-1	0	1	-1	0	1	NA	-1		-1	-1	0	-1	0	1	-1	-1	0	0	0	0	-1	0	1	0	0	0	0
reg22	chr1:8327125-8699691	8327125	8699691	1	0	1	0	1	0	NA	0		0	-1	-1	-1	-1	0	0	0	0	-1	0	1	-1	0	1	NA	-1		-1	-1	0	-1	0	1	-1	-1	0	0	0	0	-1	0	1	0	0	0	0
reg23	chr1:8699691-9504401	8699691	9504401	1	0	1	0	1	0	NA	0		0	-1	-1	-1	-1	0	0	0	0	-1	0	1	-1	0	1	NA	-1		-1	-1	0	-1	0	1	-1	-1	0	0	0	0	-1	0	1	0	0	0	0
reg24	chr1:9504401-10736556	9504401	10736556	1	0	1	0	1	0	NA	0		0	-1	-1	-1	-1	0	0	0	0	-1	0	1	-1	0	1	NA	-1		-1	-1	0	-1	0	1	-1	-1	0	0	0	0	-1	0	1	0	0	0	0
reg25	chr1:10736556-11210137	10736556	11210137	1	0	1	0	1	0	NA	0		0	-1	-1	-1	-1	0	0	0	0	-1	0	1	-1	0	1	NA	-1		-1	-1	0	-1	0	1	-1	-1	0	0	0	0	-1	0	1	0	0	0	0
reg26	chr1:11210137-12258169.5	11210137	12258169.5	1	0	1	0	1	0	NA	0		0	-1	-1	-1	-1	0	0	0	0	-1	0	1	-1	0	1	NA	-1		-1	-1	0	-1	0	1	-1	-1	0	0	0	0	-1	0	1	0	0	0	0
reg27	chr1:12258169.5-13883559	12258169.5	13883559	1	0	1	0	1	0	NA	0		0	-1	-1	-1	-1	0	0	0	0	-1	0	1	-1	0	1	NA	-1		-1	-1	0	-1	0	1	-1	-1	0	0	0	0	-1	0	1	0	0	0	0
reg28	chr1:13883559-14104823	13883559	14104823	1	0	1	0	1	0	NA	0		0	-1	-1	-1	-1	0	0	0	0	-1	0	1	-1	0	1	NA	-1		-1	-1	0	-1	0	1	-1	-1	0	0	0	0	-1	-1	0	0	0	0	0
reg29	chr1:14104823-14512162	14104823	14512162	1	0	1	0	1	0	NA	0		0	-1	-1	-1	-1	0	0	0	0	-1	0	1	-1	0	1	NA	-1		-1	-1	0	-1	0	1	-1	-1	0	0	0	0	-1	-1	0	0	0	0	0
reg30	chr1:14512162-15088274.5	14512162	15088274.5	1	1	1	1	0	0	NA	0		0	-1	-1	-1	-1	0	0	0	0	-1	0	1	-1	0	1	NA	-1		-1	-1	0	-1	0	1	-1	-1	0	0	0	0	-1	-1	0	0	0	0	0
reg31	chr1:15088274.5-16100179.5	15088274.5	16100179.5	1	0	1	1	1	1	NA	0		0	-1	-1	-1	-1	0	0	0	0	-1	0	1	-1	0	1	NA	-1		-1	-1	0	-1	0	1	-1	-1	0	0	0	0	-1	0	1	0	0	0	0
reg32	chr1:16100179.5-16262511	16100179.5	16262511	1	0	1	1	1	1	NA	0		1	-1	-2	-1	-1	0	0	0	0	-1	0	1	-1	0	1	NA	-1		-1	-1	0	-1	0	1	-1	-1	0	0	0	0	-1	0	1	0	0	0	0
reg33	chr1:16262511-16470253	16262511	16470253	1	0	1	1	1	1	NA	0		0	-1	-1	-1	-1	0	0	0	0	-1	0	1	-1	0	1	NA	-1		-1	-1	0	-1	0	1	-1	-1	0	0	0	0	-1	0	1	0	0	0	0
reg34	chr1:16470253-16704574	16470253	16704574	1	0	1	1	1	1	NA	0		0	-1	-1	-1	-1	0	0	0	0	-1	0	1	-1	0	1	NA	-1		-1	-1	0	0	0	0	-1	-1	0	0	0	0	-1	0	1	0	0	0	0
reg35	chr1:16704574-16822845.5	16704574	16822845.5	1	0	1	1	1	1	NA	0		0	-1	-1	-1	-1	0	0	0	0	-1	0	1	-1	0	1	NA	-1		-1	-1	0	0	0	0	-1	-1	0	0	0	0	-1	0	1	1	0	-1	0
reg36	chr1:16822845.5-17010281.5	16822845.5	17010281.5	1	0	1	1	1	1	NA	0		0	-1	-1	-1	-1	0	0	0	0	-1	0	1	-1	0	1	NA	-1		-1	-1	0	0	0	0	-1	-1	0	0	0	0	-1	0	1	1	0	-1	0
reg37	chr1:17010281.5-18645540.5	17010281.5	18645540.5	1	0	1	1	1	1	NA	0		0	-1	-1	-1	-1	0	0	0	0	-1	0	1	-1	0	1	NA	-1		-1	-1	0	-1	0	1	-1	-1	0	0	0	0	-1	0	1	0	0	0	0
reg38	chr1:18645540.5-19170073	18645540.5	19170073	1	0	1	1	1	1	NA	0		0	-1	-1	-1	-1	0	0	0	0	-1	0	1	-1	0	1	NA	-1		-1	-1	0	-1	0	1	-1	-1	0	0	0	0	-1	0	1	0	0	0	0
reg39	chr1:19170073-20725134	19170073	20725134	1	0	1	1	1	1	NA	0		0	-1	-1	-1	-1	0	0	0	0	-1	0	1	-1	0	1	NA	-1		-1	-1	0	-1	0	1	-1	-1	0	0	0	0	-1	0	1	1	1	0	0
reg40	chr1:20725134-20886361	20725134	20886361	1	0	1	1	1	1	NA	0		0	-1	-1	-1	-1	0	0	0	0	-1	0	1	-1	0	1	NA	-1		-1	-1	0	-1	0	1	-1	-1	0	0	0	0	-1	0	1	0	1	1	0
reg41	chr1:20886361-21390022.5	20886361	21390022.5	1	0	1	1	1	1	NA	0		0	-1	-1	-1	-1	0	0	0	0	-1	0	1	-1	0	1	NA	-1		-1	-1	0	-1	0	1	-1	-1	0	0	0	0	-1	0	1	0	-1	-1	0
reg42	chr1:21390022.5-21623089.5	21390022.5	21623089.5	1	0	1	1	1	1	NA	0		0	-1	-1	-1	-1	0	0	0	0	-1	0	1	-1	0	1	NA	-1		-1	-1	0	-1	0	1	-1	-1	0	0	0	0	-1	0	1	0	-1	-1	0
reg43	chr1:21623089.5-21841122	21623089.5	21841122	1	0	1	1	1	1	NA	0		1	-1	-2	-1	-1	0	0	0	0	-1	0	1	-1	0	1	NA	-1		-1	-1	0	-1	0	1	-1	-1	0	0	0	0	-1	0	1	0	-1	-1	0
reg44	chr1:21841122-22058106.5	21841122	22058106.5	1	0	1	1	1	1	NA	0		1	-1	-2	-1	-1	0	0	0	0	-1	0	1	-1	0	1	NA	-1		-1	-1	0	-1	1	2	-1	-1	0	0	0	0	-1	0	1	0	-1	-1	0
reg45	chr1:22058106.5-22360646	22058106.5	22360646	1	0	1	1	1	1	NA	0		0	-1	-1	-1	-1	0	0	0	0	-1	0	1	-1	0	1	NA	-1		-1	-1	0	-1	1	2	-1	-1	0	0	0	0	-1	0	1	0	-1	-1	0
reg46	chr1:22360646-23044400.5	22360646	23044400.5	1	0	1	1	1	1	NA	0		0	-1	-1	-1	-1	0	0	0	0	-1	0	1	-1	0	1	NA	-1		-1	-1	0	-1	1	2	-1	-1	0	0	0	0	-1	0	1	0	-1	-1	0
reg47	chr1:23044400.5-23145111.5	23044400.5	23145111.5	1	0	1	1	1	1	NA	0		0	-1	-1	-1	0	1	0	0	0	-1	0	1	-1	0	1	NA	-1		-1	-1	0	-1	1	2	-1	-1	0	0	0	0	-1	0	1	0	-1	-1	0
reg48	chr1:23145111.5-23614982	23145111.5	23614982	1	0	1	1	1	1	NA	0		0	-1	-1	-1	0	1	0	0	0	-1	0	1	-1	0	1	NA	-1		-1	-1	0	1	1	0	-1	-1	0	0	0	0	-1	0	1	0	-1	-1	0
reg49	chr1:23614982-24391255.5	23614982	24391255.5	1	0	1	1	1	1	NA	0		0	-1	-1	-1	0	1	0	0	0	-1	0	1	-1	0	1	NA	-1		-1	-1	0	-1	1	2	-1	-1	0	0	0	0	-1	0	1	0	-1	-1	0
reg50	chr1:24391255.5-27059285.5	24391255.5	27059285.5	1	0	1	1	1	1	NA	0		0	-1	-1	-1	0	1	0	0	0	-1	0	1	-1	0	1	NA	1		-1	-1	0	-1	0	1	-1	-1	0	0	0	0	-1	0	1	0	-1	-1	0
reg51	chr1:27059285.5-28491288	27059285.5	28491288	1	0	1	1	1	1	NA	0		0	-1	-1	-1	0	1	0	0	0	-1	0	1	-1	0	1	NA	1		-1	-1	0	-1	0	1	-1	-1	0	0	0	0	-1	0	1	0	-1	-1	-1
reg52	chr1:28491288-29978897.5	28491288	29978897.5	1	0	1	1	1	1	NA	0		0	-1	-1	1	0	-1	0	0	0	-1	0	1	-1	0	1	NA	1		-1	-1	0	-1	0	1	-1	-1	0	0	0	0	-1	0	1	0	-1	-1	-1
reg53	chr1:29978897.5-31353688	29978897.5	31353688	1	0	1	1	1	1	NA	0		0	-1	-1	1	0	-1	0	0	0	-1	0	1	-1	0	1	NA	1		-1	-1	0	-1	0	1	-1	-1	0	0	0	0	-1	0	1	0	-1	-1	-1
reg54	chr1:31353688-32542409	31353688	32542409	1	0	1	1	1	1	NA	0		0	-1	-1	1	0	-1	0	0	0	-1	0	1	-1	0	1	NA	1		-1	-1	0	-1	0	1	-1	-1	0	0	0	0	-1	0	1	0	-1	-1	-1
reg55	chr1:32542409-33507752	32542409	33507752	1	0	1	1	1	1	NA	0		0	-1	-1	1	0	-1	0	0	0	-1	0	1	-1	0	1	NA	1		-1	-1	0	-1	0	1	-1	-1	0	0	0	0	-1	0	1	0	-1	-1	-1
reg56	chr1:33507752-35262171.5	33507752	35262171.5	1	0	1	1	1	1	NA	0		0	-1	-1	1	0	-1	0	0	0	-1	0	1	-1	0	1	NA	1		-1	-1	0	-1	0	1	-1	-1	0	0	0	0	-1	-1	0	0	-1	-1	-1
reg57	chr1:35262171.5-36185249	35262171.5	36185249	1	0	1	1	1	1	NA	0		0	-1	-1	1	0	-1	0	0	0	-1	0	1	-1	0	1	NA	1		NA	-1		-1	0	1	-1	-1	0	0	0	0	-1	-1	0	0	-1	-1	0
reg58	chr1:36185249-37232772.5	36185249	37232772.5	1	0	1	1	1	1	NA	0		0	-1	-1	1	0	-1	0	0	0	-1	0	1	-1	0	1	NA	1		NA	-1		-1	0	1	-1	-1	0	0	0	0	-1	-1	0	0	-1	-1	0
reg59	chr1:37232772.5-37326004	37232772.5	37326004	1	0	1	1	1	1	NA	0		0	-1	-1	1	0	-1	0	0	0	1	0	-1	NA	0		NA	1		NA	-1		0	0	0	-1	-1	0	0	0	0	-1	-1	0	0	-1	-1	0
reg60	chr1:37326004-38038768	37326004	38038768	1	0	1	1	1	1	NA	0		0	-1	-1	1	0	-1	-1	0	1	1	0	-1	NA	0		NA	1		NA	-1		0	0	0	-1	-1	0	0	0	0	-1	-1	0	0	-1	-1	0
reg61	chr1:38038768-38873636	38038768	38873636	1	0	1	1	1	1	NA	0		0	-1	-1	1	0	-1	-1	0	1	1	0	-1	NA	0		NA	1		NA	-1		0	0	0	-1	-1	0	0	0	0	-1	-1	0	0	-1	-1	0
reg62	chr1:38873636-39510208.5	38873636	39510208.5	1	0	1	1	1	1	NA	0		0	-1	-1	1	0	-1	-1	0	1	1	0	-1	NA	0		NA	1		NA	-1		0	0	0	-1	-1	0	0	0	0	-1	0	1	0	-1	-1	0
reg63	chr1:39510208.5-40334700	39510208.5	40334700	1	0	1	1	1	1	NA	0		0	-1	-1	1	0	-1	-1	0	1	1	0	-1	NA	0		NA	1		NA	-1		0	0	0	-1	-1	0	0	0	0	-1	0	1	0	-1	-1	0
reg64	chr1:40334700-41731115.5	40334700	41731115.5	1	0	1	1	1	1	NA	0		0	-1	-1	1	0	-1	-1	0	1	1	0	-1	NA	0		NA	1		NA	-1		0	0	0	-1	-1	0	0	0	0	-1	0	1	0	-1	-1	0
reg65	chr1:41731115.5-43680046.5	41731115.5	43680046.5	1	0	1	1	1	1	NA	0		0	-1	-1	1	1	0	-1	0	1	1	0	-1	NA	0		NA	1		NA	-1		0	0	0	-1	-1	0	0	0	0	-1	0	1	0	-1	-1	0
reg66	chr1:43680046.5-46932677.5	43680046.5	46932677.5	1	0	1	1	1	1	NA	0		0	-1	-1	1	1	0	-1	0	1	1	0	-1	NA	0		NA	1		NA	-1		0	0	0	-1	-1	0	0	0	0	-1	0	1	0	-1	-1	0
reg67	chr1:46932677.5-47523488	46932677.5	47523488	1	0	1	1	1	1	NA	0		0	-1	-1	1	1	0	-1	0	1	1	0	-1	NA	0		NA	1		NA	-1		0	0	0	-1	-1	0	0	0	0	-1	0	1	0	-1	-1	0
reg68	chr1:47523488-48025003.5	47523488	48025003.5	1	0	1	1	1	1	NA	0		0	-1	-1	1	1	0	-1	0	1	1	0	-1	NA	0		NA	1		NA	-1		0	0	0	-1	-1	0	0	0	0	-1	0	1	0	-1	-1	0
reg69	chr1:48025003.5-48914904	48025003.5	48914904	1	0	1	1	1	1	NA	0		0	-1	-1	1	1	0	-1	0	1	1	0	-1	NA	0		NA	1		NA	-1		1	0	-1	-1	-1	0	0	0	0	-1	0	1	0	-1	-1	0
reg70	chr1:48914904-49873209.5	48914904	49873209.5	1	0	1	1	1	1	NA	0		0	-1	-1	-1	1	2	-1	0	1	1	0	-1	NA	0		NA	1		NA	-1		1	0	-1	-1	-1	0	0	0	0	-1	0	1	0	-1	-1	0
reg71	chr1:49873209.5-53155643.5	49873209.5	53155643.5	1	0	1	1	1	1	NA	0		0	-1	-1	-1	-1	0	-1	0	1	1	0	-1	NA	0		NA	1		NA	-1		1	0	-1	-1	-1	0	0	0	0	-1	0	1	0	-1	-1	0
reg72	chr1:53155643.5-57522898.5	53155643.5	57522898.5	1	0	1	1	1	1	NA	0		0	-1	-1	-1	-1	0	-1	0	1	1	0	-1	NA	0		NA	1		NA	-1		1	1	0	-1	-1	0	0	0	0	-1	0	1	0	-1	-1	0
reg73	chr1:57522898.5-57579949.5	57522898.5	57579949.5	1	0	1	1	1	1	NA	0		0	-1	-1	-1	-1	0	-1	0	1	1	-1	-2	NA	0		NA	1		NA	-1		1	1	0	-1	-1	0	0	0	0	-1	0	1	0	-1	-1	0
reg74	chr1:57579949.5-58421058	57579949.5	58421058	1	0	1	1	1	1	NA	0		0	-1	-1	1	NA		-1	0	1	1	-1	-2	NA	0		NA	1		NA	-1		1	1	0	-1	-1	0	0	0	0	-1	0	1	0	-1	-1	0
reg75	chr1:58421058-58681984	58421058	58681984	1	0	1	1	1	1	NA	0		0	-1	-1	1	NA		-1	0	1	1	-1	-2	NA	0		NA	1		NA	0		1	1	0	-1	-1	0	0	0	0	-1	0	1	0	-1	-1	0
reg76	chr1:58681984-59225324	58681984	59225324	1	0	1	1	1	1	NA	0		0	-1	-1	1	NA		-1	0	1	1	-1	-2	NA	0		NA	1		NA	0		1	1	0	-1	-1	0	0	0	0	-1	0	1	0	-1	-1	0
reg77	chr1:59225324-60512014	59225324	60512014	1	0	1	1	1	1	NA	0		0	-1	-1	1	NA		-1	0	1	1	-1	-2	NA	0		NA	1		NA	0		1	1	0	-1	-1	0	0	0	0	-1	0	1	0	-1	-1	0
reg78	chr1:60512014-61312775.5	60512014	61312775.5	1	0	1	1	1	1	NA	0		0	-1	-1	1	NA		-1	0	1	1	-1	-2	NA	0		NA	1		NA	0		1	-1	-2	-1	-1	0	0	0	0	-1	0	1	0	-1	-1	0
reg79	chr1:61312775.5-63612810	61312775.5	63612810	1	0	1	1	1	1	NA	0		0	-1	-1	-1	NA		-1	0	1	1	-1	-2	NA	0		NA	1		NA	0		1	-1	-2	-1	-1	0	0	0	0	-1	0	1	0	-1	-1	0
reg80	chr1:63612810-66346456.5	63612810	66346456.5	1	0	1	1	1	1	NA	0		0	-1	-1	-1	NA		-1	0	1	1	-1	-2	NA	0		NA	1		NA	0		1	-1	-2	-1	-1	0	0	0	0	-1	-1	0	0	-1	-1	0
reg81	chr1:66346456.5-67056380	66346456.5	67056380	1	0	1	1	1	1	NA	0		0	-1	-1	-1	NA		-1	0	1	1	-1	-2	NA	0		NA	1		NA	0		1	-1	-2	-1	-1	0	0	0	0	-1	-1	0	0	-1	-1	0
reg82	chr1:67056380-70058620.5	67056380	70058620.5	1	0	1	1	1	1	NA	0		0	-1	-1	-1	NA		-1	0	1	1	-1	-2	NA	0		NA	1		NA	0		1	-1	-2	-1	-1	0	0	0	0	-1	-1	0	0	-1	-1	0
reg83	chr1:70058620.5-72201703	70058620.5	72201703	1	0	1	1	1	1	NA	0		0	-1	-1	-1	NA		-1	0	1	1	-1	-2	NA	0		NA	1		NA	0		1	-1	-2	-1	-1	0	0	0	0	-1	-1	0	0	-1	-1	0
reg84	chr1:72201703-77935330	72201703	77935330	1	0	1	1	1	1	NA	0		0	-1	-1	-1	NA		-1	0	1	1	-1	-2	NA	0		NA	1		NA	0		1	-1	-2	-1	-1	0	0	0	0	-1	-1	0	0	-1	-1	0
reg85	chr1:77935330-79155607	77935330	79155607	1	0	1	1	1	1	NA	0		0	-1	-1	-1	NA		-1	0	1	1	-1	-2	NA	0		NA	1		NA	0		1	-1	-2	-1	-1	0	0	0	0	-1	-1	0	0	-1	-1	0
reg86	chr1:79155607-79758705	79155607	79758705	1	0	1	1	1	1	NA	0		0	-1	-1	-1	NA		-1	0	1	1	-1	-2	NA	0		NA	1		NA	0		1	-1	-2	-1	-1	0	0	0	0	-1	-1	0	0	-1	-1	0
reg87	chr1:79758705-80269268	79758705	80269268	1	0	1	1	1	1	NA	0		0	-1	-1	-1	NA		-1	0	1	1	-1	-2	NA	0		NA	1		NA	0		1	-1	-2	-1	-1	0	0	0	0	-1	-1	0	0	-1	-1	-1
reg88	chr1:80269268-82544726	80269268	82544726	1	0	1	1	1	1	NA	0		0	-1	-1	-1	NA		-1	0	1	1	-1	-2	NA	0		NA	1		NA	0		1	-1	-2	-1	-1	0	0	0	0	-1	-1	0	0	-1	-1	-1
reg89	chr1:82544726-87417072.5	82544726	87417072.5	1	0	1	1	1	1	NA	0		0	-1	-1	-1	NA		-1	0	1	1	-1	-2	NA	0		NA	1		NA	0		1	-1	-2	-1	-1	0	0	0	0	-1	-1	0	0	-1	-1	-1
reg90	chr1:87417072.5-92269920	87417072.5	92269920	1	0	1	1	1	1	NA	0		0	-1	-1	-1	NA		-1	0	1	1	-1	-2	NA	0		NA	1		NA	0		1	-1	-2	-1	-1	0	0	0	0	-1	-1	0	0	-1	-1	0
reg91	chr1:92269920-92787983.5	92269920	92787983.5	1	NA	-1	NA			NA	0		0	-1	-1	-1	NA		-1	0	1	1	-1	-2	NA	0		NA	1		NA	0		1	-1	-2	-1	-1	0	0	0	0	-1	-1	0	0	-1	-1	0
reg92	chr1:92787983.5-96941790.5	92787983.5	96941790.5	1	NA	-1	NA			NA	0		0	-1	-1	-1	NA		-1	0	1	1	-1	-2	NA	0		NA	0		NA	0		1	-1	-2	-1	-1	0	0	0	0	-1	-1	0	0	-1	-1	0
reg93	chr1:96941790.5-101544192	96941790.5	101544192	1	NA	-1	NA			NA	0		0	-1	-1	-1	NA		-1	0	1	NA	-1		NA	0		NA	0		NA	0		1	-1	-2	-1	-1	0	0	0	0	-1	-1	0	0	-1	-1	0
reg94	chr1:101544192-106654558	101544192	106654558	1	NA	-1	NA			NA	0		0	-1	-1	-1	NA		-1	0	1	NA	-1		NA	0		NA	0		NA	0		1	-1	-2	-1	-1	0	0	0	0	-1	-1	0	0	-1	-1	0
reg95	chr1:106654558-113165344.5	106654558	113165344.5	1	-1	-1	NA	0		NA	0		0	-1	-1	-1	NA		-1	0	1	NA	-1		NA	0		NA	0		NA	0		1	-1	-2	-1	-1	0	0	0	0	-1	-1	0	0	-1	-1	0
reg96	chr1:113165344.5-113577329	113165344.5	113577329	1	-1	-1	NA	0		NA	0		0	-1	-1	-1	NA		-1	0	1	NA	-1		NA	0		NA	0		NA	0		1	-1	-2	-1	-1	0	0	0	0	1	-1	-2	0	-1	-1	0
reg97	chr1:113577329-114754026	113577329	114754026	1	0	-1	NA	-1		NA	0		0	-1	-1	-1	NA		-1	0	1	NA	-1		NA	0		NA	0		NA	0		1	-1	-2	-1	-1	0	0	0	0	1	-1	-2	0	-1	-1	0
reg98	chr1:114754026-114918955	114754026	114918955	1	0	1	NA	1		NA	0		0	-1	-1	-1	NA		-1	0	1	NA	-1		NA	0		NA	0		NA	0		1	-1	-2	-1	-1	0	0	0	0	1	-1	-2	0	-1	-1	0
reg99	chr1:114918955-115631510	114918955	115631510	1	0	1	NA	1		NA	0		0	-1	-1	-1	NA		-1	0	1	NA	-1		NA	0		NA	0		NA	0		1	-1	-2	-1	-1	0	0	0	0	1	-1	-2	0	-1	-1	0
reg100	chr1:115631510-115743789.5	115631510	115743789.5	1	0	1	NA	1		NA	0		0	-1	-1	-1	NA		-1	0	1	NA	-1		NA	0		NA	0		NA	0		1	-1	-2	-1	-1	0	0	0	0	1	-1	-2	0	-1	-1	0
reg101	chr1:115743789.5-116343059	115743789.5	116343059	1	0	1	NA	1		NA	0		0	-1	-1	-1	NA		-1	0	1	NA	-1		NA	0		NA	0		NA	0		1	0	-1	-1	-1	0	0	0	0	1	-1	-2	0	-1	-1	0
reg102	chr1:116343059-120094171.5	116343059	120094171.5	1	0	1	NA	1		NA	0		0	-1	-1	-1	NA		-1	0	1	NA	-1		NA	0		NA	0		NA	0		1	0	-1	NA	1		0	0	0	1	0	-1	0	-1	-1	0
reg103	chr1:120094171.5-120263907.5	120094171.5	120263907.5	1	0	1	NA	1		NA	0		0	-1	-1	1	NA		-1	0	1	1	-1	-2	NA	1		NA	0		NA	0		1	0	-1	NA	1		1	0	-1	1	0	-1	1	-1	-2	0
reg104	chr1:120263907.5-131597916.5	120263907.5	131597916.5	1	1	1	NA	0		NA	0		0	0	0	1	NA		-1	0	1	1	1	0	NA	1		NA	0		NA	0		1	0	-1	NA	1		1	1	0	1	0	-1	1	0	-1	0
reg105	chr1:131597916.5-143304517	131597916.5	143304517	1	1	1	1	0	0	NA	0		0	0	0	1	NA		-1	NA		1	1	0	NA	1		NA	0		NA	0		1	0	-1	NA	1		1	1	0	1	0	-1	1	0	-1	0
reg106	chr1:143304517-144257069.5	143304517	144257069.5	1	1	1	1	0	0	NA	0		0	0	0	1	0	-1	-1	NA		1	1	0	NA	1		NA	0		NA	0		1	0	-1	NA	1		1	1	0	1	0	-1	1	0	-1	0
reg107	chr1:144257069.5-145921021	144257069.5	145921021	1	1	1	1	0	0	NA	0		0	0	0	1	0	-1	-1	NA		1	1	0	NA	1		NA	0		NA	0		1	0	-1	NA	1		1	1	0	1	0	-1	1	0	-1	0
reg108	chr1:145921021-149279539	145921021	149279539	1	1	1	1	0	0	NA	0		0	0	0	1	NA		-1	NA		1	1	0	NA	1		NA	0		NA	0		1	0	-1	NA	1		1	1	0	1	0	-1	1	0	-1	0
reg109	chr1:149279539-153747959.5	149279539	153747959.5	1	1	1	1	0	0	NA	0		0	0	0	1	NA		-1	NA		1	1	0	NA	1		NA	0		NA	0		1	0	-1	NA	1		1	1	0	1	0	-1	1	0	-1	0
reg110	chr1:153747959.5-155334121.5	153747959.5	155334121.5	1	1	1	1	0	0	NA	0		0	0	0	1	NA		-1	NA		1	1	0	NA	1		NA	0		NA	0		1	0	-1	NA	1		1	1	0	1	0	-1	1	0	-1	0
reg111	chr1:155334121.5-156904151	155334121.5	156904151	1	1	1	1	0	0	NA	0		0	0	0	1	NA		-1	NA		1	1	0	NA	1		NA	0		NA	0		1	0	-1	NA	1		1	1	0	1	0	-1	1	0	-1	0
reg112	chr1:156904151-157379971	156904151	157379971	1	1	1	1	0	0	NA	0		0	0	0	1	NA		-1	NA		1	1	0	NA	1		NA	0		NA	0		1	1	0	NA	1		1	1	0	1	0	-1	1	0	-1	0
reg113	chr1:157379971-159237951.5	157379971	159237951.5	1	1	1	1	0	0	NA	0		0	0	0	1	NA		-1	NA		1	1	0	NA	1		NA	0		NA	0		1	1	0	NA	1		1	1	0	1	0	-1	1	0	-1	0
reg114	chr1:159237951.5-162621924	159237951.5	162621924	1	1	1	1	0	0	NA	0		0	0	0	1	NA		-1	NA		1	1	0	NA	1		NA	0		NA	0		2	1	-1	NA	1		1	1	0	1	0	-1	1	0	-1	0
reg115	chr1:162621924-164018681	162621924	164018681	1	1	1	1	0	0	NA	0		0	0	0	1	NA		-1	NA		1	1	0	NA	1		NA	0		NA	0		2	1	-1	NA	1		1	1	0	1	0	-1	1	0	-1	0
reg116	chr1:164018681-165322816.5	164018681	165322816.5	1	0	1	1	1	1	NA	0		0	0	0	1	NA		-1	NA		1	1	0	NA	1		NA	0		NA	0		2	1	-1	NA	1		1	1	0	1	0	-1	1	0	-1	0
reg117	chr1:165322816.5-165900857.5	165322816.5	165900857.5	1	0	1	1	1	1	NA	0		0	0	0	1	NA		-1	NA		1	1	0	NA	1		NA	0		NA	0		2	1	-1	NA	1		1	1	0	1	0	-1	0	-1	-1	0
reg118	chr1:165900857.5-166231973	165900857.5	166231973	1	0	1	1	1	1	NA	0		0	0	0	1	NA		-1	NA		1	1	0	NA	1		NA	0		NA	0		2	1	-1	NA	1		1	1	0	1	0	-1	0	-1	-1	0
reg119	chr1:166231973-169659264.5	166231973	169659264.5	1	0	1	1	1	1	NA	0		0	0	0	1	NA		-1	NA		1	1	0	NA	1		NA	0		NA	0		2	1	-1	NA	1		1	1	0	1	1	0	0	-1	-1	0
reg120	chr1:169659264.5-171005556	169659264.5	171005556	1	0	1	1	1	1	NA	0		0	0	0	1	NA		-1	NA		1	1	0	NA	1		NA	0		NA	0		2	1	-1	NA	1		1	1	0	1	1	0	0	-1	-1	0
reg121	chr1:171005556-171761373.5	171005556	171761373.5	1	0	1	1	1	1	NA	0		0	0	0	1	NA		-1	NA		1	1	0	NA	1		NA	0		NA	0		2	1	-1	NA	1		1	1	0	1	1	0	1	-1	-2	0
reg122	chr1:171761373.5-172962938	171761373.5	172962938	1	NA	1	1			NA	0		0	0	0	1	NA		-1	NA		1	1	0	NA	1		NA	0		NA	0		2	1	-1	NA	1		1	1	0	1	1	0	1	-1	-2	0
reg123	chr1:172962938-173296242	172962938	173296242	1	NA	1	1			NA	0		0	0	0	1	NA		-1	NA		1	1	0	NA	1		NA	0		NA	0		2	1	-1	NA	1		1	1	0	1	1	0	1	-1	-2	0
reg124	chr1:173296242-173501887	173296242	173501887	1	NA	1	1			NA	0		0	0	0	1	NA		-1	NA		1	1	0	NA	1		NA	0		NA	0		2	1	-1	NA	1		1	1	0	1	1	0	1	-1	-2	0
reg125	chr1:173501887-174339168.5	173501887	174339168.5	1	NA	1	1			NA	0		0	0	0	1	NA		-1	NA		1	1	0	NA	1		NA	0		NA	0		2	1	-1	NA	1		1	1	0	1	1	0	1	-1	-2	0
reg126	chr1:174339168.5-175195070.5	174339168.5	175195070.5	1	NA	1	1			NA	0		0	0	0	1	NA		-1	NA		1	1	0	NA	1		NA	0		NA	0		2	1	-1	NA	1		1	1	0	1	1	0	1	-1	-2	0
reg127	chr1:175195070.5-175452030.5	175195070.5	175452030.5	1	NA	1	1			NA	0		0	0	0	1	NA		-1	NA		1	1	0	NA	1		NA	0		NA	0		2	1	-1	NA	1		1	1	0	1	1	0	1	-1	-2	0
reg128	chr1:175452030.5-176282595	175452030.5	176282595	1	NA	1	1			NA	0		0	0	0	1	NA		-1	NA		1	1	0	NA	1		NA	0		NA	0		2	1	-1	NA	1		1	1	0	1	1	0	1	-1	-2	0
reg129	chr1:176282595-178814147.5	176282595	178814147.5	1	NA	1	1			NA	0		0	0	0	1	1	0	-1	NA		1	1	0	NA	1		NA	0		NA	0		2	1	-1	NA	1		1	1	0	1	1	0	1	-1	-2	0
reg130	chr1:178814147.5-179412931.5	178814147.5	179412931.5	1	NA	1	1			NA	0		0	0	0	1	1	0	-1	NA		1	1	0	NA	1		NA	0		NA	0		2	0	-2	NA	1		1	1	0	1	1	0	1	-1	-2	0
reg131	chr1:179412931.5-180278777	179412931.5	180278777	1	NA	1	1			NA	0		0	0	0	1	1	0	-1	NA		1	1	0	NA	1		NA	0		NA	0		1	0	-1	NA	1		1	1	0	1	1	0	1	-1	-2	0
reg132	chr1:180278777-182601205	180278777	182601205	1	NA	1	1			NA	0		0	0	0	1	1	0	-1	NA		1	1	0	NA	1		NA	0		NA	0		1	0	-1	NA	1		1	1	0	1	1	0	1	-1	-2	0
reg133	chr1:182601205-182964963.5	182601205	182964963.5	1	NA	1	1			NA	0		0	0	0	1	1	0	-1	NA		1	1	0	NA	1		NA	0		NA	0		1	0	-1	NA	1		1	1	0	1	1	0	1	-1	-2	0
reg134	chr1:182964963.5-183220609.5	182964963.5	183220609.5	1	NA	1	1			NA	0		0	0	0	1	1	0	-1	NA		1	1	0	NA	1		NA	NA		NA	0		1	0	-1	NA	1		1	1	0	1	1	0	1	-1	-2	0
reg135	chr1:183220609.5-183702561.5	183220609.5	183702561.5	1	NA	1	1			NA	0		0	0	0	1	1	0	NA	NA		1	1	0	NA	1		NA	NA		NA	0		1	0	-1	NA	1		1	1	0	1	1	0	1	-1	-2	0
reg136	chr1:183702561.5-184187633.5	183702561.5	184187633.5	1	NA	1	1			NA	0		0	0	0	1	1	0	NA	NA		1	1	0	NA	1		NA	NA		NA	0		1	0	-1	NA	1		1	1	0	1	1	0	1	-1	-2	0
reg137	chr1:184187633.5-184525375	184187633.5	184525375	1	NA	1	1			NA	0		0	0	0	-1	0	1	NA	NA		1	1	0	NA	1		NA	NA		NA	0		1	0	-1	NA	1		1	1	0	1	1	0	1	-1	-2	0
reg138	chr1:184525375-185688702	184525375	185688702	1	NA	1	1			NA	0		0	0	0	-1	0	1	NA	NA		1	1	0	NA	1		NA	NA		NA	0		1	0	-1	NA	1		1	1	0	1	1	0	1	-1	-2	0
reg139	chr1:185688702-186910479	185688702	186910479	1	NA	1	1			NA	0		0	0	0	-1	0	1	NA	NA		1	1	0	NA	1		NA	NA		NA	0		1	0	-1	NA	1		1	1	0	1	1	0	1	-1	-2	0
reg140	chr1:186910479-193447528.5	186910479	193447528.5	1	NA	1	1			NA	0		0	0	0	-1	0	1	NA	NA		1	1	0	NA	1		NA	NA		NA	0		1	0	-1	NA	1		1	1	0	1	1	0	1	-1	-2	0
reg141	chr1:193447528.5-193672122	193447528.5	193672122	1	NA	1	1			NA	0		0	0	0	-1	0	1	NA	NA		1	1	0	NA	1		NA	NA		NA	0		1	0	-1	NA	1		1	1	0	1	1	0	1	-1	-2	0
reg142	chr1:193672122-196613467.5	193672122	196613467.5	1	NA	1	1			NA	0		0	0	0	-1	0	1	NA	NA		1	1	0	NA	1		NA	NA		NA	0		1	0	-1	NA	1		1	1	0	1	1	0	1	-1	-2	0
reg143	chr1:196613467.5-197666453	196613467.5	197666453	1	NA	1	1			NA	0		0	0	0	-1	0	1	NA	NA		1	1	0	NA	1		NA	NA		NA	0		1	0	-1	NA	1		1	1	0	1	1	0	1	-1	-2	0
reg144	chr1:197666453-198124878.5	197666453	198124878.5	1	NA	1	1			NA	0		0	0	0	-1	0	1	NA	NA		1	1	0	NA	1		NA	NA		NA	0		1	0	-1	NA	1		1	1	0	1	1	0	1	1	0	0
reg145	chr1:198124878.5-198812297	198124878.5	198812297	1	NA	1	1			NA	0		0	0	0	-1	0	1	NA	NA		1	1	0	NA	1		NA	NA		NA	0		1	0	-1	NA	1		1	1	0	1	1	0	1	1	0	0
reg146	chr1:198812297-202372775.5	198812297	202372775.5	1	NA	1	1			NA	0		0	0	0	-1	0	1	NA	NA		1	1	0	NA	1		NA	NA		NA	0		1	1	0	NA	1		1	1	0	1	1	0	1	1	0	0
reg147	chr1:202372775.5-203563391.5	202372775.5	203563391.5	1	NA	1	1			NA	0		0	0	0	-1	0	1	NA	NA		1	1	0	NA	1		NA	NA		NA	0		1	1	0	NA	1		1	1	0	1	1	0	1	1	0	0
reg148	chr1:203563391.5-203858568.5	203563391.5	203858568.5	1	NA	1	1			NA	0		0	0	0	-1	0	1	NA	NA		1	1	0	NA	1		NA	NA		NA	0		1	1	0	NA	1		1	1	0	1	1	0	1	1	0	0
reg149	chr1:203858568.5-204447121.5	203858568.5	204447121.5	1	NA	1	1			NA	0		0	0	0	-1	0	1	NA	NA		1	1	0	NA	1		NA	NA		NA	0		1	1	0	NA	1		1	0	-1	1	1	0	1	1	0	0
reg150	chr1:204447121.5-205104005	204447121.5	205104005	1	NA	1	1			NA	0		0	0	0	-1	0	1	0	NA		1	1	0	NA	1		NA	NA		NA	0		1	1	0	NA	1		1	0	-1	1	1	0	1	1	0	0
reg151	chr1:205104005-208031001	205104005	208031001	1	NA	1	1			NA	0		0	0	0	-1	0	1	0	NA		1	1	0	NA	1		NA	NA		NA	0		1	1	0	NA	1		1	1	0	1	1	0	1	1	0	0
reg152	chr1:208031001-208773194.5	208031001	208773194.5	1	NA	1	1			NA	0		0	0	0	-1	0	1	0	NA		1	0	-1	NA	1		NA	NA		NA	0		1	0	-1	NA	1		1	1	0	1	1	0	1	1	0	0
reg153	chr1:208773194.5-210173855.5	208773194.5	210173855.5	1	NA	1	1			NA	0		0	0	0	-1	0	1	0	NA		1	0	-1	NA	1		NA	NA		NA	0		1	0	-1	NA	1		1	0	-1	1	1	0	1	1	0	0
reg154	chr1:210173855.5-215762103	210173855.5	215762103	1	NA	1	1			NA	0		0	0	0	-1	0	1	0	NA		1	0	-1	NA	1		NA	NA		NA	0		1	0	-1	NA	1		1	1	0	1	1	0	1	1	0	0
reg155	chr1:215762103-216260842.5	215762103	216260842.5	1	NA	1	1			NA	0		0	0	0	-1	NA		0	NA		1	0	-1	NA	1		NA	NA		NA	0		1	0	-1	1	1	0	1	1	0	1	1	0	1	1	0	0
reg156	chr1:216260842.5-217292844.5	216260842.5	217292844.5	1	NA	1	1			NA	0		0	0	0	-1	NA		0	NA		1	0	-1	NA	1		NA	NA		NA	0		1	0	-1	1	1	0	1	1	0	1	1	0	1	1	0	0
reg157	chr1:217292844.5-220020165	217292844.5	220020165	1	NA	1	1			NA	0		0	0	0	0	NA		0	NA		1	0	-1	NA	1		NA	NA		NA	0		1	0	-1	1	1	0	1	1	0	1	1	0	1	1	0	0
reg158	chr1:220020165-220826412	220020165	220826412	1	NA	1	1			NA	0		0	0	0	0	NA		0	NA		1	0	-1	NA	1		NA	NA		NA	0		1	0	-1	1	1	0	1	1	0	1	1	0	1	1	0	0
reg159	chr1:220826412-221371974	220826412	221371974	1	NA	1	1			NA	0		0	0	0	0	NA		0	NA		1	0	-1	NA	1		NA	NA		NA	0		0	0	0	1	1	0	1	1	0	1	1	0	1	1	0	0
reg160	chr1:221371974-223724140.5	221371974	223724140.5	1	NA	1	1			NA	0		0	0	0	0	NA		0	NA		1	0	-1	NA	1		NA	NA		NA	0		0	0	0	NA	1		1	1	0	1	1	0	1	1	0	0
reg161	chr1:223724140.5-225031662.5	223724140.5	225031662.5	1	NA	1	1			NA	0		0	0	0	0	NA		0	NA		1	0	-1	NA	1		NA	NA		NA	0		0	0	0	NA	1		1	1	0	1	1	0	1	1	0	0
reg162	chr1:225031662.5-228418788	225031662.5	228418788	1	NA	1	1			NA	0		0	0	0	0	NA		0	NA		1	0	-1	NA	1		NA	NA		NA	0		0	0	0	NA	1		1	1	0	1	1	0	1	1	0	0
reg163	chr1:228418788-228841341	228418788	228841341	1	NA	1	1			NA	0		0	0	0	0	NA		0	NA		1	0	-1	NA	1		NA	NA		NA	0		0	0	0	NA	-1		1	1	0	1	1	0	1	1	0	0
reg164	chr1:228841341-230004367.5	228841341	230004367.5	1	NA	1	1			NA	0		0	0	0	0	NA		0	NA		1	0	-1	NA	1		NA	NA		NA	0		1	0	-1	NA	-1		1	1	0	1	1	0	1	1	0	0
reg165	chr1:230004367.5-230949047	230004367.5	230949047	1	NA	1	1			NA	0		0	0	0	0	NA		0	NA		1	0	-1	NA	1		NA	NA		NA	0		1	0	-1	NA	-1		1	1	0	1	1	0	1	1	0	0
reg166	chr1:230949047-232135296	230949047	232135296	1	NA	1	1			NA	0		0	0	0	0	NA		0	NA		1	0	-1	NA	1		NA	NA		NA	0		1	0	-1	NA	-1		1	1	0	1	1	0	1	1	0	0
reg167	chr1:232135296-233307941	232135296	233307941	1	1	1	1	0	0	NA	0		0	0	0	0	NA		0	NA		1	0	-1	NA	1		NA	NA		NA	0		1	0	-1	NA	-1		1	1	0	1	1	0	1	1	0	0
reg168	chr1:233307941-234324105.5	233307941	234324105.5	1	1	1	1	0	0	NA	0		0	0	0	1	NA		0	NA		1	0	-1	NA	1		NA	NA		NA	0		1	0	-1	NA	-1		1	1	0	1	1	0	1	1	0	0
reg169	chr1:234324105.5-237074759	234324105.5	237074759	1	1	1	1	0	0	NA	0		0	0	0	1	NA		0	NA		1	0	-1	NA	1		NA	NA		NA	0		1	0	-1	NA	-1		1	1	0	1	1	0	1	1	0	0
reg170	chr1:237074759-243519992.5	237074759	243519992.5	1	1	1	1	0	0	NA	0		0	0	0	1	NA		0	NA		1	0	-1	NA	1		NA	NA		NA	0		1	0	-1	NA	-1		1	1	0	1	1	0	1	1	0	-1
reg171	chr1:243519992.5-244647133.5	243519992.5	244647133.5	1	1	1	1	0	0	NA	0		0	0	0	1	NA		0	NA		1	0	-1	NA	1		NA	NA		NA	0		1	0	-1	NA	1		1	1	0	1	1	0	1	1	0	-1
reg172	chr1:244647133.5-245554594	244647133.5	245554594	1	1	1	1	0	0	NA	0		0	0	0	1	NA		0	NA		1	0	-1	NA	1		NA	NA		NA	0		1	0	-1	NA	1		1	0	-1	1	1	0	1	1	0	-1
reg173	chr1:245554594-246423914.5	245554594	246423914.5	1	1	1	1	0	0	NA	0		0	0	0	1	NA		0	NA		1	0	-1	NA	1		NA	NA		NA	0		1	0	-1	NA	1		1	0	-1	1	1	0	1	1	0	0
reg174	chr1:246423914.5-247030216	246423914.5	247030216	1	1	1	1	0	0	NA	0		0	0	0	1	NA		0	NA		1	0	-1	NA	1		NA	NA		NA	0		1	0	-1	NA	1		1	1	0	1	1	0	1	1	0	0
reg175	chr2:8094-2666946.5	8094	2666946.5	2	NA	NA	NA			NA	-1		0	1	1	NA	-1		0	NA		NA	NA		NA	0		NA	0		NA	NA		-1	0	1	NA	-1		0	0	0	0	-1	-1	0	1	1	-1
reg176	chr2:2666946.5-2761425.5	2666946.5	2761425.5	2	NA	NA	NA			NA	-1		0	1	1	NA	-1		0	NA		NA	NA		NA	0		NA	0		NA	NA		-1	1	2	NA	-1		0	0	0	0	-1	-1	0	1	1	-1
reg177	chr2:2761425.5-4088405.5	2761425.5	4088405.5	2	NA	NA	NA			NA	-1		0	1	1	NA	-1		0	NA		NA	NA		NA	0		NA	0		NA	NA		-1	0	1	NA	-1		0	0	0	0	-1	-1	0	1	1	-1
reg178	chr2:4088405.5-6459613	4088405.5	6459613	2	NA	NA	NA			NA	-1		0	1	1	NA	-1		0	NA		NA	NA		NA	0		NA	0		NA	NA		0	0	0	NA	-1		0	0	0	0	-1	-1	0	1	1	-1
reg179	chr2:6459613-7560059.5	6459613	7560059.5	2	NA	NA	NA			NA	-1		0	1	1	NA	-1		0	NA		NA	NA		NA	0		NA	0		NA	NA		0	0	0	NA	-1		0	0	0	0	-1	-1	0	1	1	-1
reg180	chr2:7560059.5-10993098	7560059.5	10993098	2	NA	NA	1			NA	-1		0	1	1	NA	-1		0	NA		NA	NA		NA	0		NA	0		NA	NA		0	0	0	NA	-1		0	0	0	0	-1	-1	0	1	1	-1
reg181	chr2:10993098-11946963.5	10993098	11946963.5	2	0	NA	1		1	NA	-1		0	1	1	NA	-1		0	NA		NA	NA		NA	0		NA	0		NA	-1		0	0	0	NA	-1		0	0	0	0	-1	-1	0	1	1	-1
reg182	chr2:11946963.5-18308921	11946963.5	18308921	2	0	1	1	1	1	NA	-1		0	1	1	NA	-1		0	NA		NA	NA		NA	0		NA	0		NA	-1		0	0	0	NA	-1		0	0	0	0	-1	-1	0	1	1	-1
reg183	chr2:18308921-20052981	18308921	20052981	2	0	1	1	1	1	NA	-1		0	1	1	NA	-1		0	NA		NA	NA		NA	0		NA	0		NA	-1		0	0	0	NA	-1		0	0	0	0	-1	-1	0	1	1	-1
reg184	chr2:20052981-20692166.5	20052981	20692166.5	2	0	1	1	1	1	NA	-1		0	1	1	NA	-1		0	NA		NA	NA		NA	0		NA	0		NA	-1		0	0	0	0	0	0	0	0	0	0	-1	-1	0	1	1	-1
reg185	chr2:20692166.5-22947539.5	20692166.5	22947539.5	2	0	1	1	1	1	NA	-1		0	1	1	NA	-1		0	NA		NA	NA		NA	0		NA	0		NA	-1		0	0	0	0	0	0	0	0	0	0	-1	-1	0	1	1	-1
reg186	chr2:22947539.5-23521143	22947539.5	23521143	2	0	1	1	1	1	NA	-1		0	1	1	NA	-1		0	NA		NA	NA		NA	0		NA	0		NA	-1		0	0	0	0	0	0	0	0	0	0	-1	-1	0	1	1	0
reg187	chr2:23521143-26046269.5	23521143	26046269.5	2	0	1	1	1	1	NA	-1		0	1	1	NA	-1		0	NA		NA	NA		NA	0		NA	0		NA	-1		0	0	0	0	0	0	0	0	0	0	0	0	0	1	1	0
reg188	chr2:26046269.5-33512797.5	26046269.5	33512797.5	2	0	1	1	1	1	NA	-1		0	1	1	-1	-1	0	0	NA		NA	NA		NA	0		NA	0		NA	-1		0	0	0	0	0	0	0	0	0	0	0	0	0	1	1	0
reg189	chr2:33512797.5-36212129	33512797.5	36212129	2	0	1	1	1	1	NA	-1		0	1	1	-1	-1	0	0	NA		NA	NA		NA	0		NA	0		NA	-1		0	0	0	0	0	0	0	0	0	0	0	0	0	1	1	-1
reg190	chr2:36212129-46885299.5	36212129	46885299.5	2	0	1	1	1	1	NA	-1		0	1	1	-1	-1	0	0	NA		NA	NA		NA	0		NA	0		NA	-1		0	0	0	0	0	0	0	0	0	0	0	0	0	1	1	-1
reg191	chr2:46885299.5-48268285.5	46885299.5	48268285.5	2	0	1	1	1	1	NA	-1		0	1	1	-1	-1	0	0	NA		NA	NA		NA	0		NA	0		NA	-1		0	0	0	0	0	0	0	0	0	0	0	0	0	1	1	0
reg192	chr2:48268285.5-54147235.5	48268285.5	54147235.5	2	0	1	1	1	1	NA	-1		0	1	1	-1	-1	0	0	NA		1	NA		NA	0		NA	0		NA	-1		0	0	0	0	0	0	0	0	0	0	0	0	0	1	1	0
reg193	chr2:54147235.5-55105687.5	54147235.5	55105687.5	2	0	1	1	1	1	NA	-1		0	1	1	-1	-1	0	0	NA		1	NA		NA	0		NA	0		NA	0		0	0	0	0	0	0	0	0	0	0	0	0	0	1	1	0
reg194	chr2:55105687.5-60827699.5	55105687.5	60827699.5	2	0	1	1	1	1	NA	-1		0	0	0	-1	-1	0	0	NA		1	NA		NA	0		NA	0		NA	0		0	0	0	0	0	0	0	0	0	0	0	0	0	1	1	0
reg195	chr2:60827699.5-65425175	60827699.5	65425175	2	0	1	1	1	1	NA	-1		0	0	0	-1	NA		0	NA		1	NA		NA	0		NA	0		NA	0		0	0	0	0	0	0	0	0	0	0	0	0	0	1	1	0
reg196	chr2:65425175-68194003.5	65425175	68194003.5	2	0	1	1	1	1	NA	-1		0	0	0	-1	NA		0	NA		0	0	0	NA	0		NA	0		NA	0		0	0	0	0	0	0	0	0	0	0	0	0	0	1	1	0
reg197	chr2:68194003.5-75046499.5	68194003.5	75046499.5	2	0	-1	NA	-1		NA	-1		0	0	0	-1	NA		0	NA		0	0	0	NA	0		NA	0		NA	0		-1	0	1	0	0	0	0	0	0	0	0	0	0	1	1	0
reg198	chr2:75046499.5-75262749	75046499.5	75262749	2	0	-1	NA	-1		NA	-1		0	0	0	-1	NA		0	NA		0	0	0	NA	0		NA	0		NA	0		-1	0	1	0	0	0	0	0	0	0	0	0	0	1	1	0
reg199	chr2:75262749-75798665.5	75262749	75798665.5	2	0	-1	NA	-1		NA	-1		0	0	0	-1	NA		0	NA		0	0	0	NA	0		NA	0		NA	0		-1	0	1	0	0	0	0	0	0	0	0	0	0	1	1	0
reg200	chr2:75798665.5-87449827	75798665.5	87449827	2	0	-1	NA	-1		NA	-1		0	0	0	-1	NA		0	NA		0	0	0	NA	0		NA	0		NA	0		1	0	-1	0	0	0	0	0	0	0	0	0	0	1	1	0
reg201	chr2:87449827-88288802	87449827	88288802	2	0	-1	NA	-1		NA	-1		0	0	0	-1	NA		0	NA		0	0	0	NA	0		NA	0		NA	0		1	0	-1	0	0	0	0	0	0	0	0	0	0	1	1	0
reg202	chr2:88288802-90271308.5	88288802	90271308.5	2	0	-1	NA	-1		NA	-1		0	0	0	-1	NA		0	NA		0	0	0	NA	0		NA	0		NA	0		1	0	-1	0	0	0	1	0	-1	0	0	0	0	1	1	0
reg203	chr2:90271308.5-95521371.5	90271308.5	95521371.5	2	0	-1	NA	-1		NA	-1		0	0	0	-1	NA		0	NA		0	0	0	NA	0		NA	0		NA	0		1	0	-1	0	0	0	1	0	-1	1	0	-1	0	1	1	0
reg204	chr2:95521371.5-95652525.5	95521371.5	95652525.5	2	0	-1	NA	-1		NA	-1		0	0	0	-1	NA		0	NA		0	0	0	NA	0		NA	0		NA	0		1	0	-1	0	0	0	0	0	0	1	0	-1	0	1	1	0
reg205	chr2:95652525.5-99993995.5	95652525.5	99993995.5	2	0	-1	NA	-1		NA	-1		0	0	0	-1	NA		0	NA		0	0	0	NA	0		NA	0		NA	0		1	0	-1	0	0	0	0	0	0	0	0	0	0	1	1	0
reg206	chr2:99993995.5-103585552	99993995.5	103585552	2	0	-1	NA	-1		NA	-1		0	0	0	-1	NA		0	NA		0	0	0	NA	0		NA	0		NA	0		1	0	-1	0	0	0	0	0	0	0	0	0	0	1	1	0
reg207	chr2:103585552-111478591	103585552	111478591	2	0	-1	NA	-1		NA	-1		0	0	0	-1	NA		0	NA		0	0	0	NA	0		NA	0		NA	0		1	0	-1	-1	-1	0	0	0	0	0	0	0	0	1	1	0
reg208	chr2:111478591-113512463	111478591	113512463	2	0	-1	NA	-1		NA	-1		0	0	0	-1	NA		0	NA		0	0	0	NA	0		NA	1		NA	0		1	0	-1	-1	-1	0	0	0	0	0	0	0	0	1	1	0
reg209	chr2:113512463-113845697.5	113512463	113845697.5	2	0	-1	NA	-1		NA	-1		0	0	0	-1	NA		0	NA		0	0	0	NA	0		NA	1		NA	0		1	0	-1	-1	-1	0	0	0	0	0	0	0	0	1	1	0
reg210	chr2:113845697.5-123174926.5	113845697.5	123174926.5	2	0	-1	NA	-1		NA	-1		0	-1	-1	-1	NA		0	NA		0	0	0	NA	0		NA	1		NA	0		1	0	-1	-1	-1	0	0	0	0	0	0	0	0	1	1	0
reg211	chr2:123174926.5-124284117.5	123174926.5	124284117.5	2	0	-1	NA	-1		NA	-1		0	-1	-1	-1	NA		0	NA		0	0	0	NA	0		NA	1		NA	0		1	-1	-2	-1	-1	0	0	0	0	0	0	0	0	1	1	0
reg212	chr2:124284117.5-125667234	124284117.5	125667234	2	0	-1	NA	-1		NA	-1		0	-1	-1	-1	NA		0	NA		0	0	0	NA	0		NA	1		NA	0		1	-1	-2	-1	-1	0	0	0	0	0	0	0	0	1	1	0
reg213	chr2:125667234-126877072	125667234	126877072	2	0	-1	NA	-1		NA	-1		0	-1	-1	-1	NA		0	NA		0	0	0	NA	0		NA	1		NA	0		0	-1	-1	-1	-1	0	0	0	0	0	0	0	0	1	1	0
reg214	chr2:126877072-127578967	126877072	127578967	2	0	-1	NA	-1		NA	-1		0	-1	-1	-1	NA		0	NA		0	0	0	NA	0		NA	1		NA	0		-1	-1	0	-1	-1	0	0	0	0	0	0	0	0	1	1	0
reg215	chr2:127578967-128214288.5	127578967	128214288.5	2	0	-1	NA	-1		NA	-1		0	-1	-1	-1	NA		0	NA		0	0	0	NA	0		NA	1		NA	0		-1	-1	0	-1	-1	0	0	0	0	0	0	0	0	1	1	0
reg216	chr2:128214288.5-129587593.5	128214288.5	129587593.5	2	0	-1	NA	-1		NA	-1		0	-1	-1	-1	NA		0	NA		0	0	0	NA	0		NA	1		NA	0		-1	-1	0	-1	-1	0	0	0	0	0	0	0	0	1	1	0
reg217	chr2:129587593.5-134725364	129587593.5	134725364	2	0	-1	NA	-1		NA	-1		0	-1	-1	-1	NA		0	NA		0	0	0	NA	0		NA	1		NA	0		-1	-1	0	-1	-1	0	0	0	0	0	0	0	1	1	0	0
reg218	chr2:134725364-136637899	134725364	136637899	2	1	1	1	0	0	NA	-1		0	-1	-1	-1	NA		0	NA		0	0	0	NA	0		NA	1		NA	0		-1	-1	0	-1	-1	0	0	0	0	0	0	0	1	1	0	0
reg219	chr2:136637899-139877060	136637899	139877060	2	1	1	1	0	0	NA	-1		0	-1	-1	-1	NA		0	NA		0	0	0	NA	0		NA	1		NA	0		-1	-1	0	-1	-1	0	0	0	0	0	0	0	1	1	0	0
reg220	chr2:139877060-142455341	139877060	142455341	2	1	1	1	0	0	NA	-1		0	-1	-1	-1	NA		0	NA		0	0	0	NA	0		NA	1		NA	0		-1	-1	0	-1	-1	0	0	0	0	0	0	0	1	1	0	0
reg221	chr2:142455341-142858809	142455341	142858809	2	1	1	1	0	0	NA	-1		0	-1	-1	-1	NA		0	NA		0	0	0	NA	0		NA	1		NA	0		0	-1	-1	-1	-1	0	0	0	0	0	0	0	1	1	0	0
reg222	chr2:142858809-158237680	142858809	158237680	2	1	1	1	0	0	NA	-1		0	-1	-1	-1	NA		0	NA		0	0	0	NA	0		NA	1		NA	0		0	-1	-1	-1	-1	0	0	0	0	0	0	0	1	1	0	0
reg223	chr2:158237680-158709342	158237680	158709342	2	1	1	1	0	0	NA	-1		0	-1	-1	-1	NA		0	NA		0	0	0	0	0	0	NA	1		NA	0		0	-1	-1	-1	-1	0	0	0	0	0	0	0	1	1	0	0
reg224	chr2:158709342-159371896.5	158709342	159371896.5	2	1	1	1	0	0	NA	-1		0	-1	-1	-1	NA		0	NA		0	0	0	0	0	0	NA	1		NA	0		0	-1	-1	-1	-1	0	0	0	0	0	0	0	1	1	0	0
reg225	chr2:159371896.5-161156367	159371896.5	161156367	2	1	1	1	0	0	NA	-1		0	-1	-1	-1	NA		0	NA		0	0	0	0	-1	-1	NA	1		NA	0		0	-1	-1	-1	-1	0	0	0	0	0	0	0	1	1	0	0
reg226	chr2:161156367-163780861.5	161156367	163780861.5	2	1	1	1	0	0	NA	-1		0	-1	-1	-1	NA		0	NA		-1	0	1	0	-1	-1	NA	1		NA	0		0	-1	-1	-1	-1	0	0	0	0	0	0	0	1	1	0	0
reg227	chr2:163780861.5-164730341.5	163780861.5	164730341.5	2	1	1	1	0	0	NA	-1		0	-1	-1	-1	NA		0	NA		-1	0	1	NA	-1		NA	1		NA	0		0	-1	-1	-1	-1	0	0	0	0	0	0	0	1	1	0	0
reg228	chr2:164730341.5-170366829	164730341.5	170366829	2	1	1	1	0	0	NA	-1		0	-1	-1	-1	NA		0	NA		-1	0	1	NA	-1		NA	1		NA	0		0	-1	-1	-1	-1	0	0	0	0	0	0	0	1	1	0	0
reg229	chr2:170366829-174194512	170366829	174194512	2	1	1	1	0	0	NA	-1		0	-1	-1	-1	NA		0	NA		-1	0	1	NA	-1		NA	1		NA	0		0	-1	-1	-1	-1	0	0	0	0	0	1	1	1	1	0	0
reg230	chr2:174194512-179599333	174194512	179599333	2	1	1	1	0	0	NA	-1		0	-1	-1	-1	NA		0	NA		0	0	0	NA	-1		NA	0		NA	0		0	-1	-1	-1	-1	0	0	0	0	1	1	0	1	1	0	0
reg231	chr2:179599333-180701252	179599333	180701252	2	1	0	1	-1	0	NA	-1		0	-1	-1	-1	NA		0	NA		0	0	0	NA	-1		NA	0		NA	0		0	-1	-1	-1	-1	0	0	0	0	1	1	0	1	1	0	0
reg232	chr2:180701252-182270516.5	180701252	182270516.5	2	1	0	1	-1	0	NA	-1		0	-1	-1	-1	NA		0	NA		0	0	0	NA	-1		NA	0		NA	0		0	-1	-1	-1	-1	0	0	0	0	1	1	0	1	1	0	0
reg233	chr2:182270516.5-183280680.5	182270516.5	183280680.5	2	1	0	1	-1	0	NA	-1		0	-1	-1	-1	NA		0	NA		0	0	0	NA	-1		NA	0		NA	0		0	-1	-1	-1	-1	0	0	0	0	1	1	0	1	1	0	0
reg234	chr2:183280680.5-186669360	183280680.5	186669360	2	1	0	1	-1	0	NA	-1		0	-1	-1	-1	NA		0	NA		0	0	0	NA	-1		NA	0		NA	0		0	-1	-1	0	0	0	0	0	0	1	1	0	1	1	0	0
reg235	chr2:186669360-193348816.5	186669360	193348816.5	2	1	0	1	-1	0	NA	-1		0	-1	-1	-1	NA		0	NA		0	0	0	NA	-1		NA	0		NA	0		0	-1	-1	0	0	0	0	0	0	1	1	0	1	1	0	-1
reg236	chr2:193348816.5-194398947.5	193348816.5	194398947.5	2	1	0	1	-1	0	NA	-1		0	-1	-1	-1	NA		0	NA		0	0	0	NA	-1		NA	0		0	0	0	0	-1	-1	0	0	0	0	0	0	1	1	0	1	1	0	-1
reg237	chr2:194398947.5-201487536	194398947.5	201487536	2	1	0	1	-1	0	NA	-1		0	-1	-1	-1	NA		0	NA		0	0	0	NA	-1		NA	0		0	0	0	0	-1	-1	0	0	0	0	0	0	1	1	0	1	1	0	-1
reg238	chr2:201487536-202644660	201487536	202644660	2	1	0	1	-1	0	NA	-1		0	-1	-1	-1	NA		0	NA		0	0	0	NA	-1		NA	0		0	0	0	0	-1	-1	0	0	0	0	0	0	1	1	0	1	1	0	-1
reg239	chr2:202644660-203792110	202644660	203792110	2	1	0	1	-1	0	NA	-1		0	-1	-1	-1	NA		0	NA		0	0	0	NA	-1		NA	0		0	0	0	0	-1	-1	-1	-1	0	0	0	0	1	1	0	1	1	0	-1
reg240	chr2:203792110-209731022	203792110	209731022	2	1	0	1	-1	0	NA	-1		0	-1	-1	-1	NA		0	NA		0	0	0	NA	-1		NA	0		0	0	0	0	-1	-1	-1	-1	0	0	0	0	1	1	0	1	1	0	-1
reg241	chr2:209731022-210761250	209731022	210761250	2	1	0	1	-1	0	NA	-1		0	-1	-1	-1	NA		0	NA		0	0	0	NA	-1		NA	0		0	0	0	1	-1	-2	-1	-1	0	0	0	0	1	1	0	1	1	0	-1
reg242	chr2:210761250-211496547	210761250	211496547	2	1	0	1	-1	0	NA	-1		0	-1	-1	-1	NA		0	NA		0	-1	-1	NA	-1		NA	0		0	0	0	1	-1	-2	-1	-1	0	0	0	0	1	1	0	1	1	0	-1
reg243	chr2:211496547-214409928	211496547	214409928	2	1	0	1	-1	0	NA	-1		0	-1	-1	-1	NA		0	NA		-1	-1	0	NA	-1		NA	0		0	0	0	1	-1	-2	-1	-1	0	0	0	0	1	1	0	1	1	0	-1
reg244	chr2:214409928-214921965.5	214409928	214921965.5	2	1	0	1	-1	0	NA	-1		0	-1	-1	-1	NA		0	NA		-1	-1	0	NA	-1		NA	0		0	0	0	1	-1	-2	-1	-1	0	-1	0	1	1	1	0	1	1	0	-1
reg245	chr2:214921965.5-216294849	214921965.5	216294849	2	1	0	1	-1	0	NA	-1		0	-1	-1	-1	NA		0	NA		-1	-1	0	NA	-1		NA	0		0	0	0	0	-1	-1	-1	-1	0	-1	-1	0	0	-1	-1	1	1	0	-1
reg246	chr2:216294849-218789467.5	216294849	218789467.5	2	0	0	0	0	0	NA	-1		0	-1	-1	-1	NA		0	NA		-1	-1	0	NA	-1		NA	0		0	0	0	0	-1	-1	-1	-1	0	-1	-1	0	0	-1	-1	1	1	0	-1
reg247	chr2:218789467.5-223883350	218789467.5	223883350	2	0	0	0	0	0	NA	-1		0	-1	-1	-1	NA		0	NA		0	0	0	NA	-1		NA	0		0	0	0	0	-1	-1	-1	-1	0	-1	-1	0	0	-1	-1	1	1	0	-1
reg248	chr2:223883350-226366346	223883350	226366346	2	0	0	0	0	0	NA	-1		0	-1	-1	-1	NA		0	NA		0	0	0	NA	-1		NA	0		0	0	0	1	-1	-2	-1	-1	0	-1	-1	0	0	-1	-1	1	1	0	-1
reg249	chr2:226366346-229001950	226366346	229001950	2	0	0	0	0	0	NA	-1		0	-1	-1	-1	NA		0	NA		0	0	0	NA	-1		NA	0		0	0	0	1	-1	-2	-1	-1	0	-1	-1	0	0	-1	-1	1	1	0	-1
reg250	chr2:229001950-230198995.5	229001950	230198995.5	2	0	0	0	0	0	NA	-1		0	-1	-1	-1	NA		0	NA		0	0	0	NA	-1		NA	0		0	0	0	1	-1	-2	-1	-1	0	-1	-1	0	-1	-1	0	1	1	0	-1
reg251	chr2:230198995.5-231166806	230198995.5	231166806	2	0	0	0	0	0	NA	-1		0	-1	-1	-1	NA		0	NA		0	0	0	NA	-1		NA	0		0	0	0	1	-1	-2	-1	-1	0	-1	-1	0	-1	-1	0	1	1	0	-1
reg252	chr2:231166806-232682015.5	231166806	232682015.5	2	0	0	0	0	0	NA	-1		0	-1	-1	-1	NA		0	NA		0	0	0	NA	-1		NA	0		0	0	0	0	-1	-1	-1	-1	0	0	0	0	-1	-1	0	1	1	0	-1
reg253	chr2:232682015.5-233583148.5	232682015.5	233583148.5	2	0	0	0	0	0	NA	-1		0	-1	-1	-1	NA		0	NA		0	0	0	NA	-1		NA	-1		0	0	0	0	-1	-1	-1	-1	0	0	0	0	-1	-1	0	1	1	0	-1
reg254	chr2:233583148.5-235115452	233583148.5	235115452	2	0	0	0	0	0	NA	-1		0	-1	-1	-1	NA		0	NA		0	0	0	NA	-1		NA	-1		0	0	0	0	-1	-1	-1	-1	0	0	0	0	-1	-1	0	1	1	0	-1
reg255	chr2:235115452-236318647.5	235115452	236318647.5	2	0	0	0	0	0	NA	-1		0	-1	-1	0	NA		0	NA		0	0	0	NA	-1		NA	-1		0	0	0	0	-1	-1	-1	-1	0	0	0	0	-1	-1	0	1	1	0	-1
reg256	chr2:236318647.5-236960152.5	236318647.5	236960152.5	2	0	0	0	0	0	NA	-1		0	-1	-1	0	NA		0	NA		0	0	0	NA	-1		NA	-1		0	0	0	0	-1	-1	-1	-1	0	-1	0	1	-1	-1	0	1	-1	-2	-1
reg257	chr2:236960152.5-238297712	236960152.5	238297712	2	0	0	0	0	0	NA	-1		0	-1	-1	0	NA		0	NA		0	0	0	NA	-1		NA	-1		0	0	0	0	-1	-1	-1	-1	0	-1	0	1	-1	-1	0	-1	-1	0	-1
reg258	chr2:238297712-239709990.5	238297712	239709990.5	2	0	0	0	0	0	NA	-1		0	-1	-1	0	NA		0	NA		0	0	0	NA	-1		NA	-1		0	0	0	0	-1	-1	-1	-1	0	0	0	0	-1	-1	0	-1	-1	0	-1
reg259	chr2:239709990.5-242566907	239709990.5	242566907	2	0	0	0	0	0	NA	-1		0	-1	-1	-1	NA		0	NA		0	0	0	NA	-1		NA	-1		-1	0	1	0	-1	-1	-1	-1	0	-1	0	1	-1	-1	0	-1	-1	0	-1
reg260	chr3:164933-4577405.5	164933	4577405.5	3	NA	0	NA			NA	NA		0	0	0	1	NA		-1	NA		1	1	0	NA	NA		NA	0		NA	NA		0	1	1	NA	0		0	0	0	-1	-1	0	1	1	0	0
reg261	chr3:4577405.5-7824422.5	4577405.5	7824422.5	3	NA	0	NA			NA	NA		0	0	0	1	NA		-1	NA		1	1	0	NA	NA		NA	0		NA	NA		0	1	1	NA	0		0	0	0	-1	0	1	1	1	0	0
reg262	chr3:7824422.5-12381413	7824422.5	12381413	3	NA	0	NA			NA	0		0	0	0	1	NA		-1	NA		1	1	0	NA	NA		NA	0		NA	NA		-1	1	2	NA	0		0	0	0	-1	0	1	1	1	0	0
reg263	chr3:12381413-12478916.5	12381413	12478916.5	3	NA	NA	NA			NA	0		0	0	0	1	NA		-1	NA		1	1	0	NA	NA		NA	0		NA	NA		-1	1	2	NA	0		0	0	0	-1	0	1	1	1	0	0
reg264	chr3:12478916.5-13144651.5	12478916.5	13144651.5	3	NA	NA	NA			NA	0		0	0	0	1	NA		-1	NA		1	1	0	NA	NA		NA	0		NA	NA		-1	1	2	NA	0		0	0	0	-1	0	1	1	1	0	0
reg265	chr3:13144651.5-14318591.5	13144651.5	14318591.5	3	NA	NA	NA			NA	0		0	0	0	1	NA		-1	NA		1	1	0	NA	NA		NA	0		NA	NA		-1	1	2	NA	0		0	0	0	-1	0	1	1	1	0	0
reg266	chr3:14318591.5-15459125.5	14318591.5	15459125.5	3	NA	NA	NA			NA	0		0	0	0	NA	NA		-1	NA		1	1	0	NA	NA		NA	0		NA	NA		-1	1	2	NA	0		0	0	0	-1	0	1	1	1	0	0
reg267	chr3:15459125.5-16742475.5	15459125.5	16742475.5	3	NA	NA	NA			NA	0		0	0	0	NA	NA		-1	NA		1	1	0	NA	NA		NA	0		NA	NA		0	1	1	NA	0		0	0	0	-1	0	1	1	1	0	0
reg268	chr3:16742475.5-20765729	16742475.5	20765729	3	NA	NA	NA			NA	0		0	0	0	NA	NA		-1	NA		1	1	0	NA	NA		NA	1		NA	NA		0	1	1	NA	0		0	0	0	-1	0	1	1	1	0	-1
reg269	chr3:20765729-22553545	20765729	22553545	3	NA	NA	NA			NA	0		0	0	0	NA	NA		-1	NA		1	1	0	NA	NA		NA	1		NA	NA		0	1	1	NA	0		0	0	0	-1	0	1	1	-1	-2	-1
reg270	chr3:22553545-23734845.5	22553545	23734845.5	3	NA	NA	NA			NA	0		0	0	0	NA	NA		-1	NA		1	1	0	NA	NA		NA	0		NA	NA		0	1	1	NA	0		0	0	0	-1	0	1	-1	-1	0	-1
reg271	chr3:23734845.5-26170932	23734845.5	26170932	3	NA	NA	NA			NA	0		0	0	0	NA	NA		-1	NA		1	1	0	NA	NA		NA	0		NA	NA		0	1	1	NA	0		0	0	0	-1	-1	0	-1	-1	0	-1
reg272	chr3:26170932-29327181	26170932	29327181	3	NA	NA	NA			NA	0		0	0	0	NA	NA		-1	NA		1	1	0	NA	NA		NA	NA		NA	NA		0	1	1	NA	0		0	0	0	-1	-1	0	-1	-1	0	-1
reg273	chr3:29327181-37653342	29327181	37653342	3	NA	NA	NA			NA	0		0	0	0	NA	NA		-1	NA		NA	NA		NA	NA		NA	NA		NA	NA		0	1	1	NA	0		0	0	0	-1	-1	0	-1	-1	0	-1
reg274	chr3:37653342-41692548	37653342	41692548	3	NA	NA	NA			NA	0		0	0	0	NA	NA		-1	NA		NA	NA		NA	NA		NA	NA		NA	NA		-1	1	2	NA	0		0	0	0	-1	-1	0	-1	-1	0	-1
reg275	chr3:41692548-44833936.5	41692548	44833936.5	3	NA	NA	NA			NA	0		0	0	0	NA	NA		-1	NA		NA	NA		NA	NA		NA	NA		NA	NA		-1	1	2	NA	0		0	0	0	-1	-1	0	-1	-1	0	-1
reg276	chr3:44833936.5-47358358.5	44833936.5	47358358.5	3	NA	NA	NA			NA	0		0	0	0	NA	NA		-1	NA		NA	NA		NA	NA		NA	NA		NA	NA		-1	1	2	NA	0		0	0	0	-1	-1	0	-1	-1	0	-1
reg277	chr3:47358358.5-49273875.5	47358358.5	49273875.5	3	NA	NA	NA			NA	0		0	0	0	NA	NA		-1	NA		NA	NA		NA	NA		NA	NA		NA	NA		-1	1	2	NA	0		0	0	0	-1	0	1	-1	0	1	-1
reg278	chr3:49273875.5-50472051	49273875.5	50472051	3	NA	NA	NA			NA	0		0	0	0	NA	NA		-1	NA		NA	NA		NA	NA		NA	NA		NA	NA		-1	1	2	NA	0		0	0	0	-1	1	2	-1	0	1	-1
reg279	chr3:50472051-53579063	50472051	53579063	3	NA	NA	NA			NA	0		NA	0		NA	NA		-1	NA		NA	NA		NA	NA		NA	NA		NA	NA		-1	1	2	NA	0		0	0	0	-1	0	1	-1	0	1	-1
reg280	chr3:53579063-55546918.5	53579063	55546918.5	3	NA	NA	NA			NA	0		NA	0		NA	NA		-1	NA		NA	NA		NA	NA		NA	NA		NA	NA		-1	1	2	NA	0		0	0	0	-1	-1	0	-1	-1	0	-1
reg281	chr3:55546918.5-57174639	55546918.5	57174639	3	NA	NA	NA			NA	0		NA	0		NA	NA		-1	NA		NA	NA		NA	NA		NA	NA		NA	NA		-1	1	2	NA	0		0	0	0	-1	-1	0	-1	-1	0	-1
reg282	chr3:57174639-63032513.5	57174639	63032513.5	3	NA	NA	NA			NA	0		NA	NA		NA	NA		-1	NA		NA	NA		NA	NA		NA	NA		NA	NA		-1	1	2	NA	0		0	0	0	-1	-1	0	-1	-1	0	-1
reg283	chr3:63032513.5-65955212	63032513.5	65955212	3	NA	NA	NA			NA	0		NA	NA		NA	NA		-1	NA		NA	NA		NA	NA		NA	NA		NA	NA		0	1	1	NA	0		0	0	0	-1	-1	0	-1	-1	0	-1
reg284	chr3:65955212-67932180.5	65955212	67932180.5	3	NA	NA	NA			NA	0		NA	NA		NA	NA		-1	NA		NA	NA		NA	NA		NA	NA		NA	NA		0	1	1	NA	0		0	0	0	-1	-1	0	-1	-1	0	-1
reg285	chr3:67932180.5-74094230.5	67932180.5	74094230.5	3	NA	NA	NA			NA	0		NA	NA		NA	NA		-1	NA		NA	NA		NA	NA		NA	NA		NA	NA		0	0	0	NA	0		0	0	0	-1	-1	0	-1	-1	0	-1
reg286	chr3:74094230.5-74333589.5	74094230.5	74333589.5	3	NA	NA	NA			NA	0		NA	NA		NA	NA		-1	NA		NA	NA		NA	NA		NA	NA		NA	NA		0	0	0	NA	0		0	0	0	-1	-1	0	-1	-1	0	-1
reg287	chr3:74333589.5-74809650.5	74333589.5	74809650.5	3	NA	NA	NA			NA	0		NA	NA		NA	NA		-1	NA		NA	NA		NA	NA		NA	NA		NA	NA		0	0	0	NA	0		0	0	0	1	1	0	-1	-1	0	-1
reg288	chr3:74809650.5-78202028.5	74809650.5	78202028.5	3	NA	NA	NA			NA	0		NA	NA		NA	NA		-1	NA		NA	NA		NA	NA		NA	NA		NA	NA		0	0	0	NA	0		0	0	0	1	1	0	-1	-1	0	-1
reg289	chr3:78202028.5-78819613.5	78202028.5	78819613.5	3	NA	NA	NA			NA	0		NA	NA		NA	NA		-1	NA		NA	NA		NA	NA		NA	NA		NA	NA		1	0	-1	NA	0		0	0	0	1	1	0	-1	-1	0	-1
reg290	chr3:78819613.5-80559620	78819613.5	80559620	3	NA	NA	NA			NA	0		NA	NA		NA	NA		-1	NA		NA	NA		NA	NA		NA	NA		NA	NA		1	1	0	NA	0		0	0	0	1	1	0	-1	-1	0	-1
reg291	chr3:80559620-81928506	80559620	81928506	3	NA	NA	NA			NA	0		NA	NA		NA	NA		-1	NA		NA	NA		NA	NA		NA	NA		NA	NA		1	1	0	NA	0		0	0	0	1	1	0	-1	-1	0	-1
reg292	chr3:81928506-84680004.5	81928506	84680004.5	3	NA	NA	NA			NA	0		NA	NA		NA	NA		-1	NA		NA	NA		NA	NA		NA	NA		NA	NA		1	0	-1	NA	0		0	0	0	1	1	0	-1	-1	0	-1
reg293	chr3:84680004.5-85032708.5	84680004.5	85032708.5	3	NA	NA	NA			NA	0		NA	NA		NA	NA		-1	NA		NA	NA		NA	NA		NA	NA		NA	NA		1	0	-1	NA	0		0	0	0	1	1	0	0	0	0	-1
reg294	chr3:85032708.5-86917548	85032708.5	86917548	3	NA	NA	NA			NA	0		NA	NA		NA	NA		-1	NA		NA	NA		NA	NA		NA	NA		NA	NA		1	0	-1	NA	0		0	0	0	1	1	0	0	0	0	-1
reg295	chr3:86917548-92337629	86917548	92337629	3	NA	NA	NA			NA	0		NA	NA		NA	NA		-1	NA		NA	NA		NA	NA		NA	NA		NA	NA		1	0	-1	NA	0		0	0	0	1	1	0	0	0	0	-1
reg296	chr3:92337629-96732724	92337629	96732724	3	NA	NA	NA			NA	0		NA	NA		NA	NA		-1	NA		NA	NA		NA	NA		NA	NA		NA	NA		1	0	-1	NA	0		0	0	0	1	1	0	0	0	0	0
reg297	chr3:96732724-98973477.5	96732724	98973477.5	3	NA	NA	NA			NA	0		NA	NA		NA	NA		-1	NA		NA	NA		NA	NA		NA	NA		NA	NA		1	0	-1	NA	0		0	0	0	1	1	0	0	0	0	0
reg298	chr3:98973477.5-102768581	98973477.5	102768581	3	NA	NA	NA			NA	0		NA	NA		NA	NA		-1	NA		NA	NA		NA	NA		NA	NA		NA	NA		0	0	0	NA	0		0	0	0	1	1	0	0	0	0	0
reg299	chr3:102768581-103483734.5	102768581	103483734.5	3	NA	NA	NA			NA	0		NA	NA		NA	NA		-1	NA		NA	NA		NA	NA		NA	NA		NA	NA		0	0	0	NA	0		0	0	0	1	1	0	0	0	0	0
reg300	chr3:103483734.5-104651817	103483734.5	104651817	3	NA	NA	NA			NA	0		NA	NA		NA	NA		-1	NA		NA	NA		NA	NA		NA	NA		NA	NA		0	0	0	NA	0		0	0	0	1	1	0	0	0	0	0
reg301	chr3:104651817-113251982.5	104651817	113251982.5	3	NA	NA	NA			NA	0		NA	NA		NA	NA		-1	NA		NA	NA		NA	NA		NA	NA		NA	NA		1	0	-1	NA	0		0	0	0	1	1	0	0	0	0	0
reg302	chr3:113251982.5-114685645	113251982.5	114685645	3	NA	NA	NA			NA	0		NA	NA		NA	NA		-1	NA		NA	NA		NA	NA		NA	NA		NA	NA		0	0	0	NA	0		0	0	0	1	1	0	0	0	0	0
reg303	chr3:114685645-118201382	114685645	118201382	3	NA	NA	NA			NA	0		NA	NA		NA	NA		-1	NA		NA	NA		NA	NA		NA	NA		NA	NA		0	0	0	NA	0		0	0	0	1	1	0	0	0	0	0
reg304	chr3:118201382-121635812.5	118201382	121635812.5	3	NA	NA	NA			NA	NA		NA	NA		NA	NA		-1	NA		1	NA		NA	NA		NA	NA		NA	NA		0	0	0	NA	0		0	0	0	1	1	0	0	0	0	0
reg305	chr3:121635812.5-123113456	121635812.5	123113456	3	NA	NA	NA			NA	NA		NA	NA		NA	NA		-1	NA		1	NA		NA	NA		NA	NA		NA	NA		0	0	0	NA	0		0	0	0	1	1	0	0	0	0	0
reg306	chr3:123113456-127456421	123113456	127456421	3	NA	NA	NA			NA	NA		NA	NA		NA	NA		-1	NA		1	NA		NA	NA		NA	NA		NA	NA		-1	0	1	NA	0		0	0	0	1	1	0	0	0	0	0
reg307	chr3:127456421-130308382.5	127456421	130308382.5	3	NA	NA	NA			NA	NA		NA	NA		NA	NA		-1	NA		1	NA		NA	NA		NA	NA		NA	NA		-1	1	2	NA	0		0	0	0	1	1	0	0	0	0	0
reg308	chr3:130308382.5-131097058.5	130308382.5	131097058.5	3	NA	NA	NA			NA	NA		NA	NA		NA	NA		-1	NA		1	NA		NA	NA		NA	NA		NA	NA		-1	1	2	NA	0		0	0	0	1	1	0	0	0	0	0
reg309	chr3:131097058.5-133239807	131097058.5	133239807	3	NA	NA	NA			NA	NA		NA	NA		NA	NA		-1	NA		1	NA		NA	NA		NA	NA		NA	NA		0	0	0	NA	0		0	0	0	1	1	0	0	0	0	0
reg310	chr3:133239807-137253391.5	133239807	137253391.5	3	NA	NA	NA			NA	NA		NA	NA		NA	NA		-1	NA		1	NA		NA	NA		NA	NA		NA	NA		0	0	0	NA	0		0	0	0	1	1	0	0	0	0	0
reg311	chr3:137253391.5-137770492.5	137253391.5	137770492.5	3	NA	NA	NA			NA	NA		NA	NA		NA	NA		-1	NA		1	NA		NA	NA		NA	NA		NA	NA		0	0	0	NA	0		0	0	0	1	1	0	0	0	0	-1
reg312	chr3:137770492.5-138478600	137770492.5	138478600	3	NA	NA	NA			NA	NA		NA	NA		NA	NA		-1	NA		1	NA		NA	NA		NA	NA		NA	NA		0	0	0	NA	0		0	0	0	1	1	0	0	0	0	-1
reg313	chr3:138478600-142308710.5	138478600	142308710.5	3	NA	NA	NA			NA	NA		NA	NA		NA	NA		-1	NA		1	NA		NA	NA		NA	NA		NA	NA		-1	0	1	NA	0		0	0	0	1	1	0	0	0	0	-1
reg314	chr3:142308710.5-144653186	142308710.5	144653186	3	NA	NA	NA			NA	NA		NA	NA		NA	NA		-1	NA		1	NA		NA	NA		NA	NA		NA	NA		0	0	0	NA	0		0	0	0	1	1	0	0	0	0	-1
reg315	chr3:144653186-145535438.5	144653186	145535438.5	3	NA	NA	NA			NA	NA		NA	NA		NA	NA		-1	NA		1	NA		NA	NA		NA	NA		NA	NA		0	0	0	NA	0		0	0	0	1	1	0	0	0	0	-1
reg316	chr3:145535438.5-150025708.5	145535438.5	150025708.5	3	NA	NA	NA			NA	NA		NA	NA		NA	NA		-1	NA		1	NA		NA	NA		NA	NA		NA	NA		0	0	0	NA	0		0	0	0	1	1	0	0	0	0	0
reg317	chr3:150025708.5-150539781.5	150025708.5	150539781.5	3	NA	NA	NA			NA	NA		NA	NA		NA	NA		-1	NA		1	NA		NA	NA		NA	NA		NA	NA		0	0	0	NA	0		0	0	0	1	1	0	0	0	0	0
reg318	chr3:150539781.5-151029550.5	150539781.5	151029550.5	3	NA	NA	NA			NA	NA		NA	NA		NA	NA		-1	NA		1	NA		NA	NA		NA	NA		NA	NA		0	0	0	NA	0		0	0	0	1	1	0	0	0	0	0
reg319	chr3:151029550.5-152879334	151029550.5	152879334	3	NA	NA	NA			NA	NA		NA	NA		NA	NA		-1	NA		1	NA		NA	NA		NA	NA		NA	NA		0	1	1	NA	0		0	0	0	1	1	0	0	0	0	0
reg320	chr3:152879334-155914842.5	152879334	155914842.5	3	NA	NA	NA			NA	NA		NA	NA		0	NA		-1	NA		1	NA		NA	NA		NA	NA		NA	NA		0	1	1	NA	0		0	0	0	1	1	0	0	0	0	0
reg321	chr3:155914842.5-158227209.5	155914842.5	158227209.5	3	NA	NA	NA			NA	NA		NA	NA		NA	NA		-1	NA		1	NA		NA	NA		NA	NA		NA	NA		1	1	0	NA	0		0	0	0	1	1	0	0	0	0	0
reg322	chr3:158227209.5-159384988	158227209.5	159384988	3	NA	NA	NA			NA	NA		NA	NA		NA	NA		-1	NA		1	NA		NA	NA		NA	NA		NA	NA		1	1	0	NA	0		0	0	0	1	1	0	1	0	-1	0
reg323	chr3:159384988-165898053	159384988	165898053	3	NA	NA	NA			NA	NA		NA	NA		NA	NA		-1	NA		1	NA		NA	NA		NA	NA		NA	NA		1	1	0	NA	0		0	0	0	1	1	0	1	1	0	0
reg324	chr3:165898053-171246689	165898053	171246689	3	NA	NA	NA			NA	NA		NA	NA		NA	NA		-1	NA		1	NA		NA	NA		NA	NA		NA	NA		1	1	0	NA	0		0	0	0	1	1	0	1	1	0	1
reg325	chr3:171246689-178356950	171246689	178356950	3	NA	NA	NA			NA	NA		NA	NA		NA	NA		-1	NA		1	NA		NA	NA		NA	NA		NA	NA		1	1	0	NA	1		0	0	0	1	1	0	1	1	0	1
reg326	chr3:178356950-179146253	178356950	179146253	3	NA	NA	NA			NA	NA		NA	NA		NA	NA		-1	NA		1	NA		NA	NA		NA	NA		NA	NA		1	1	0	NA	1		0	0	0	1	1	0	1	1	0	1
reg327	chr3:179146253-180313139	179146253	180313139	3	NA	NA	NA			NA	NA		NA	NA		NA	NA		-1	NA		1	NA		NA	NA		NA	NA		NA	NA		1	1	0	NA	1		0	0	0	1	1	0	1	1	0	1
reg328	chr3:180313139-181362975.5	180313139	181362975.5	3	NA	NA	NA			NA	NA		NA	NA		NA	NA		-1	NA		1	NA		NA	NA		NA	NA		NA	NA		1	1	0	NA	1		0	0	0	1	1	0	1	1	0	1
reg329	chr3:181362975.5-183314801.5	181362975.5	183314801.5	3	NA	NA	NA			NA	NA		NA	NA		NA	NA		-1	NA		1	NA		NA	NA		NA	NA		NA	NA		1	1	0	NA	1		0	0	0	1	1	0	1	1	0	1
reg330	chr3:183314801.5-184147756.5	183314801.5	184147756.5	3	NA	NA	NA			NA	NA		NA	NA		NA	NA		-1	NA		1	NA		NA	NA		NA	NA		NA	NA		1	1	0	NA	1		0	0	0	1	1	0	1	1	0	-1
reg331	chr3:184147756.5-185551877.5	184147756.5	185551877.5	3	NA	NA	NA			NA	NA		NA	NA		NA	NA		-1	NA		1	NA		NA	NA		NA	NA		NA	NA		1	1	0	NA	1		0	0	0	1	1	0	1	1	0	-1
reg332	chr3:185551877.5-186701624	185551877.5	186701624	3	NA	NA	NA			NA	NA		NA	NA		NA	NA		-1	NA		1	NA		NA	NA		NA	NA		NA	NA		1	1	0	NA	1		0	0	0	1	1	0	1	1	0	-1
reg333	chr3:186701624-189284512.5	186701624	189284512.5	3	NA	NA	NA			NA	NA		NA	NA		NA	NA		-1	NA		1	NA		NA	NA		NA	NA		NA	NA		1	1	0	NA	1		0	0	0	1	1	0	-1	-1	0	-1
reg334	chr3:189284512.5-193810525	189284512.5	193810525	3	NA	NA	NA			NA	NA		NA	NA		NA	NA		-1	NA		1	NA		NA	NA		NA	NA		NA	NA		1	1	0	NA	1		0	0	0	1	1	0	-1	-1	0	-1
reg335	chr3:193810525-197511708	193810525	197511708	3	NA	NA	NA			NA	NA		NA	NA		NA	NA		-1	NA		1	NA		NA	NA		NA	NA		NA	NA		1	1	0	NA	1		0	0	0	1	1	0	-1	-1	0	-1
reg336	chr3:197511708-199256820	197511708	199256820	3	NA	NA	NA			NA	NA		NA	NA		NA	NA		-1	NA		1	NA		NA	NA		NA	NA		NA	NA		1	1	0	NA	1		0	0	0	1	1	0	-1	-1	0	-1
reg337	chr4:55703-340762.5	55703	340762.5	4	1	-1	NA	-2		NA	NA		1	NA		0	0	0	-1	NA		1	0	-1	-1	NA		NA	-1		NA	NA		0	0	0	0	0	0	0	0	0	-1	1	2	-1	-1	0	-1
reg338	chr4:340762.5-767217	340762.5	767217	4	1	-1	NA	-2		NA	NA		1	NA		0	0	0	-1	NA		1	0	-1	-1	NA		NA	-1		NA	NA		-1	0	1	0	0	0	0	0	0	-1	1	2	-1	-1	0	-1
reg339	chr4:767217-1385798.5	767217	1385798.5	4	1	-1	NA	-2		NA	NA		1	NA		0	0	0	-1	NA		1	0	-1	-1	NA		NA	-1		NA	NA		-1	0	1	0	0	0	0	0	0	-1	1	2	-1	-1	0	-1
reg340	chr4:1385798.5-2765117.5	1385798.5	2765117.5	4	1	-1	NA	-2		NA	NA		1	NA		0	0	0	-1	NA		1	0	-1	-1	NA		NA	-1		NA	NA		-1	0	1	0	0	0	0	0	0	-1	1	2	0	-1	-1	-1
reg341	chr4:2765117.5-3119521.5	2765117.5	3119521.5	4	1	-1	NA	-2		NA	NA		1	NA		-1	0	1	-1	NA		1	0	-1	-1	NA		NA	-1		NA	NA		-1	0	1	0	0	0	0	0	0	-1	1	2	0	-1	-1	-1
reg342	chr4:3119521.5-4020714.5	3119521.5	4020714.5	4	1	-1	NA	-2		NA	NA		1	NA		-1	0	1	-1	NA		1	0	-1	-1	NA		NA	-1		NA	NA		-1	0	1	0	0	0	0	0	0	-1	-1	0	0	-1	-1	-1
reg343	chr4:4020714.5-5927841	4020714.5	5927841	4	1	-1	NA	-2		NA	NA		1	NA		-1	0	1	-1	NA		-1	0	1	-1	NA		NA	-1		NA	NA		-1	0	1	0	-1	-1	0	0	0	-1	-1	0	0	-1	-1	-1
reg344	chr4:5927841-8261859.5	5927841	8261859.5	4	1	-1	NA	-2		NA	NA		NA	NA		-1	0	1	-1	NA		-1	0	1	-1	NA		NA	-1		NA	NA		-1	0	1	NA	-1		0	0	0	-1	-1	0	0	-1	-1	-1
reg345	chr4:8261859.5-8993391	8261859.5	8993391	4	1	-1	NA	-2		NA	NA		NA	NA		-1	0	1	-1	NA		-1	0	1	-1	NA		NA	-1		NA	NA		-1	0	1	NA	-1		0	0	0	-1	-1	0	0	-1	-1	-1
reg346	chr4:8993391-10279017.5	8993391	10279017.5	4	1	-1	NA	-2		NA	NA		NA	NA		-1	0	1	-1	NA		-1	0	1	-1	NA		NA	-1		NA	NA		-1	-1	0	NA	-1		0	0	0	-1	-1	0	0	-1	-1	-1
reg347	chr4:10279017.5-11680019.5	10279017.5	11680019.5	4	1	-1	NA	-2		NA	NA		NA	NA		-1	0	1	-1	NA		-1	0	1	-1	NA		NA	-1		NA	NA		-1	-1	0	NA	-1		0	0	0	-1	-1	0	0	-1	-1	-1
reg348	chr4:11680019.5-13707998	11680019.5	13707998	4	1	-1	NA	-2		NA	NA		NA	NA		-1	0	1	-1	NA		-1	0	1	-1	NA		NA	-1		NA	NA		-1	0	1	NA	-1		0	0	0	-1	-1	0	0	-1	-1	-1
reg349	chr4:13707998-16985087.5	13707998	16985087.5	4	1	-1	NA	-2		NA	NA		NA	NA		-1	0	1	-1	NA		NA	0		-1	NA		NA	-1		NA	NA		-1	-1	0	NA	-1		0	0	0	-1	-1	0	0	-1	-1	-1
reg350	chr4:16985087.5-23673516.5	16985087.5	23673516.5	4	1	-1	NA	-2		NA	NA		NA	NA		-1	0	1	-1	NA		NA	0		NA	NA		NA	-1		NA	NA		-1	-1	0	NA	-1		0	0	0	-1	-1	0	0	-1	-1	-1
reg351	chr4:23673516.5-30435070	23673516.5	30435070	4	1	-1	NA	-2		NA	NA		NA	NA		-1	0	1	-1	NA		NA	0		NA	NA		NA	-1		NA	NA		-1	-1	0	NA	1		0	0	0	-1	-1	0	0	-1	-1	-1
reg352	chr4:30435070-42035588.5	30435070	42035588.5	4	1	-1	NA	-2		NA	NA		NA	NA		-1	0	1	-1	NA		NA	0		NA	NA		NA	-1		NA	NA		-1	-1	0	NA	-1		0	0	0	-1	-1	0	0	-1	-1	-1
reg353	chr4:42035588.5-48567319	42035588.5	48567319	4	1	-1	NA	-2		NA	NA		NA	NA		-1	0	1	-1	NA		NA	0		NA	NA		NA	-1		NA	NA		1	1	0	NA	-1		0	0	0	-1	-1	0	0	-1	-1	-1
reg354	chr4:48567319-50685828.5	48567319	50685828.5	4	1	-1	NA	-2		NA	NA		NA	NA		-1	0	1	-1	NA		NA	0		NA	NA		NA	-1		NA	NA		1	1	0	NA	-1		0	0	0	-1	-1	0	0	-1	-1	-1
reg355	chr4:50685828.5-53464475	50685828.5	53464475	4	1	-1	NA	-2		NA	NA		NA	NA		-1	0	1	-1	NA		NA	0		NA	NA		NA	-1		NA	NA		1	1	0	NA	-1		0	0	0	-1	-1	0	0	-1	-1	-1
reg356	chr4:53464475-56387224.5	53464475	56387224.5	4	1	-1	NA	-2		NA	NA		NA	NA		-1	0	1	-1	NA		NA	0		NA	NA		NA	-1		NA	NA		1	1	0	NA	-1		0	0	0	-1	-1	0	-1	-1	0	-1
reg357	chr4:56387224.5-57054294.5	56387224.5	57054294.5	4	1	-1	NA	-2		NA	NA		NA	NA		-1	0	1	-1	NA		NA	0		NA	NA		NA	-1		NA	NA		1	1	0	NA	-1		0	0	0	-1	-1	0	-1	-1	0	-1
reg358	chr4:57054294.5-66423299.5	57054294.5	66423299.5	4	1	-1	NA	-2		NA	NA		NA	NA		-1	0	1	-1	NA		NA	0		NA	NA		NA	-1		NA	NA		1	1	0	NA	-1		0	0	0	-1	-1	0	0	-1	-1	-1
reg359	chr4:66423299.5-69872222	66423299.5	69872222	4	1	-1	NA	-2		NA	NA		NA	NA		-1	0	1	-1	NA		NA	0		NA	NA		NA	-1		NA	NA		1	1	0	NA	-1		0	0	0	-1	-1	0	0	-1	-1	-1
reg360	chr4:69872222-70261284	69872222	70261284	4	1	-1	NA	-2		NA	NA		NA	NA		-1	0	1	-1	NA		NA	0		NA	NA		NA	-1		NA	NA		1	1	0	NA	-1		0	0	0	-1	-1	0	0	-1	-1	0
reg361	chr4:70261284-72484854	70261284	72484854	4	1	-1	NA	-2		NA	NA		NA	NA		-1	0	1	-1	NA		NA	0		NA	NA		NA	-1		NA	NA		1	1	0	NA	-1		0	0	0	-1	-1	0	0	-1	-1	0
reg362	chr4:72484854-76878200.5	72484854	76878200.5	4	1	NA	NA			NA	NA		NA	NA		-1	0	1	-1	NA		NA	0		NA	NA		NA	-1		NA	NA		1	1	0	NA	-1		0	0	0	-1	-1	0	0	-1	-1	0
reg363	chr4:76878200.5-80577523	76878200.5	80577523	4	1	NA	NA			NA	NA		NA	NA		-1	0	1	-1	NA		NA	0		NA	NA		NA	-1		NA	NA		1	1	0	NA	-1		0	0	0	-1	-1	0	0	-1	-1	1
reg364	chr4:80577523-82705123.5	80577523	82705123.5	4	1	NA	NA			NA	NA		NA	NA		-1	0	1	-1	NA		NA	0		NA	NA		NA	-1		NA	NA		1	1	0	NA	-1		0	0	0	-1	-1	0	0	-1	-1	0
reg365	chr4:82705123.5-84876549	82705123.5	84876549	4	1	NA	NA			NA	NA		NA	NA		-1	0	1	-1	NA		NA	0		NA	NA		NA	-1		NA	NA		1	1	0	NA	-1		0	0	0	-1	-1	0	0	-1	-1	0
reg366	chr4:84876549-92018679.5	84876549	92018679.5	4	1	1	NA	0		NA	NA		NA	NA		-1	0	1	-1	NA		NA	0		NA	NA		NA	-1		NA	NA		1	1	0	NA	-1		0	0	0	-1	-1	0	0	-1	-1	0
reg367	chr4:92018679.5-92718967.5	92018679.5	92718967.5	4	1	1	NA	0		NA	NA		NA	NA		-1	0	1	-1	NA		NA	0		NA	NA		NA	-1		NA	NA		1	-1	-2	NA	-1		0	0	0	-1	-1	0	0	-1	-1	0
reg368	chr4:92718967.5-94245658	92718967.5	94245658	4	1	1	NA	0		NA	NA		NA	NA		-1	0	1	-1	NA		NA	0		NA	NA		NA	-1		NA	NA		0	-1	-1	NA	-1		0	0	0	-1	-1	0	0	-1	-1	0
reg369	chr4:94245658-100463418	94245658	100463418	4	1	1	NA	0		NA	NA		NA	NA		-1	0	1	-1	NA		NA	0		NA	NA		NA	-1		NA	NA		0	-1	-1	NA	-1		0	0	0	1	1	0	0	-1	-1	0
reg370	chr4:100463418-105135184	100463418	105135184	4	1	1	NA	0		NA	NA		NA	NA		-1	0	1	-1	NA		NA	0		NA	NA		NA	-1		NA	NA		0	-1	-1	NA	-1		0	0	0	1	1	0	1	-1	-2	0
reg371	chr4:105135184-108510959.5	105135184	108510959.5	4	1	1	NA	0		NA	NA		NA	NA		-1	0	1	-1	NA		NA	0		NA	NA		NA	-1		NA	NA		0	-1	-1	NA	-1		0	0	0	-1	-1	0	1	-1	-2	0
reg372	chr4:108510959.5-125625511	108510959.5	125625511	4	1	1	NA	0		NA	NA		NA	NA		-1	0	1	-1	NA		NA	0		NA	NA		NA	-1		NA	NA		0	-1	-1	NA	-1		0	0	0	-1	-1	0	1	-1	-2	0
reg373	chr4:125625511-129160470.5	125625511	129160470.5	4	1	1	NA	0		NA	NA		NA	NA		-1	0	1	-1	NA		NA	0		NA	NA		NA	-1		NA	NA		0	-1	-1	NA	-1		0	0	0	-1	-1	0	1	-1	-2	0
reg374	chr4:129160470.5-136893180	129160470.5	136893180	4	1	1	NA	0		NA	NA		NA	NA		-1	0	1	-1	NA		NA	0		NA	NA		NA	-1		NA	NA		0	-1	-1	NA	-1		0	0	0	-1	-1	0	1	-1	-2	-1
reg375	chr4:136893180-137914595.5	136893180	137914595.5	4	1	1	NA	0		NA	NA		NA	NA		-1	0	1	-1	NA		NA	0		NA	NA		NA	-1		NA	NA		0	-1	-1	NA	-1		0	0	0	1	1	0	1	-1	-2	-1
reg376	chr4:137914595.5-139163826	137914595.5	139163826	4	1	1	NA	0		NA	NA		NA	NA		-1	0	1	-1	NA		NA	0		NA	NA		NA	-1		NA	NA		0	-1	-1	NA	-1		0	0	0	1	1	0	1	-1	-2	-1
reg377	chr4:139163826-140744018	139163826	140744018	4	1	1	NA	0		NA	NA		NA	NA		-1	0	1	-1	NA		NA	0		NA	NA		NA	-1		NA	NA		-1	-1	0	NA	-1		0	0	0	1	1	0	1	-1	-2	-1
reg378	chr4:140744018-141829842	140744018	141829842	4	1	1	NA	0		NA	NA		NA	NA		-1	0	1	-1	NA		NA	0		NA	NA		NA	-1		NA	NA		-1	-1	0	NA	-1		0	0	0	1	1	0	1	-1	-2	-1
reg379	chr4:141829842-147390786	141829842	147390786	4	1	NA	NA			NA	NA		NA	NA		-1	0	1	-1	NA		NA	0		NA	NA		NA	-1		NA	NA		-1	-1	0	NA	-1		0	0	0	1	1	0	1	-1	-2	-1
reg380	chr4:147390786-148669725.5	147390786	148669725.5	4	1	NA	NA			NA	NA		NA	NA		-1	0	1	-1	NA		NA	0		NA	NA		NA	-1		NA	NA		-1	-1	0	NA	-1		0	0	0	-1	-1	0	1	-1	-2	-1
reg381	chr4:148669725.5-150482168.5	148669725.5	150482168.5	4	1	NA	NA			NA	NA		NA	NA		-1	0	1	-1	NA		NA	-1		NA	NA		NA	-1		NA	0		-1	-1	0	NA	-1		0	0	0	-1	-1	0	1	-1	-2	-1
reg382	chr4:150482168.5-160603755	150482168.5	160603755	4	1	NA	NA			NA	NA		NA	NA		-1	0	1	-1	NA		NA	-1		NA	NA		NA	-1		NA	0		-1	-1	0	NA	-1		0	0	0	-1	-1	0	1	-1	-2	-1
reg383	chr4:160603755-160747366.5	160603755	160747366.5	4	1	NA	NA			NA	NA		NA	NA		-1	0	1	-1	NA		NA	-1		NA	NA		NA	-1		NA	0		-1	-1	0	NA	-1		0	0	0	-1	-1	0	1	-1	-2	-1
reg384	chr4:160747366.5-161126601	160747366.5	161126601	4	1	NA	NA			NA	NA		NA	NA		-1	0	1	-1	NA		NA	-1		NA	NA		NA	-1		NA	0		-1	-1	0	NA	-1		0	0	0	-1	-1	0	1	-1	-2	-1
reg385	chr4:161126601-163856748	161126601	163856748	4	1	NA	NA			NA	NA		NA	NA		-1	0	1	-1	NA		NA	-1		NA	NA		NA	-1		NA	0		0	-1	-1	NA	-1		0	0	0	-1	-1	0	1	-1	-2	-1
reg386	chr4:163856748-165785552.5	163856748	165785552.5	4	1	NA	NA			NA	NA		NA	NA		-1	0	1	-1	NA		NA	-1		NA	NA		NA	-1		NA	0		0	-1	-1	NA	0		0	0	0	-1	-1	0	1	-1	-2	-1
reg387	chr4:165785552.5-170058837	165785552.5	170058837	4	1	NA	NA			NA	NA		NA	NA		-1	0	1	-1	NA		NA	-1		NA	NA		NA	-1		NA	0		0	-1	-1	NA	0		0	0	0	-1	-1	0	-1	-1	0	-1
reg388	chr4:170058837-173748150	170058837	173748150	4	1	-1	1	-2	0	NA	NA		NA	NA		-1	0	1	-1	NA		NA	-1		NA	NA		NA	-1		NA	0		0	-1	-1	NA	0		0	0	0	-1	-1	0	-1	-1	0	-1
reg389	chr4:173748150-174913592.5	173748150	174913592.5	4	1	-1	1	-2	0	NA	NA		NA	NA		-1	0	1	-1	NA		NA	-1		NA	NA		NA	-1		NA	0		0	-1	-1	NA	0		0	0	0	-1	-1	0	-1	-1	0	-1
reg390	chr4:174913592.5-182923401.5	174913592.5	182923401.5	4	1	-1	1	-2	0	NA	NA		NA	NA		-1	0	1	-1	NA		NA	-1		NA	NA		NA	-1		NA	0		0	-1	-1	NA	-1		0	0	0	-1	-1	0	-1	-1	0	-1
reg391	chr4:182923401.5-190720843.5	182923401.5	190720843.5	4	1	-1	1	-2	0	NA	NA		NA	NA		-1	0	1	-1	NA		NA	-1		NA	NA		NA	-1		NA	0		-1	-1	0	NA	-1		0	0	0	-1	-1	0	-1	-1	0	-1
reg392	chr4:190720843.5-190970487	190720843.5	190970487	4	1	-1	1	-2	0	NA	NA		NA	NA		-1	0	1	-1	NA		NA	-1		NA	NA		NA	-1		NA	0		-1	-1	0	NA	-1		0	0	0	-1	-1	0	0	-1	-1	-1
reg393	chr5:70455-2035103.5	70455	2035103.5	5	0	0	0	0	0	NA	0		NA	0		-1	1	2	-1	NA		-1	-1	0	NA	NA		NA	1		NA	0		-1	1	2	0	1	1	0	0	0	1	1	0	1	1	0	0
reg394	chr5:2035103.5-3070800	2035103.5	3070800	5	0	0	0	0	0	NA	0		0	0	0	-1	1	2	-1	NA		-1	-1	0	NA	NA		NA	1		NA	0		-1	1	2	0	1	1	0	0	0	1	1	0	1	1	0	0
reg395	chr5:3070800-4234938	3070800	4234938	5	0	0	0	0	0	NA	0		0	0	0	-1	1	2	-1	NA		-1	-1	0	NA	NA		NA	1		NA	0		-1	0	1	0	1	1	0	0	0	1	1	0	1	1	0	0
reg396	chr5:4234938-6951802.5	4234938	6951802.5	5	0	0	0	0	0	NA	0		0	0	0	-1	1	2	-1	NA		-1	-1	0	NA	NA		NA	1		NA	0		-1	0	1	0	0	0	0	0	0	1	1	0	1	1	0	0
reg397	chr5:6951802.5-11829853.5	6951802.5	11829853.5	5	0	0	0	0	0	NA	0		0	0	0	-1	1	2	-1	NA		-1	-1	0	NA	NA		NA	1		NA	0		-1	0	1	0	0	0	0	0	0	1	1	0	1	1	0	0
reg398	chr5:11829853.5-17040507.5	11829853.5	17040507.5	5	0	0	0	0	0	NA	0		0	0	0	-1	1	2	-1	NA		-1	-1	0	NA	NA		NA	1		NA	0		0	0	0	0	0	0	0	0	0	1	1	0	1	1	0	0
reg399	chr5:17040507.5-17781685.5	17040507.5	17781685.5	5	0	0	0	0	0	NA	0		0	0	0	0	1	1	-1	NA		-1	-1	0	NA	NA		NA	1		NA	0		0	0	0	0	0	0	0	0	0	1	1	0	1	1	0	0
reg400	chr5:17781685.5-18431713	17781685.5	18431713	5	0	0	0	0	0	NA	0		0	0	0	0	1	1	-1	NA		-1	-1	0	NA	NA		NA	1		NA	0		0	0	0	0	0	0	0	0	0	1	1	0	1	-1	-2	0
reg401	chr5:18431713-19353963	18431713	19353963	5	0	0	0	0	0	NA	0		0	0	0	0	1	1	-1	NA		-1	-1	0	NA	NA		NA	1		NA	0		0	0	0	0	0	0	0	0	0	1	1	0	0	-1	-1	0
reg402	chr5:19353963-30390749.5	19353963	30390749.5	5	0	0	0	0	0	NA	0		0	0	0	0	1	1	-1	NA		-1	-1	0	NA	NA		NA	1		NA	0		0	-1	-1	0	0	0	0	0	0	1	1	0	0	-1	-1	0
reg403	chr5:30390749.5-32240113.5	30390749.5	32240113.5	5	0	0	0	0	0	NA	0		0	0	0	0	1	1	-1	NA		-1	-1	0	NA	NA		NA	1		NA	0		0	0	0	0	0	0	0	0	0	1	1	0	0	-1	-1	0
reg404	chr5:32240113.5-33400722	32240113.5	33400722	5	0	0	0	0	0	NA	0		0	0	0	0	1	1	-1	NA		-1	-1	0	NA	NA		NA	1		NA	0		0	0	0	0	0	0	0	0	0	1	1	0	0	-1	-1	0
reg405	chr5:33400722-38268350.5	33400722	38268350.5	5	0	0	0	0	0	NA	0		0	0	0	0	1	1	-1	NA		-1	-1	0	NA	NA		NA	1		NA	0		0	0	0	0	1	1	0	0	0	1	1	0	0	-1	-1	0
reg406	chr5:38268350.5-38920816	38268350.5	38920816	5	0	0	0	0	0	NA	0		0	0	0	0	1	1	-1	NA		-1	-1	0	NA	NA		NA	1		NA	0		0	0	0	0	1	1	0	0	0	0	0	0	0	-1	-1	0
reg407	chr5:38920816-41552387	38920816	41552387	5	0	0	0	0	0	NA	0		0	0	0	0	1	1	-1	NA		-1	-1	0	NA	NA		NA	1		NA	0		0	0	0	0	1	1	0	0	0	0	0	0	0	-1	-1	0
reg408	chr5:41552387-43026633	41552387	43026633	5	0	0	0	0	0	NA	0		0	0	0	0	1	1	-1	NA		-1	-1	0	NA	NA		NA	1		NA	0		0	0	0	0	1	1	0	0	0	0	0	0	0	-1	-1	0
reg409	chr5:43026633-45659103.5	43026633	45659103.5	5	-1	-1	-1	0	0	NA	0		0	0	0	0	1	1	-1	NA		-1	-1	0	NA	NA		NA	1		NA	0		0	0	0	0	0	0	0	0	0	0	0	0	0	-1	-1	0
reg410	chr5:45659103.5-46176790	45659103.5	46176790	5	-1	-1	-1	0	0	NA	-1		0	0	0	0	-1	-1	-1	NA		-1	-1	0	NA	NA		NA	1		NA	0		0	0	0	0	0	0	0	0	0	0	0	0	0	-1	-1	0
reg411	chr5:46176790-49782715	46176790	49782715	5	-1	-1	-1	0	0	NA	-1		0	0	0	0	-1	-1	-1	NA		-1	-1	0	NA	NA		NA	1		NA	0		0	0	0	0	0	0	0	0	0	0	0	0	0	-1	-1	0
reg412	chr5:49782715-51503351.5	49782715	51503351.5	5	-1	-1	-1	0	0	NA	0		0	0	0	0	-1	-1	-1	NA		-1	-1	0	NA	NA		NA	1		NA	0		0	-1	-1	0	0	0	0	0	0	0	0	0	0	-1	-1	-1
reg413	chr5:51503351.5-52662276	51503351.5	52662276	5	-1	-1	-1	0	0	NA	0		0	0	0	0	-1	-1	-1	NA		-1	-1	0	NA	NA		NA	1		NA	0		-1	-1	0	0	0	0	0	0	0	0	0	0	0	-1	-1	-1
reg414	chr5:52662276-55345038	52662276	55345038	5	-1	-1	-1	0	0	NA	0		0	-1	-1	0	-1	-1	-1	NA		-1	-1	0	NA	NA		NA	1		NA	0		-1	-1	0	0	0	0	0	0	0	-1	-1	0	0	-1	-1	-1
reg415	chr5:55345038-57066531	55345038	57066531	5	-1	-1	-1	0	0	NA	0		0	-1	-1	0	-1	-1	-1	NA		-1	-1	0	NA	NA		NA	-1		NA	0		-1	-1	0	0	0	0	0	0	0	-1	-1	0	0	-1	-1	-1
reg416	chr5:57066531-57744195.5	57066531	57744195.5	5	-1	-1	-1	0	0	NA	0		0	-1	-1	0	-1	-1	-1	NA		-1	-1	0	NA	NA		NA	-1		NA	0		-1	-1	0	0	0	0	0	0	0	-1	-1	0	0	-1	-1	-1
reg417	chr5:57744195.5-59212051.5	57744195.5	59212051.5	5	-1	-1	-1	0	0	NA	0		0	-1	-1	0	-1	-1	-1	NA		-1	-1	0	NA	NA		NA	-1		NA	0		-1	-1	0	0	0	0	0	0	0	-1	-1	0	0	-1	-1	-1
reg418	chr5:59212051.5-62361081.5	59212051.5	62361081.5	5	-1	-1	-1	0	0	NA	0		0	-1	-1	0	-1	-1	-1	NA		-1	-1	0	NA	NA		NA	-1		NA	0		0	-1	-1	0	-1	-1	0	0	0	-1	-1	0	0	-1	-1	-1
reg419	chr5:62361081.5-64448882.5	62361081.5	64448882.5	5	-1	-1	-1	0	0	NA	0		0	-1	-1	0	-1	-1	-1	NA		-1	-1	0	NA	NA		NA	-1		NA	0		0	-1	-1	0	-1	-1	0	0	0	-1	-1	0	-1	-1	0	-1
reg420	chr5:64448882.5-68106585.5	64448882.5	68106585.5	5	-1	-1	-1	0	0	NA	0		0	-1	-1	0	-1	-1	-1	NA		-1	-1	0	NA	NA		NA	-1		NA	0		0	-1	-1	0	-1	-1	0	0	0	-1	-1	0	-1	-1	0	-1
reg421	chr5:68106585.5-68795743.5	68106585.5	68795743.5	5	-1	-1	-1	0	0	NA	0		0	-1	-1	0	-1	-1	-1	NA		-1	-1	0	NA	NA		NA	-1		NA	0		0	-1	-1	0	-1	-1	0	0	0	-1	0	1	-1	-1	0	-1
reg422	chr5:68795743.5-70672648	68795743.5	70672648	5	-1	-1	-1	0	0	NA	0		0	-1	-1	0	-1	-1	-1	NA		-1	-1	0	NA	NA		NA	-1		NA	0		0	-1	-1	0	-1	-1	0	0	0	-1	-1	0	-1	-1	0	-1
reg423	chr5:70672648-74054887	70672648	74054887	5	-1	-1	-1	0	0	NA	0		0	-1	-1	0	-1	-1	-1	NA		-1	-1	0	NA	NA		NA	-1		NA	0		0	-1	-1	0	-1	-1	0	0	0	-1	-1	0	-1	-1	0	-1
reg424	chr5:74054887-75838646.5	74054887	75838646.5	5	-1	-1	-1	0	0	NA	0		0	-1	-1	0	-1	-1	-1	NA		-1	-1	0	NA	NA		NA	-1		NA	0		0	-1	-1	0	-1	-1	0	0	0	-1	-1	0	-1	-1	0	-1
reg425	chr5:75838646.5-79289063	75838646.5	79289063	5	-1	-1	-1	0	0	NA	0		0	-1	-1	0	-1	-1	-1	NA		-1	-1	0	NA	NA		NA	-1		NA	0		0	-1	-1	0	-1	-1	0	0	0	-1	0	1	-1	-1	0	-1
reg426	chr5:79289063-80769033.5	79289063	80769033.5	5	-1	-1	-1	0	0	NA	0		0	-1	-1	0	-1	-1	-1	NA		-1	-1	0	NA	NA		NA	-1		NA	0		0	-1	-1	0	-1	-1	0	0	0	-1	0	1	0	-1	-1	-1
reg427	chr5:80769033.5-81898531.5	80769033.5	81898531.5	5	-1	-1	-1	0	0	NA	0		0	-1	-1	0	-1	-1	-1	NA		-1	-1	0	NA	NA		NA	-1		NA	0		0	-1	-1	0	-1	-1	0	0	0	-1	-1	0	0	-1	-1	-1
reg428	chr5:81898531.5-86380583.5	81898531.5	86380583.5	5	-1	-1	-1	0	0	NA	0		0	-1	-1	0	-1	-1	-1	NA		-1	-1	0	NA	NA		NA	-1		NA	0		0	-1	-1	0	-1	-1	0	0	0	-1	-1	0	0	-1	-1	-1
reg429	chr5:86380583.5-94521353.5	86380583.5	94521353.5	5	-1	-1	-1	0	0	NA	0		0	-1	-1	0	-1	-1	-1	NA		-1	-1	0	NA	NA		NA	-1		NA	0		0	-1	-1	0	-1	-1	0	0	0	-1	-1	0	0	-1	-1	-1
reg430	chr5:94521353.5-96347361.5	94521353.5	96347361.5	5	-1	-1	-1	0	0	NA	0		0	-1	-1	0	-1	-1	-1	NA		-1	-1	0	NA	NA		NA	-1		NA	0		0	-1	-1	0	-1	-1	0	0	0	-1	-1	0	0	-1	-1	-1
reg431	chr5:96347361.5-108813475	96347361.5	108813475	5	-1	-1	-1	0	0	NA	0		0	-1	-1	0	-1	-1	-1	NA		-1	-1	0	NA	NA		NA	-1		NA	0		0	-1	-1	0	-1	-1	0	0	0	-1	-1	0	0	-1	-1	-1
reg432	chr5:108813475-114052829.5	108813475	114052829.5	5	-1	-1	-1	0	0	NA	0		0	-1	-1	0	-1	-1	-1	NA		-1	-1	0	NA	NA		NA	-1		NA	0		-1	-1	0	0	-1	-1	0	0	0	-1	-1	0	0	-1	-1	-1
reg433	chr5:114052829.5-115538481.5	114052829.5	115538481.5	5	-1	-1	-1	0	0	NA	0		0	-1	-1	0	-1	-1	-1	NA		-1	-1	0	NA	NA		NA	-1		NA	0		-1	-1	0	0	-1	-1	0	0	0	-1	0	1	0	-1	-1	-1
reg434	chr5:115538481.5-116310340	115538481.5	116310340	5	-1	-1	-1	0	0	NA	0		0	-1	-1	0	-1	-1	-1	NA		-1	-1	0	NA	-1		NA	-1		NA	0		-1	-1	0	0	-1	-1	0	0	0	-1	0	1	0	-1	-1	-1
reg435	chr5:116310340-121843079.5	116310340	121843079.5	5	-1	-1	-1	0	0	NA	0		0	-1	-1	0	-1	-1	-1	NA		-1	-1	0	NA	-1		NA	-1		NA	0		-1	-1	0	0	-1	-1	0	0	0	-1	0	1	0	-1	-1	-1
reg436	chr5:121843079.5-123079003	121843079.5	123079003	5	-1	-1	-1	0	0	NA	0		0	NA		0	-1	-1	-1	NA		-1	-1	0	NA	-1		NA	-1		NA	0		-1	-1	0	0	-1	-1	0	0	0	-1	0	1	0	-1	-1	-1
reg437	chr5:123079003-125383221	123079003	125383221	5	-1	-1	-1	0	0	NA	0		0	NA		0	-1	-1	-1	NA		-1	-1	0	NA	-1		NA	-1		NA	0		-1	-1	0	0	-1	-1	0	0	0	-1	-1	0	0	-1	-1	-1
reg438	chr5:125383221-131863916	125383221	131863916	5	-1	-1	-1	0	0	NA	0		0	NA		0	-1	-1	-1	NA		-1	-1	0	NA	-1		NA	-1		NA	0		-1	-1	0	0	-1	-1	0	0	0	-1	-1	0	0	-1	-1	-1
reg439	chr5:131863916-132498151.5	131863916	132498151.5	5	-1	-1	-1	0	0	NA	0		0	NA		0	-1	-1	-1	NA		-1	-1	0	0	-1	-1	NA	1		NA	0		-1	-1	0	0	-1	-1	0	0	0	-1	-1	0	0	-1	-1	-1
reg440	chr5:132498151.5-133258473.5	132498151.5	133258473.5	5	-1	-1	-1	0	0	NA	0		0	NA		0	-1	-1	-1	NA		-1	-1	0	0	-1	-1	NA	1		NA	0		-1	-1	0	0	-1	-1	0	0	0	-1	-1	0	0	-1	-1	-1
reg441	chr5:133258473.5-133460727	133258473.5	133460727	5	-1	-1	-1	0	0	NA	0		0	NA		0	-1	-1	-1	NA		-1	-1	0	0	-1	-1	NA	1		NA	0		-1	-1	0	0	-1	-1	0	0	0	-1	0	1	0	-1	-1	-1
reg442	chr5:133460727-134185626.5	133460727	134185626.5	5	-1	-1	-1	0	0	NA	0		0	NA		0	-1	-1	-1	NA		-1	-1	0	0	-1	-1	NA	1		NA	0		-1	-1	0	0	0	0	0	0	0	-1	0	1	0	-1	-1	-1
reg443	chr5:134185626.5-134420101	134185626.5	134420101	5	-1	-1	-1	0	0	NA	0		0	NA		0	-1	-1	-1	NA		-1	-1	0	0	-1	-1	NA	1		NA	0		-1	-1	0	0	0	0	0	0	0	-1	-1	0	0	-1	-1	-1
reg444	chr5:134420101-134897107.5	134420101	134897107.5	5	-1	-1	-1	0	0	NA	0		0	NA		0	-1	-1	-1	NA		-1	-1	0	0	-1	-1	NA	1		NA	0		-1	-1	0	0	0	0	0	0	0	-1	-1	0	0	-1	-1	-1
reg445	chr5:134897107.5-136918823.5	134897107.5	136918823.5	5	-1	-1	-1	0	0	NA	0		0	NA		0	-1	-1	-1	NA		-1	-1	0	0	-1	-1	NA	1		NA	0		-1	-1	0	0	0	0	0	0	0	-1	-1	0	0	-1	-1	-1
reg446	chr5:136918823.5-138568976.5	136918823.5	138568976.5	5	-1	-1	-1	0	0	NA	0		0	NA		0	-1	-1	-1	NA		-1	-1	0	0	-1	-1	NA	1		NA	0		-1	-1	0	0	0	0	0	0	0	-1	0	1	0	-1	-1	-1
reg447	chr5:138568976.5-140086440	138568976.5	140086440	5	-1	-1	-1	0	0	NA	0		0	NA		0	-1	-1	-1	NA		-1	-1	0	0	-1	-1	-1	-1	0	NA	0		-1	-1	0	0	0	0	0	0	0	-1	0	1	0	-1	-1	-1
reg448	chr5:140086440-145306778.5	140086440	145306778.5	5	-1	-1	-1	0	0	NA	0		0	NA		0	-1	-1	-1	NA		-1	-1	0	0	-1	-1	-1	-1	0	NA	0		-1	-1	0	0	0	0	0	0	0	0	0	0	0	-1	-1	-1
reg449	chr5:145306778.5-147689937.5	145306778.5	147689937.5	5	-1	-1	-1	0	0	NA	0		0	NA		-1	-1	0	-1	NA		-1	-1	0	0	0	0	-1	-1	0	NA	0		-1	-1	0	0	0	0	0	0	0	0	0	0	0	-1	-1	-1
reg450	chr5:147689937.5-148837871	147689937.5	148837871	5	-1	-1	-1	0	0	NA	0		0	NA		-1	-1	0	-1	NA		-1	-1	0	0	0	0	-1	-1	0	NA	0		-1	-1	0	0	0	0	0	0	0	0	0	0	0	-1	-1	-1
reg451	chr5:148837871-149375545.5	148837871	149375545.5	5	-1	-1	-1	0	0	NA	0		0	NA		-1	-1	0	-1	NA		-1	-1	0	0	0	0	-1	-1	0	NA	0		-1	-1	0	0	0	0	0	0	0	0	0	0	0	-1	-1	-1
reg452	chr5:149375545.5-149586422.5	149375545.5	149586422.5	5	-1	-1	-1	0	0	NA	0		0	NA		-1	-1	0	-1	NA		-1	-1	0	0	0	0	-1	-1	0	NA	0		-1	0	1	0	0	0	0	0	0	0	0	0	0	-1	-1	-1
reg453	chr5:149586422.5-149698948	149586422.5	149698948	5	-1	-1	-1	0	0	NA	0		0	NA		-1	-1	0	-1	NA		-1	-1	0	0	0	0	-1	-1	0	NA	0		-1	0	1	0	0	0	0	0	0	0	0	0	0	-1	-1	-1
reg454	chr5:149698948-150966361.5	149698948	150966361.5	5	-1	-1	-1	0	0	NA	0		0	NA		-1	-1	0	-1	NA		-1	-1	0	0	0	0	-1	-1	0	NA	0		-1	-1	0	0	0	0	0	0	0	0	0	0	0	-1	-1	-1
reg455	chr5:150966361.5-153156663	150966361.5	153156663	5	-1	-1	-1	0	0	NA	0		0	NA		-1	-1	0	-1	NA		-1	-1	0	0	0	0	-1	-1	0	NA	0		-1	-1	0	0	0	0	0	0	0	0	0	0	0	-1	-1	-1
reg456	chr5:153156663-160563449	153156663	160563449	5	-1	-1	-1	0	0	NA	0		0	NA		-1	-1	0	-1	NA		-1	-1	0	0	-1	-1	-1	-1	0	NA	0		-1	-1	0	0	0	0	0	0	0	0	0	0	0	-1	-1	-1
reg457	chr5:160563449-165010868	160563449	165010868	5	-1	-1	-1	0	0	NA	0		0	NA		-1	-1	0	-1	NA		-1	-1	0	0	-1	-1	-1	-1	0	NA	0		-1	0	1	0	0	0	0	0	0	0	0	0	0	-1	-1	-1
reg458	chr5:165010868-165837150.5	165010868	165837150.5	5	-1	-1	-1	0	0	NA	0		0	NA		-1	-1	0	-1	NA		-1	-1	0	0	0	0	-1	-1	0	NA	0		-1	0	1	0	0	0	0	0	0	0	0	0	0	-1	-1	-1
reg459	chr5:165837150.5-166659728	165837150.5	166659728	5	-1	-1	-1	0	0	NA	0		0	NA		-1	-1	0	-1	NA		-1	-1	0	0	0	0	-1	-1	0	NA	0		-1	0	1	0	0	0	0	0	0	0	0	0	0	1	1	-1
reg460	chr5:166659728-167808652.5	166659728	167808652.5	5	-1	-1	-1	0	0	NA	0		0	NA		-1	-1	0	-1	NA		-1	-1	0	0	0	0	-1	-1	0	NA	0		-1	1	2	0	0	0	0	0	0	0	0	0	0	1	1	-1
reg461	chr5:167808652.5-168719069.5	167808652.5	168719069.5	5	-1	-1	-1	0	0	NA	0		0	NA		-1	-1	0	-1	NA		-1	-1	0	0	0	0	-1	-1	0	NA	0		0	1	1	0	0	0	0	0	0	0	0	0	0	1	1	-1
reg462	chr5:168719069.5-172688321	168719069.5	172688321	5	-1	-1	-1	0	0	NA	0		0	NA		-1	-1	0	-1	NA		-1	-1	0	0	0	0	-1	-1	0	NA	0		0	0	0	0	0	0	0	0	0	0	0	0	0	1	1	-1
reg463	chr5:172688321-174050847.5	172688321	174050847.5	5	-1	-1	-1	0	0	NA	0		0	NA		-1	-1	0	-1	NA		-1	-1	0	0	0	0	-1	-1	0	NA	0		0	1	1	0	0	0	0	0	0	0	0	0	0	1	1	-1
reg464	chr5:174050847.5-174771062.5	174050847.5	174771062.5	5	-1	-1	-1	0	0	NA	0		0	NA		NA	-1		-1	NA		-1	-1	0	0	0	0	-1	-1	0	NA	0		1	1	0	0	0	0	0	0	0	0	0	0	0	1	1	-1
reg465	chr5:174771062.5-176340232	174771062.5	176340232	5	-1	-1	-1	0	0	NA	0		0	NA		NA	-1		-1	NA		-1	-1	0	0	0	0	-1	-1	0	NA	0		1	1	0	0	0	0	0	0	0	0	1	1	0	1	1	-1
reg466	chr5:176340232-176683110.5	176340232	176683110.5	5	-1	-1	-1	0	0	NA	0		0	NA		NA	-1		-1	NA		-1	-1	0	0	0	0	-1	-1	0	NA	0		1	0	-1	0	0	0	0	0	0	0	1	1	0	1	1	-1
reg467	chr5:176683110.5-180360971.5	176683110.5	180360971.5	5	-1	-1	-1	0	0	NA	0		0	NA		NA	-1		-1	NA		-1	-1	0	0	0	0	-1	-1	0	NA	0		1	1	0	0	0	0	0	0	0	0	1	1	0	1	1	-1
reg468	chr5:180360971.5-180652747	180360971.5	180652747	5	-1	-1	-1	0	0	NA	0		0	NA		NA	-1		-1	NA		-1	-1	0	0	0	0	-1	-1	0	NA	0		1	1	0	0	0	0	0	0	0	0	1	1	0	1	1	-1
reg469	chr6:91471-187152	91471	187152	6	NA	NA	NA			NA	0		0	NA		0	-1	-1	NA	NA		1	1	0	NA	1		1	0	-1	NA	-1		1	0	-1	NA	1		0	1	1	0	0	0	-1	-1	0	0
reg470	chr6:187152-241338	187152	241338	6	NA	NA	NA			NA	0		0	NA		0	-1	-1	NA	NA		1	1	0	NA	1		1	0	-1	NA	-1		1	1	0	NA	1		0	1	1	0	0	0	-1	-1	0	0
reg471	chr6:241338-298723	241338	298723	6	NA	NA	NA			NA	0		0	NA		0	-1	-1	NA	NA		1	1	0	NA	1		1	0	-1	NA	-1		1	0	-1	NA	1		0	0	0	0	0	0	-1	-1	0	0
reg472	chr6:298723-504514.5	298723	504514.5	6	NA	NA	NA			NA	0		0	NA		0	-1	-1	NA	NA		1	1	0	NA	1		1	0	-1	NA	-1		1	0	-1	NA	1		0	0	0	-1	0	1	-1	-1	0	0
reg473	chr6:504514.5-2292157	504514.5	2292157	6	NA	NA	NA			NA	0		0	NA		0	-1	-1	NA	NA		1	1	0	NA	1		1	0	-1	NA	-1		1	0	-1	NA	1		0	0	0	-1	0	1	0	-1	-1	0
reg474	chr6:2292157-5894155.5	2292157	5894155.5	6	NA	NA	NA			NA	0		0	NA		0	-1	-1	NA	NA		1	1	0	NA	1		1	0	-1	NA	-1		1	0	-1	NA	1		0	0	0	-1	0	1	0	-1	-1	0
reg475	chr6:5894155.5-6591829.5	5894155.5	6591829.5	6	NA	NA	NA			NA	0		0	NA		0	-1	-1	NA	NA		1	1	0	NA	1		1	0	-1	NA	-1		1	0	-1	NA	1		0	0	0	-1	0	1	0	-1	-1	0
reg476	chr6:6591829.5-7541790.5	6591829.5	7541790.5	6	NA	NA	NA			NA	0		0	NA		0	-1	-1	NA	NA		1	1	0	NA	1		1	0	-1	NA	-1		1	0	-1	NA	1		0	0	0	-1	0	1	0	0	0	0
reg477	chr6:7541790.5-8807878	7541790.5	8807878	6	NA	NA	NA			NA	0		0	NA		0	-1	-1	NA	NA		1	1	0	NA	1		1	0	-1	NA	-1		1	0	-1	NA	1		0	0	0	-1	0	1	0	0	0	0
reg478	chr6:8807878-9410496	8807878	9410496	6	NA	NA	NA			NA	0		0	NA		0	-1	-1	NA	NA		1	1	0	NA	1		1	0	-1	NA	-1		1	-1	-2	NA	1		0	0	0	-1	0	1	0	0	0	0
reg479	chr6:9410496-12723259.5	9410496	12723259.5	6	NA	NA	NA			NA	0		0	NA		0	-1	-1	NA	NA		1	1	0	NA	1		1	0	-1	NA	-1		0	-1	-1	NA	1		0	0	0	-1	0	1	0	0	0	0
reg480	chr6:12723259.5-13978524.5	12723259.5	13978524.5	6	NA	NA	NA			NA	0		0	NA		0	-1	-1	NA	NA		1	1	0	NA	1		NA	0		NA	-1		0	-1	-1	NA	1		0	0	0	-1	0	1	0	0	0	0
reg481	chr6:13978524.5-15346941	13978524.5	15346941	6	NA	NA	NA			NA	0		0	NA		0	-1	-1	NA	NA		1	1	0	NA	1		NA	0		NA	-1		0	-1	-1	NA	1		0	0	0	-1	0	1	0	0	0	0
reg482	chr6:15346941-16377822.5	15346941	16377822.5	6	NA	NA	NA			NA	0		0	NA		0	-1	-1	0	NA		1	1	0	NA	1		NA	0		NA	-1		0	-1	-1	NA	1		0	0	0	-1	0	1	0	0	0	0
reg483	chr6:16377822.5-18050383	16377822.5	18050383	6	NA	NA	NA			NA	0		0	NA		0	-1	-1	0	NA		1	0	-1	NA	1		NA	0		NA	-1		0	-1	-1	NA	1		0	0	0	-1	0	1	0	0	0	0
reg484	chr6:18050383-18694620	18050383	18694620	6	NA	NA	NA			NA	0		0	NA		0	-1	-1	0	NA		1	0	-1	NA	1		NA	0		NA	-1		0	-1	-1	NA	1		0	0	0	-1	0	1	0	0	0	0
reg485	chr6:18694620-19500438.5	18694620	19500438.5	6	NA	NA	NA			NA	0		0	NA		0	-1	-1	0	NA		1	0	-1	NA	1		NA	0		NA	-1		0	-1	-1	NA	1		0	0	0	-1	-1	0	0	0	0	0
reg486	chr6:19500438.5-21112822.5	19500438.5	21112822.5	6	NA	NA	NA			NA	0		0	NA		0	-1	-1	0	NA		1	0	-1	NA	1		NA	0		NA	-1		0	-1	-1	NA	0		0	0	0	-1	-1	0	0	0	0	0
reg487	chr6:21112822.5-22594449	21112822.5	22594449	6	NA	NA	NA			NA	0		0	NA		0	-1	-1	0	NA		1	0	-1	NA	1		NA	0		NA	-1		0	-1	-1	NA	0		0	0	0	-1	-1	0	0	0	0	0
reg488	chr6:22594449-26075245	22594449	26075245	6	NA	NA	NA			NA	0		0	NA		0	-1	-1	0	NA		1	0	-1	NA	1		NA	0		NA	-1		0	-1	-1	NA	0		0	0	0	-1	-1	0	0	0	0	0
reg489	chr6:26075245-26281795	26075245	26281795	6	NA	NA	NA			NA	0		0	NA		0	-1	-1	0	NA		1	0	-1	NA	1		NA	0		NA	-1		0	-1	-1	NA	0		0	0	0	-1	-1	0	0	0	0	0
reg490	chr6:26281795-27034727	26281795	27034727	6	NA	NA	NA			NA	0		0	NA		0	-1	-1	0	NA		1	0	-1	NA	1		NA	0		NA	-1		0	-1	-1	NA	0		0	0	0	-1	-1	0	0	0	0	0
reg491	chr6:27034727-27516156	27034727	27516156	6	NA	NA	NA			NA	0		0	NA		0	-1	-1	0	NA		1	0	-1	NA	1		NA	0		NA	-1		0	-1	-1	NA	0		0	0	0	-1	0	1	0	0	0	0
reg492	chr6:27516156-29583602.5	27516156	29583602.5	6	NA	NA	NA			NA	0		0	NA		0	0	0	0	NA		1	0	-1	NA	1		NA	0		NA	-1		0	-1	-1	NA	0		0	0	0	-1	0	1	0	0	0	0
reg493	chr6:29583602.5-30966349.5	29583602.5	30966349.5	6	NA	NA	NA			NA	0		0	NA		0	0	0	0	NA		1	0	-1	NA	1		NA	0		NA	-1		0	0	0	NA	0		0	0	0	-1	0	1	0	0	0	0
reg494	chr6:30966349.5-31814305	30966349.5	31814305	6	NA	NA	NA			NA	0		0	NA		0	0	0	0	NA		1	0	-1	NA	NA		NA	0		NA	-1		0	0	0	NA	0		0	0	0	-1	0	1	0	0	0	0
reg495	chr6:31814305-33079682.5	31814305	33079682.5	6	NA	NA	NA			NA	0		0	NA		0	NA		0	NA		1	0	-1	NA	NA		NA	0		NA	0		0	0	0	NA	0		0	0	0	-1	0	1	0	0	0	0
reg496	chr6:33079682.5-35478709	33079682.5	35478709	6	NA	NA	NA			NA	0		0	NA		0	NA		0	NA		1	0	-1	NA	NA		NA	0		NA	NA		0	0	0	NA	0		0	0	0	-1	0	1	0	0	0	0
reg497	chr6:35478709-35946908.5	35478709	35946908.5	6	NA	NA	NA			NA	0		0	NA		0	NA		0	NA		1	0	-1	NA	NA		NA	1		NA	NA		0	0	0	NA	0		0	0	0	-1	0	1	0	0	0	0
reg498	chr6:35946908.5-36792877.5	35946908.5	36792877.5	6	NA	NA	NA			NA	0		0	NA		1	NA		0	NA		1	0	-1	NA	NA		NA	1		NA	NA		0	0	0	NA	0		0	0	0	-1	0	1	0	0	0	0
reg499	chr6:36792877.5-37197184	36792877.5	37197184	6	NA	NA	NA			NA	0		0	NA		1	NA		0	NA		1	0	-1	NA	NA		NA	1		NA	NA		1	0	-1	NA	0		0	0	0	-1	0	1	0	0	0	0
reg500	chr6:37197184-39113119	37197184	39113119	6	NA	NA	NA			NA	0		0	NA		1	NA		0	NA		1	0	-1	NA	NA		NA	1		NA	NA		1	0	-1	NA	0		0	0	0	-1	0	1	0	0	0	0
reg501	chr6:39113119-42516980.5	39113119	42516980.5	6	NA	NA	NA			NA	0		0	NA		1	NA		0	NA		1	0	-1	NA	NA		NA	1		NA	NA		1	0	-1	NA	-1		0	0	0	-1	0	1	0	0	0	0
reg502	chr6:42516980.5-43778472	42516980.5	43778472	6	NA	NA	NA			NA	0		0	NA		1	NA		0	NA		1	0	-1	NA	NA		NA	1		NA	NA		1	0	-1	NA	-1		0	0	0	-1	0	1	0	0	0	0
reg503	chr6:43778472-44074026.5	43778472	44074026.5	6	NA	NA	NA			NA	0		0	NA		1	NA		0	NA		1	0	-1	NA	NA		NA	1		NA	NA		1	0	-1	NA	-1		0	0	0	0	0	0	0	0	0	0
reg504	chr6:44074026.5-44535338.5	44074026.5	44535338.5	6	NA	NA	NA			NA	0		0	NA		1	NA		0	NA		1	0	-1	NA	NA		NA	1		NA	NA		1	0	-1	NA	0		0	0	0	0	0	0	0	0	0	0
reg505	chr6:44535338.5-44858949	44535338.5	44858949	6	NA	NA	NA			NA	0		0	NA		1	NA		-1	NA		1	0	-1	NA	NA		NA	1		NA	NA		1	0	-1	NA	0		0	0	0	0	-1	-1	0	0	0	0
reg506	chr6:44858949-47814204	44858949	47814204	6	NA	NA	NA			NA	0		0	NA		1	NA		-1	NA		1	0	-1	NA	NA		NA	1		NA	NA		1	0	-1	NA	0		0	0	0	0	-1	-1	0	-1	-1	0
reg507	chr6:47814204-51579694.5	47814204	51579694.5	6	NA	NA	NA			NA	0		0	NA		1	NA		-1	NA		1	0	-1	NA	NA		NA	1		NA	NA		1	0	-1	NA	0		0	0	0	0	-1	-1	0	-1	-1	0
reg508	chr6:51579694.5-57838451	51579694.5	57838451	6	NA	NA	NA			NA	0		0	NA		1	NA		-1	NA		1	0	-1	NA	NA		NA	NA		NA	NA		1	0	-1	NA	0		0	0	0	0	-1	-1	0	-1	-1	0
reg509	chr6:57838451-58576097	57838451	58576097	6	NA	NA	NA			NA	0		0	NA		1	NA		-1	NA		1	0	-1	NA	NA		NA	NA		NA	NA		1	0	-1	NA	1		0	0	0	0	-1	-1	0	-1	-1	0
reg510	chr6:58576097-68543909	58576097	68543909	6	NA	NA	NA			NA	0		0	NA		1	NA		-1	NA		1	0	-1	NA	NA		NA	NA		NA	NA		1	0	-1	NA	0		0	0	0	0	-1	-1	0	-1	-1	0
reg511	chr6:68543909-69264556.5	68543909	69264556.5	6	NA	NA	NA			NA	0		0	NA		1	NA		-1	NA		NA	NA		NA	NA		NA	NA		NA	NA		1	0	-1	NA	0		0	0	0	0	-1	-1	0	-1	-1	0
reg512	chr6:69264556.5-80268116.5	69264556.5	80268116.5	6	NA	NA	NA			NA	0		0	NA		1	NA		-1	NA		NA	NA		NA	NA		NA	NA		NA	NA		1	0	-1	NA	0		0	0	0	0	-1	-1	0	-1	-1	0
reg513	chr6:80268116.5-85255215	80268116.5	85255215	6	NA	NA	NA			NA	0		0	NA		1	NA		-1	NA		NA	NA		NA	NA		NA	NA		NA	NA		1	0	-1	NA	0		0	0	0	0	-1	-1	0	-1	-1	0
reg514	chr6:85255215-94708090.5	85255215	94708090.5	6	NA	NA	NA			NA	0		0	NA		1	NA		-1	NA		NA	NA		NA	NA		NA	NA		NA	NA		1	0	-1	NA	0		0	0	0	0	-1	-1	0	-1	-1	0
reg515	chr6:94708090.5-99353445.5	94708090.5	99353445.5	6	NA	NA	NA			NA	0		0	NA		1	NA		-1	NA		NA	NA		NA	NA		NA	NA		NA	NA		1	0	-1	NA	-1		0	0	0	0	-1	-1	0	-1	-1	0
reg516	chr6:99353445.5-100774531	99353445.5	100774531	6	NA	NA	NA			NA	0		0	NA		1	NA		-1	NA		NA	NA		NA	NA		NA	NA		NA	NA		0	-1	-1	NA	-1		0	0	0	0	-1	-1	0	-1	-1	0
reg517	chr6:100774531-104536439.5	100774531	104536439.5	6	NA	NA	NA			NA	0		0	NA		1	NA		-1	NA		NA	NA		NA	NA		NA	NA		NA	NA		0	-1	-1	NA	0		0	0	0	0	-1	-1	0	-1	-1	0
reg518	chr6:104536439.5-105558014	104536439.5	105558014	6	NA	NA	NA			NA	0		0	NA		1	NA		-1	NA		NA	NA		NA	NA		NA	NA		NA	NA		0	-1	-1	NA	0		0	0	0	0	-1	-1	0	-1	-1	1
reg519	chr6:105558014-107767612.5	105558014	107767612.5	6	NA	NA	NA			NA	0		0	NA		1	NA		-1	NA		NA	NA		NA	NA		NA	NA		NA	NA		0	-1	-1	NA	0		0	0	0	0	-1	-1	0	-1	-1	1
reg520	chr6:107767612.5-109220606.5	107767612.5	109220606.5	6	NA	NA	NA			NA	0		0	NA		1	NA		-1	NA		NA	NA		NA	NA		NA	NA		NA	NA		0	-1	-1	NA	0		0	0	0	0	-1	-1	0	-1	-1	0
reg521	chr6:109220606.5-111625579.5	109220606.5	111625579.5	6	NA	NA	NA			NA	0		0	NA		1	NA		-1	NA		NA	NA		NA	NA		NA	NA		NA	NA		0	-1	-1	NA	0		0	0	0	0	-1	-1	0	-1	-1	0
reg522	chr6:111625579.5-112860952	111625579.5	112860952	6	NA	NA	NA			NA	0		0	NA		1	NA		-1	NA		NA	NA		NA	NA		NA	NA		NA	NA		0	-1	-1	NA	0		0	0	0	0	-1	-1	0	-1	-1	0
reg523	chr6:112860952-113439814	112860952	113439814	6	NA	NA	NA			NA	0		0	NA		1	NA		-1	NA		NA	NA		NA	NA		NA	NA		NA	NA		0	-1	-1	NA	0		0	0	0	0	-1	-1	0	-1	-1	-1
reg524	chr6:113439814-114874429.5	113439814	114874429.5	6	NA	NA	NA			NA	0		0	NA		1	NA		-1	NA		NA	NA		NA	NA		NA	NA		NA	NA		0	-1	-1	NA	0		0	0	0	0	-1	-1	0	-1	-1	-1
reg525	chr6:114874429.5-116051408	114874429.5	116051408	6	NA	NA	NA			NA	0		0	NA		1	NA		-1	NA		NA	NA		NA	NA		NA	NA		NA	NA		0	-1	-1	NA	0		0	0	0	0	-1	-1	0	-1	-1	-1
reg526	chr6:116051408-117504462	116051408	117504462	6	NA	NA	NA			NA	0		0	NA		1	NA		-1	NA		NA	NA		NA	NA		NA	NA		NA	NA		0	-1	-1	NA	0		0	0	0	0	-1	-1	0	-1	-1	-1
reg527	chr6:117504462-120007942	117504462	120007942	6	NA	NA	NA			NA	0		0	NA		1	NA		-1	NA		NA	NA		NA	NA		NA	NA		NA	NA		0	-1	-1	NA	0		0	0	0	0	-1	-1	0	-1	-1	-1
reg528	chr6:120007942-125428183	120007942	125428183	6	NA	NA	NA			NA	0		0	NA		1	NA		-1	NA		NA	NA		NA	NA		NA	NA		NA	NA		0	-1	-1	NA	0		0	0	0	0	-1	-1	0	-1	-1	-1
reg529	chr6:125428183-126421388.5	125428183	126421388.5	6	NA	NA	NA			NA	0		0	NA		1	NA		-1	NA		NA	NA		NA	NA		NA	NA		NA	NA		0	-1	-1	NA	0		0	0	0	0	-1	-1	0	-1	-1	-1
reg530	chr6:126421388.5-128872005	126421388.5	128872005	6	NA	NA	NA			NA	0		0	NA		0	NA		-1	NA		NA	NA		NA	NA		NA	NA		NA	NA		0	-1	-1	NA	0		0	0	0	0	-1	-1	-1	-1	0	-1
reg531	chr6:128872005-129818973.5	128872005	129818973.5	6	NA	NA	NA			NA	0		0	NA		0	NA		-1	NA		NA	NA		NA	NA		NA	NA		NA	NA		0	-1	-1	NA	0		0	0	0	0	-1	-1	-1	-1	0	-1
reg532	chr6:129818973.5-135922013	129818973.5	135922013	6	NA	NA	NA			NA	0		0	NA		0	NA		-1	NA		NA	NA		NA	NA		NA	NA		NA	NA		0	-1	-1	NA	0		0	0	0	0	-1	-1	-1	-1	0	-1
reg533	chr6:135922013-137764474.5	135922013	137764474.5	6	NA	NA	NA			NA	0		0	NA		0	NA		-1	NA		NA	NA		NA	NA		NA	NA		NA	NA		0	-1	-1	NA	0		0	0	0	0	-1	-1	-1	-1	0	-1
reg534	chr6:137764474.5-141313830	137764474.5	141313830	6	NA	NA	NA			NA	0		0	NA		0	NA		-1	NA		NA	NA		NA	NA		NA	NA		NA	NA		0	-1	-1	NA	0		0	0	0	0	-1	-1	-1	-1	0	-1
reg535	chr6:141313830-142759567	141313830	142759567	6	NA	NA	NA			NA	0		0	NA		0	NA		-1	NA		NA	NA		NA	NA		NA	NA		NA	NA		0	-1	-1	NA	0		0	0	0	0	-1	-1	-1	-1	0	-1
reg536	chr6:142759567-143118691	142759567	143118691	6	NA	NA	NA			NA	0		0	NA		NA	NA		-1	NA		NA	NA		NA	NA		NA	NA		NA	NA		0	-1	-1	NA	0		0	0	0	0	-1	-1	-1	-1	0	-1
reg537	chr6:143118691-144063649	143118691	144063649	6	NA	NA	NA			NA	0		0	NA		NA	NA		-1	NA		NA	NA		NA	NA		NA	NA		NA	NA		0	-1	-1	NA	0		0	0	0	0	-1	-1	-1	-1	0	-1
reg538	chr6:144063649-152517211.5	144063649	152517211.5	6	NA	NA	NA			NA	0		0	NA		NA	NA		-1	NA		NA	NA		NA	NA		NA	0		NA	NA		0	-1	-1	NA	0		0	0	0	0	-1	-1	-1	-1	0	-1
reg539	chr6:152517211.5-160138726	152517211.5	160138726	6	NA	NA	NA			NA	0		0	NA		NA	NA		-1	NA		NA	NA		NA	NA		NA	0		NA	NA		0	-1	-1	NA	-1		0	0	0	0	-1	-1	-1	-1	0	-1
reg540	chr6:160138726-165496251.5	160138726	165496251.5	6	NA	NA	NA			NA	0		0	NA		NA	NA		-1	NA		NA	NA		NA	NA		NA	0		NA	NA		0	-1	-1	NA	-1		0	0	0	0	-1	-1	-1	-1	0	-1
reg541	chr6:165496251.5-166370081	165496251.5	166370081	6	NA	NA	NA			NA	0		0	NA		NA	NA		-1	NA		NA	NA		NA	NA		NA	0		NA	NA		0	-1	-1	NA	-1		0	0	0	0	-1	-1	-1	-1	0	-1
reg542	chr6:166370081-167113134	166370081	167113134	6	NA	NA	NA			NA	0		0	NA		NA	NA		-1	NA		NA	NA		NA	NA		NA	0		NA	NA		-1	0	1	NA	-1		0	0	0	-1	-1	0	-1	-1	0	-1
reg543	chr6:167113134-168909801.5	167113134	168909801.5	6	NA	NA	NA			NA	0		0	NA		NA	NA		-1	NA		NA	NA		NA	NA		NA	NA		NA	NA		-1	0	1	NA	-1		0	0	0	-1	-1	0	-1	-1	0	-1
reg544	chr6:168909801.5-170586046	168909801.5	170586046	6	NA	NA	NA			NA	0		0	NA		NA	NA		-1	NA		NA	NA		NA	NA		NA	NA		NA	NA		-1	0	1	NA	-1		0	0	0	-1	-1	0	-1	-1	0	-1
reg545	chr6:170586046-170626300	170586046	170626300	6	NA	NA	NA			NA	0		0	NA		NA	NA		-1	NA		NA	NA		NA	NA		NA	NA		NA	NA		-1	0	1	NA	-1		0	0	0	-1	-1	0	-1	-1	0	-1
reg546	chr6:170626300-170689863	170626300	170689863	6	1	NA	NA			NA	0		0	NA		NA	NA		-1	NA		NA	NA		NA	NA		NA	NA		NA	NA		1	0	-1	NA	-1		0	0	0	-1	-1	0	0	-1	-1	-1
reg547	chr7:42475-83842	42475	83842	7	NA	1	1			NA	-1		0	NA		NA	0		-1	NA		NA	NA		0	NA		NA	NA		NA	0		-1	0	1	NA	-1		0	0	0	1	1	0	1	0	-1	0
reg548	chr7:83842-2541933	83842	2541933	7	NA	1	1			NA	-1		0	NA		NA	0		-1	NA		NA	NA		0	NA		NA	NA		NA	0		-1	0	1	NA	-1		0	0	0	1	1	0	1	1	0	0
reg549	chr7:2541933-3366302.5	2541933	3366302.5	7	NA	1	1			NA	-1		0	NA		NA	0		-1	NA		NA	NA		0	NA		NA	NA		NA	0		-1	0	1	NA	-1		0	0	0	1	1	0	1	1	0	0
reg550	chr7:3366302.5-4820846	3366302.5	4820846	7	NA	1	1			NA	-1		0	NA		NA	0		-1	NA		NA	NA		0	NA		NA	NA		NA	0		-1	-1	0	NA	-1		0	0	0	1	1	0	1	1	0	0
reg551	chr7:4820846-6434796.5	4820846	6434796.5	7	NA	1	1			NA	-1		0	NA		NA	0		-1	NA		NA	NA		0	NA		NA	NA		NA	0		-1	-1	0	NA	-1		0	0	0	1	1	0	0	1	1	0
reg552	chr7:6434796.5-7323150.5	6434796.5	7323150.5	7	NA	1	1			NA	-1		0	NA		NA	0		-1	NA		NA	NA		0	NA		NA	NA		NA	0		-1	-1	0	NA	-1		0	0	0	1	1	0	0	0	0	0
reg553	chr7:7323150.5-9817170	7323150.5	9817170	7	NA	1	1			NA	-1		0	NA		NA	0		-1	NA		NA	NA		0	NA		NA	NA		NA	0		-1	-1	0	NA	-1		0	0	0	1	1	0	0	0	0	-1
reg554	chr7:9817170-10893653.5	9817170	10893653.5	7	NA	1	1			NA	-1		0	NA		NA	0		-1	NA		NA	NA		0	NA		NA	NA		NA	0		-1	-1	0	NA	-1		0	0	0	1	1	0	0	0	0	-1
reg555	chr7:10893653.5-12117925	10893653.5	12117925	7	NA	1	1			NA	-1		0	NA		NA	0		-1	NA		NA	NA		0	NA		NA	NA		NA	0		-1	-1	0	NA	-1		0	0	0	1	1	0	0	0	0	-1
reg556	chr7:12117925-14742534	12117925	14742534	7	NA	1	1			NA	-1		0	NA		NA	0		-1	NA		NA	NA		0	NA		NA	NA		NA	0		-1	-1	0	NA	-1		0	0	0	1	1	0	0	0	0	-1
reg557	chr7:14742534-26672855.5	14742534	26672855.5	7	NA	1	1			NA	-1		0	NA		NA	0		-1	NA		-1	NA		0	NA		NA	NA		NA	0		-1	-1	0	NA	-1		0	0	0	1	1	0	0	0	0	-1
reg558	chr7:26672855.5-28452480	26672855.5	28452480	7	NA	1	1			NA	-1		0	NA		NA	0		-1	NA		-1	NA		0	NA		NA	NA		NA	0		-1	-1	0	NA	-1		0	0	0	1	1	0	0	0	0	-1
reg559	chr7:28452480-29338335	28452480	29338335	7	NA	1	1			NA	-1		0	NA		NA	0		-1	NA		NA	NA		0	NA		NA	NA		NA	0		-1	-1	0	NA	-1		0	0	0	1	1	0	0	0	0	-1
reg560	chr7:29338335-29930823.5	29338335	29930823.5	7	NA	1	1			NA	-1		0	NA		NA	0		-1	NA		NA	NA		0	NA		NA	NA		NA	0		-1	-1	0	NA	-1		0	0	0	1	1	0	0	0	0	-1
reg561	chr7:29930823.5-41160713.5	29930823.5	41160713.5	7	NA	1	1			NA	-1		0	NA		NA	0		-1	NA		NA	NA		0	NA		NA	NA		NA	0		-1	-1	0	NA	-1		0	0	0	1	1	0	0	-1	-1	-1
reg562	chr7:41160713.5-42463800	41160713.5	42463800	7	NA	1	1			NA	-1		0	NA		NA	0		-1	NA		NA	NA		0	NA		NA	NA		NA	0		-1	-1	0	NA	-1		0	0	0	1	1	0	0	-1	-1	0
reg563	chr7:42463800-46426667.5	42463800	46426667.5	7	NA	1	1			NA	-1		0	NA		0	0	0	-1	NA		NA	NA		0	NA		NA	NA		NA	0		-1	-1	0	NA	-1		0	0	0	1	1	0	0	-1	-1	0
reg564	chr7:46426667.5-48890986.5	46426667.5	48890986.5	7	NA	1	1			NA	-1		0	NA		0	0	0	-1	NA		NA	NA		0	NA		NA	NA		NA	0		-1	-1	0	NA	-1		0	0	0	1	1	0	0	-1	-1	1
reg565	chr7:48890986.5-53600336.5	48890986.5	53600336.5	7	NA	1	1			NA	-1		0	NA		0	0	0	-1	NA		NA	NA		0	NA		NA	NA		NA	0		-1	-1	0	NA	0		0	0	0	1	1	0	0	-1	-1	1
reg566	chr7:53600336.5-54178772.5	53600336.5	54178772.5	7	NA	1	1			NA	-1		0	NA		0	0	0	-1	NA		NA	NA		0	NA		NA	NA		NA	0		-1	-1	0	NA	0		0	0	0	1	1	0	0	0	0	1
reg567	chr7:54178772.5-56431503	54178772.5	56431503	7	NA	1	1			NA	-1		0	NA		0	0	0	-1	NA		NA	NA		0	NA		NA	NA		NA	0		-1	1	2	NA	0		0	0	0	1	1	0	0	0	0	1
reg568	chr7:56431503-57576198	56431503	57576198	7	NA	1	1			NA	-1		0	NA		0	0	0	-1	NA		NA	NA		0	NA		NA	NA		NA	0		-1	1	2	NA	0		0	0	0	1	1	0	0	0	0	0
reg569	chr7:57576198-59706178.5	57576198	59706178.5	7	NA	1	1			NA	-1		0	NA		0	0	0	-1	NA		NA	NA		0	NA		NA	NA		NA	0		-1	1	2	NA	0		0	0	0	1	0	-1	0	0	0	0
reg570	chr7:59706178.5-61632683.5	59706178.5	61632683.5	7	NA	1	1			NA	-1		0	NA		0	0	0	-1	NA		NA	NA		0	NA		NA	NA		NA	0		-1	1	2	NA	0		0	0	0	1	0	-1	0	0	0	0
reg571	chr7:61632683.5-61837281	61632683.5	61837281	7	NA	1	1			NA	-1		0	NA		0	0	0	-1	NA		NA	NA		0	NA		NA	NA		NA	0		-1	1	2	NA	0		0	0	0	-1	-1	0	0	-1	-1	-1
reg572	chr7:61837281-67167385	61837281	67167385	7	NA	1	1			NA	-1		0	NA		0	0	0	-1	NA		NA	NA		0	NA		NA	NA		NA	0		-1	1	2	NA	0		0	0	0	1	1	0	0	0	0	0
reg573	chr7:67167385-75054433	67167385	75054433	7	NA	1	1			NA	-1		0	NA		0	0	0	-1	NA		1	NA		0	NA		NA	NA		NA	0		-1	1	2	NA	0		0	0	0	1	1	0	0	0	0	0
reg574	chr7:75054433-75825459	75054433	75825459	7	NA	1	1			NA	-1		0	NA		0	0	0	-1	NA		1	NA		0	NA		NA	NA		NA	0		-1	1	2	NA	0		0	0	0	1	1	0	0	0	0	0
reg575	chr7:75825459-81178251.5	75825459	81178251.5	7	NA	1	1			NA	-1		0	NA		0	0	0	-1	NA		1	NA		0	NA		NA	NA		NA	0		-1	1	2	NA	0		0	0	0	1	1	0	0	-1	-1	0
reg576	chr7:81178251.5-82307528	81178251.5	82307528	7	NA	1	1			NA	-1		0	NA		0	0	0	-1	NA		1	NA		0	NA		NA	2		NA	0		-1	1	2	NA	0		0	0	0	1	1	0	0	-1	-1	0
reg577	chr7:82307528-85639524.5	82307528	85639524.5	7	NA	1	1			NA	-1		0	NA		0	0	0	-1	NA		1	NA		0	NA		NA	2		NA	0		-1	1	2	NA	0		0	0	0	0	0	0	0	-1	-1	0
reg578	chr7:85639524.5-87361113.5	85639524.5	87361113.5	7	NA	1	1			NA	-1		0	NA		0	0	0	-1	NA		1	NA		0	NA		NA	2		NA	0		-1	1	2	NA	0		0	0	0	0	0	0	0	-1	-1	0
reg579	chr7:87361113.5-97047833	87361113.5	97047833	7	NA	1	1			NA	-1		0	NA		0	0	0	-1	NA		1	NA		0	NA		NA	2		NA	0		-1	1	2	NA	-1		0	0	0	0	0	0	0	-1	-1	0
reg580	chr7:97047833-97825690.5	97047833	97825690.5	7	1	1	1	0	0	NA	-1		0	NA		0	0	0	-1	NA		1	NA		0	NA		NA	2		NA	0		-1	1	2	NA	-1		0	0	0	0	0	0	0	1	1	0
reg581	chr7:97825690.5-98590776	97825690.5	98590776	7	1	1	1	0	0	NA	-1		0	NA		0	0	0	-1	NA		NA	NA		0	NA		NA	2		NA	0		-1	1	2	NA	-1		0	0	0	0	0	0	0	1	1	-1
reg582	chr7:98590776-100990200	98590776	100990200	7	1	1	1	0	0	NA	-1		0	NA		0	0	0	-1	NA		NA	NA		0	NA		NA	2		NA	0		-1	1	2	NA	-1		0	0	0	0	1	1	0	1	1	-1
reg583	chr7:100990200-102001331	100990200	102001331	7	1	1	1	0	0	NA	-1		0	NA		0	0	0	-1	NA		NA	NA		0	NA		NA	-1		NA	0		-1	1	2	-1	-1	0	0	0	0	0	1	1	0	1	1	-1
reg584	chr7:102001331-103021208.5	102001331	103021208.5	7	1	1	1	0	0	NA	-1		0	NA		0	0	0	-1	NA		NA	NA		0	NA		NA	-1		NA	0		-1	1	2	-1	-1	0	0	0	0	0	1	1	1	1	0	-1
reg585	chr7:103021208.5-103868872	103021208.5	103868872	7	1	1	1	0	0	NA	-1		0	NA		0	0	0	-1	NA		NA	NA		0	NA		NA	-1		NA	0		-1	1	2	-1	-1	0	0	0	0	0	0	0	1	1	0	-1
reg586	chr7:103868872-104723151	103868872	104723151	7	1	1	1	0	0	NA	-1		0	NA		0	0	0	-1	NA		NA	NA		0	NA		NA	-1		NA	0		-1	1	2	-1	-1	0	0	0	0	0	0	0	1	1	0	-1
reg587	chr7:104723151-105884322	104723151	105884322	7	1	1	1	0	0	NA	-1		0	NA		0	0	0	-1	NA		NA	NA		0	NA		NA	-1		NA	0		-1	1	2	-1	-1	0	0	0	0	0	0	0	1	1	0	-1
reg588	chr7:105884322-108459839.5	105884322	108459839.5	7	1	1	1	0	0	NA	-1		0	NA		0	0	0	-1	NA		NA	NA		0	NA		NA	-1		NA	0		-1	1	2	-1	-1	0	0	0	0	0	0	0	1	1	0	0
reg589	chr7:108459839.5-111179062.5	108459839.5	111179062.5	7	1	1	1	0	0	NA	-1		0	NA		0	0	0	-1	NA		NA	0		0	NA		NA	-1		NA	0		-1	1	2	-1	-1	0	0	0	0	0	0	0	1	1	0	0
reg590	chr7:111179062.5-111925708.5	111179062.5	111925708.5	7	1	1	1	0	0	NA	-1		0	-1	-1	0	0	0	-1	NA		NA	0		0	NA		NA	-1		NA	0		-1	1	2	-1	-1	0	0	0	0	0	0	0	1	1	0	0
reg591	chr7:111925708.5-114768794.5	111925708.5	114768794.5	7	1	1	1	0	0	NA	-1		0	-1	-1	0	0	0	-1	NA		NA	0		0	NA		NA	-1		NA	0		-1	1	2	-1	-1	0	0	0	0	0	0	0	1	1	0	0
reg592	chr7:114768794.5-115543116.5	114768794.5	115543116.5	7	1	1	1	0	0	NA	-1		0	-1	-1	0	0	0	-1	NA		NA	0		0	NA		NA	-1		NA	0		1	0	-1	-1	-1	0	0	0	0	0	0	0	1	1	0	0
reg593	chr7:115543116.5-126672633	115543116.5	126672633	7	1	1	1	0	0	NA	-1		0	-1	-1	0	0	0	-1	NA		1	0	-1	0	NA		NA	-1		NA	0		1	0	-1	-1	-1	0	0	0	0	0	0	0	1	1	0	0
reg594	chr7:126672633-128796260	126672633	128796260	7	1	1	1	0	0	NA	-1		0	-1	-1	0	0	0	-1	NA		1	0	-1	0	NA		NA	-1		NA	0		1	0	-1	-1	-1	0	0	0	0	0	0	0	0	0	0	0
reg595	chr7:128796260-131945358	128796260	131945358	7	1	1	NA	0		NA	-1		0	-1	-1	0	0	0	-1	NA		1	0	-1	0	NA		NA	-1		NA	0		1	0	-1	-1	-1	0	0	0	0	0	0	0	0	0	0	0
reg596	chr7:131945358-132844769	131945358	132844769	7	1	1	NA	0		NA	-1		0	-1	-1	0	0	0	-1	NA		1	0	-1	0	NA		NA	-1		NA	0		1	0	-1	NA	-1		0	0	0	0	0	0	0	0	0	0
reg597	chr7:132844769-134140291.5	132844769	134140291.5	7	1	1	NA	0		NA	-1		0	-1	-1	0	0	0	-1	NA		1	0	-1	0	NA		NA	-1		NA	0		1	0	-1	NA	1		0	0	0	0	0	0	0	0	0	0
reg598	chr7:134140291.5-135913406	134140291.5	135913406	7	1	1	NA	0		NA	-1		0	-1	-1	0	0	0	-1	NA		1	0	-1	0	NA		NA	-1		NA	0		1	0	-1	NA	0		0	0	0	0	0	0	0	0	0	0
reg599	chr7:135913406-137214972	135913406	137214972	7	1	1	NA	0		NA	-1		0	-1	-1	0	0	0	-1	NA		1	0	-1	0	NA		NA	-1		NA	0		1	0	-1	NA	0		0	0	0	1	1	0	0	0	0	0
reg600	chr7:137214972-142751696	137214972	142751696	7	1	1	NA	0		NA	-1		0	-1	-1	0	0	0	-1	NA		1	0	-1	0	NA		NA	-1		NA	0		1	0	-1	NA	0		0	0	0	1	1	0	0	0	0	-1
reg601	chr7:142751696-149837108	142751696	149837108	7	1	1	NA	0		NA	-1		0	-1	-1	0	0	0	-1	NA		1	0	-1	0	NA		NA	-1		NA	0		1	0	-1	NA	-1		0	0	0	1	1	0	0	0	0	-1
reg602	chr7:149837108-150522815	149837108	150522815	7	1	1	NA	0		NA	-1		0	-1	-1	0	0	0	-1	NA		1	0	-1	0	NA		NA	-1		NA	0		1	0	-1	NA	0		0	0	0	1	1	0	0	0	0	-1
reg603	chr7:150522815-156745580	150522815	156745580	7	1	1	NA	0		NA	-1		0	-1	-1	0	0	0	-1	NA		1	0	-1	0	NA		NA	-1		NA	0		1	0	-1	NA	-1		0	0	0	1	1	0	0	0	0	-1
reg604	chr7:156745580-158552429	156745580	158552429	7	1	1	NA	0		NA	-1		0	-1	-1	0	0	0	-1	NA		1	0	-1	0	NA		NA	-1		NA	0		1	1	0	NA	-1		0	0	0	1	1	0	0	0	0	-1
reg605	chr8:2200-2458639.5	2200	2458639.5	8	NA	NA	NA			NA	NA		NA	NA		NA	NA		NA	NA		NA	NA		NA	NA		NA	NA		NA	NA		0	1	1	NA	-1		0	0	0	-1	-1	0	0	0	0	-1
reg606	chr8:2458639.5-3149595.5	2458639.5	3149595.5	8	NA	NA	NA			NA	NA		NA	NA		NA	NA		NA	NA		NA	NA		NA	NA		NA	NA		NA	NA		0	-1	-1	NA	-1		0	0	0	-1	-1	0	0	0	0	-1
reg607	chr8:3149595.5-5381575	3149595.5	5381575	8	NA	NA	NA			NA	NA		NA	NA		NA	NA		NA	NA		NA	NA		NA	NA		NA	NA		NA	NA		0	-1	-1	NA	-1		0	0	0	-1	-1	0	0	0	0	-1
reg608	chr8:5381575-6735457.5	5381575	6735457.5	8	NA	NA	NA			NA	NA		NA	NA		NA	NA		NA	NA		NA	NA		NA	NA		NA	NA		NA	NA		0	-1	-1	NA	-1		0	0	0	-1	-1	0	0	0	0	-1
reg609	chr8:6735457.5-16594010	6735457.5	16594010	8	NA	NA	NA			NA	NA		NA	NA		NA	NA		NA	NA		NA	NA		NA	NA		NA	NA		NA	NA		0	-1	-1	NA	-1		0	0	0	-1	-1	0	0	0	0	-1
reg610	chr8:16594010-19907441	16594010	19907441	8	NA	NA	NA			NA	NA		NA	NA		NA	NA		NA	NA		NA	NA		NA	NA		NA	NA		NA	NA		0	-1	-1	NA	-1		0	0	0	-1	-1	0	0	0	0	-1
reg611	chr8:19907441-22015508.5	19907441	22015508.5	8	NA	NA	NA			NA	NA		NA	NA		NA	NA		NA	NA		NA	NA		NA	NA		NA	NA		NA	NA		-1	-1	0	NA	-1		0	0	0	-1	-1	0	0	0	0	-1
reg612	chr8:22015508.5-22694947.5	22015508.5	22694947.5	8	NA	NA	NA			NA	NA		NA	NA		NA	NA		NA	NA		NA	NA		NA	NA		NA	NA		NA	NA		-1	-1	0	NA	-1		0	0	0	-1	-1	0	-1	0	1	-1
reg613	chr8:22694947.5-23114044.5	22694947.5	23114044.5	8	NA	NA	NA			NA	NA		NA	NA		NA	NA		NA	NA		NA	NA		NA	NA		NA	NA		NA	NA		-1	-1	0	NA	-1		0	0	0	-1	-1	0	-1	0	1	-1
reg614	chr8:23114044.5-23567104	23114044.5	23567104	8	NA	NA	NA			NA	NA		NA	NA		NA	NA		NA	NA		NA	NA		NA	NA		NA	NA		NA	NA		-1	-1	0	NA	-1		0	0	0	-1	-1	0	-1	-1	0	-1
reg615	chr8:23567104-25158976.5	23567104	25158976.5	8	NA	NA	NA			NA	NA		NA	NA		NA	NA		NA	NA		NA	NA		NA	NA		NA	NA		NA	NA		-1	-1	0	NA	-1		0	0	0	-1	-1	0	-1	-1	0	-1
reg616	chr8:25158976.5-25395089.5	25158976.5	25395089.5	8	NA	NA	NA			NA	NA		NA	NA		NA	NA		NA	NA		NA	NA		NA	NA		NA	NA		NA	NA		-1	-1	0	NA	-1		0	0	0	-1	-1	0	-1	-1	0	-1
reg617	chr8:25395089.5-25685346	25395089.5	25685346	8	NA	NA	NA			NA	NA		NA	NA		NA	NA		NA	NA		NA	NA		NA	NA		NA	NA		NA	NA		-1	-1	0	NA	-1		0	0	0	-1	-1	0	-1	-1	0	0
reg618	chr8:25685346-28631915	25685346	28631915	8	NA	NA	NA			NA	NA		NA	NA		NA	NA		NA	NA		NA	NA		NA	NA		NA	NA		NA	NA		-1	-1	0	NA	-1		0	0	0	-1	-1	0	-1	-1	0	0
reg619	chr8:28631915-37149472.5	28631915	37149472.5	8	NA	NA	NA			NA	NA		NA	NA		NA	NA		NA	NA		NA	NA		NA	NA		NA	NA		NA	NA		-1	-1	0	NA	-1		0	0	0	-1	-1	0	-1	-1	0	0
reg620	chr8:37149472.5-37448810.5	37149472.5	37448810.5	8	NA	NA	NA			NA	NA		NA	NA		NA	NA		NA	NA		NA	NA		NA	NA		NA	NA		NA	NA		-1	-1	0	NA	-1		0	0	0	-1	-1	0	-1	-1	0	0
reg621	chr8:37448810.5-38244204.5	37448810.5	38244204.5	8	NA	NA	NA			NA	NA		NA	NA		NA	NA		NA	NA		NA	NA		NA	NA		NA	NA		NA	NA		-1	-1	0	NA	0		0	0	0	-1	0	1	-1	0	1	0
reg622	chr8:38244204.5-38279040.5	38244204.5	38279040.5	8	NA	NA	NA			NA	NA		NA	NA		NA	NA		NA	NA		NA	NA		NA	NA		NA	NA		NA	NA		-1	-1	0	NA	0		0	0	0	-1	0	1	-1	0	1	0
reg623	chr8:38279040.5-38475281	38279040.5	38475281	8	NA	NA	NA			NA	NA		NA	NA		NA	NA		NA	NA		NA	NA		NA	NA		NA	NA		NA	NA		-1	-1	0	NA	0		0	0	0	-1	0	1	-1	0	1	0
reg624	chr8:38475281-39116501	38475281	39116501	8	NA	NA	NA			NA	NA		NA	NA		NA	NA		NA	NA		NA	NA		NA	NA		NA	NA		NA	NA		-1	-1	0	NA	0		0	0	0	-1	-1	0	-1	-1	0	0
reg625	chr8:39116501-40581269	39116501	40581269	8	NA	NA	NA			NA	NA		NA	NA		NA	NA		NA	NA		NA	NA		NA	NA		NA	NA		NA	NA		-1	-1	0	NA	-1		0	0	0	-1	-1	0	-1	-1	0	0
reg626	chr8:40581269-41160096.5	40581269	41160096.5	8	NA	NA	NA			NA	NA		NA	NA		NA	NA		NA	NA		NA	NA		NA	NA		NA	NA		NA	NA		-1	-1	0	NA	0		0	0	0	-1	-1	0	1	1	0	0
reg627	chr8:41160096.5-41615719	41160096.5	41615719	8	NA	NA	NA			NA	NA		NA	NA		NA	NA		NA	NA		NA	NA		NA	NA		NA	NA		NA	NA		2	1	-1	NA	0		0	0	0	-1	0	1	1	1	0	0
reg628	chr8:41615719-41825767	41615719	41825767	8	NA	NA	NA			NA	NA		NA	NA		NA	NA		NA	NA		NA	NA		NA	NA		NA	NA		NA	NA		2	1	-1	NA	0		0	0	0	1	0	-1	1	1	0	0
reg629	chr8:41825767-42052593.5	41825767	42052593.5	8	NA	NA	NA			NA	NA		NA	NA		NA	NA		NA	NA		NA	NA		NA	NA		NA	NA		NA	NA		2	1	-1	NA	0		0	0	0	1	0	-1	1	1	0	0
reg630	chr8:42052593.5-42376350	42052593.5	42376350	8	NA	NA	NA			NA	NA		NA	NA		NA	NA		NA	NA		NA	NA		NA	NA		NA	NA		NA	NA		1	1	0	NA	0		0	0	0	1	1	0	0	1	1	0
reg631	chr8:42376350-42539554.5	42376350	42539554.5	8	NA	NA	NA			NA	NA		NA	NA		NA	NA		NA	NA		NA	NA		NA	NA		NA	NA		NA	NA		1	1	0	NA	0		0	0	0	1	0	-1	0	1	1	0
reg632	chr8:42539554.5-42899641.5	42539554.5	42899641.5	8	NA	NA	NA			NA	NA		NA	NA		NA	NA		NA	NA		NA	NA		NA	NA		NA	NA		NA	NA		1	0	-1	NA	0		0	0	0	1	0	-1	0	1	1	0
reg633	chr8:42899641.5-43476842	42899641.5	43476842	8	NA	NA	NA			NA	NA		NA	NA		NA	NA		NA	NA		NA	NA		NA	NA		NA	NA		NA	NA		1	0	-1	NA	0		0	0	0	1	0	-1	0	1	1	0
reg634	chr8:43476842-45405512.5	43476842	45405512.5	8	NA	NA	NA			NA	NA		NA	NA		NA	NA		NA	NA		NA	NA		NA	NA		NA	NA		NA	NA		1	0	-1	NA	0		0	0	0	1	0	-1	0	0	0	0
reg635	chr8:45405512.5-47543913.5	45405512.5	47543913.5	8	NA	NA	NA			NA	NA		NA	NA		NA	NA		NA	NA		NA	NA		NA	NA		NA	NA		NA	NA		1	0	-1	NA	0		0	0	0	1	0	-1	0	0	0	0
reg636	chr8:47543913.5-48521225	47543913.5	48521225	8	NA	NA	NA			NA	NA		NA	NA		NA	NA		NA	NA		NA	NA		NA	NA		NA	NA		NA	NA		1	0	-1	NA	1		0	0	0	1	0	-1	0	0	0	0
reg637	chr8:48521225-50257856.5	48521225	50257856.5	8	NA	NA	NA			NA	NA		NA	NA		NA	NA		NA	NA		NA	NA		NA	NA		NA	NA		NA	NA		1	0	-1	NA	1		0	0	0	1	0	-1	0	0	0	0
reg638	chr8:50257856.5-52355164.5	50257856.5	52355164.5	8	NA	NA	NA			NA	NA		NA	NA		NA	NA		NA	NA		NA	NA		NA	NA		NA	NA		NA	NA		1	0	-1	NA	1		0	0	0	1	0	-1	0	0	0	0
reg639	chr8:52355164.5-53176611	52355164.5	53176611	8	NA	NA	NA			NA	NA		NA	NA		NA	NA		NA	NA		NA	NA		NA	NA		NA	NA		NA	NA		0	0	0	NA	1		0	0	0	1	0	-1	0	0	0	0
reg640	chr8:53176611-54210675	53176611	54210675	8	NA	NA	NA			NA	NA		NA	NA		NA	NA		NA	NA		NA	NA		NA	NA		NA	NA		NA	NA		0	0	0	NA	1		0	0	0	1	0	-1	0	0	0	0
reg641	chr8:54210675-60234019	54210675	60234019	8	NA	NA	NA			NA	NA		NA	NA		NA	NA		NA	NA		NA	NA		NA	NA		NA	NA		NA	NA		0	0	0	NA	1		0	0	0	1	0	-1	0	0	0	0
reg642	chr8:60234019-61607767.5	60234019	61607767.5	8	NA	NA	NA			NA	NA		NA	NA		NA	NA		NA	NA		NA	NA		NA	NA		NA	NA		NA	NA		1	0	-1	NA	1		0	0	0	1	0	-1	0	0	0	0
reg643	chr8:61607767.5-64646376	61607767.5	64646376	8	1	1	1	0	0	NA	NA		NA	NA		NA	NA		NA	NA		NA	NA		NA	NA		NA	NA		NA	NA		1	0	-1	NA	1		0	0	0	1	0	-1	0	0	0	0
reg644	chr8:64646376-74198486	64646376	74198486	8	1	1	1	0	0	NA	NA		NA	NA		NA	NA		NA	NA		NA	NA		NA	NA		NA	NA		NA	NA		1	0	-1	NA	1		0	0	0	1	0	-1	0	0	0	0
reg645	chr8:74198486-78018935.5	74198486	78018935.5	8	1	1	1	0	0	NA	NA		NA	NA		NA	NA		NA	NA		NA	NA		NA	NA		NA	NA		NA	NA		1	0	-1	NA	1		0	0	0	1	0	-1	0	0	0	0
reg646	chr8:78018935.5-86770425	78018935.5	86770425	8	1	1	1	0	0	NA	NA		NA	NA		NA	NA		NA	NA		NA	NA		NA	NA		NA	NA		NA	NA		1	0	-1	NA	1		0	0	0	1	1	0	0	0	0	0
reg647	chr8:86770425-87525704.5	86770425	87525704.5	8	1	1	1	0	0	NA	NA		NA	NA		NA	NA		NA	NA		NA	NA		NA	NA		NA	NA		NA	NA		1	0	-1	NA	1		0	0	0	1	1	0	-1	0	1	0
reg648	chr8:87525704.5-88305644.5	87525704.5	88305644.5	8	1	1	1	0	0	NA	NA		NA	NA		NA	NA		NA	NA		NA	NA		NA	NA		NA	NA		NA	NA		1	0	-1	NA	1		0	0	0	1	1	0	-1	-1	0	0
reg649	chr8:88305644.5-91435646	88305644.5	91435646	8	1	1	1	0	0	NA	NA		NA	NA		NA	NA		NA	NA		NA	NA		NA	NA		NA	1		NA	NA		1	0	-1	NA	1		0	0	0	1	1	0	-1	-1	0	0
reg650	chr8:91435646-96035823.5	91435646	96035823.5	8	1	1	1	0	0	NA	NA		NA	NA		NA	NA		NA	NA		NA	NA		NA	NA		NA	1		NA	NA		1	0	-1	NA	1		0	0	0	1	1	0	0	0	0	0
reg651	chr8:96035823.5-96688037.5	96035823.5	96688037.5	8	1	1	1	0	0	NA	NA		NA	NA		NA	NA		NA	NA		NA	NA		NA	NA		NA	1		NA	NA		1	1	0	NA	1		0	0	0	1	1	0	0	0	0	0
reg652	chr8:96688037.5-96852645	96688037.5	96852645	8	-1	1	1	2	2	NA	NA		NA	NA		NA	NA		NA	NA		NA	NA		NA	NA		NA	1		NA	NA		1	1	0	NA	1		0	0	0	1	1	0	0	0	0	0
reg653	chr8:96852645-97551507	96852645	97551507	8	1	1	1	0	0	NA	NA		NA	NA		NA	NA		NA	NA		NA	NA		NA	NA		NA	1		NA	NA		1	1	0	1	1	0	0	0	0	1	1	0	0	0	0	0
reg654	chr8:97551507-98452114	97551507	98452114	8	1	1	1	0	0	NA	NA		NA	NA		NA	NA		NA	NA		1	0	-1	NA	NA		NA	1		NA	NA		1	1	0	1	1	0	0	0	0	1	1	0	0	0	0	0
reg655	chr8:98452114-102056358.5	98452114	102056358.5	8	1	1	1	0	0	NA	NA		NA	NA		NA	NA		NA	NA		1	0	-1	NA	NA		NA	1		NA	NA		1	1	0	1	1	0	0	0	0	1	1	0	0	0	0	0
reg656	chr8:102056358.5-103384845.5	102056358.5	103384845.5	8	1	1	1	0	0	NA	NA		NA	NA		NA	NA		NA	NA		1	0	-1	NA	NA		NA	1		NA	NA		1	1	0	1	1	0	0	0	0	1	1	0	0	0	0	0
reg657	chr8:103384845.5-104708889	103384845.5	104708889	8	1	1	1	0	0	NA	NA		NA	NA		NA	NA		NA	NA		1	0	-1	NA	NA		NA	1		NA	NA		1	1	0	1	1	0	0	0	0	1	1	0	0	0	0	0
reg658	chr8:104708889-105925560	104708889	105925560	8	1	1	1	0	0	NA	NA		NA	NA		NA	NA		NA	NA		1	0	-1	NA	NA		NA	1		NA	NA		1	1	0	1	1	0	0	0	0	1	1	0	0	0	0	0
reg659	chr8:105925560-110898944.5	105925560	110898944.5	8	1	1	1	0	0	NA	NA		NA	NA		NA	NA		NA	NA		1	0	-1	NA	NA		NA	1		NA	NA		1	1	0	1	1	0	0	0	0	1	1	0	1	0	-1	0
reg660	chr8:110898944.5-117094203.5	110898944.5	117094203.5	8	1	1	1	0	0	NA	NA		NA	NA		NA	NA		NA	NA		1	0	-1	NA	NA		NA	1		NA	NA		1	1	0	1	1	0	0	0	0	1	1	0	1	0	-1	0
reg661	chr8:117094203.5-118305480.5	117094203.5	118305480.5	8	1	1	1	0	0	NA	NA		NA	NA		NA	NA		NA	NA		1	0	-1	NA	NA		NA	NA		NA	NA		1	1	0	1	2	1	0	0	0	1	1	0	1	1	0	0
reg662	chr8:118305480.5-121248223.5	118305480.5	121248223.5	8	1	1	1	0	0	NA	1		NA	NA		NA	NA		NA	NA		1	0	-1	NA	NA		NA	NA		NA	NA		1	1	0	1	2	1	0	0	0	1	1	0	1	1	0	0
reg663	chr8:121248223.5-123362361	121248223.5	123362361	8	1	1	1	0	0	NA	1		NA	NA		NA	1		NA	NA		1	0	-1	NA	NA		NA	NA		NA	NA		1	1	0	1	2	1	0	0	0	1	1	0	1	1	0	0
reg664	chr8:123362361-125421035	123362361	125421035	8	1	1	1	0	0	NA	1		NA	NA		NA	1		NA	NA		1	0	-1	NA	NA		NA	NA		NA	NA		1	1	0	1	2	1	0	0	0	1	1	0	1	1	0	0
reg665	chr8:125421035-128207567.5	125421035	128207567.5	8	1	NA	1		0	NA	1		NA	NA		NA	1		NA	NA		1	0	-1	NA	NA		NA	NA		NA	NA		1	1	0	1	2	1	0	0	0	1	1	0	1	1	0	0
reg666	chr8:128207567.5-128761360.5	128207567.5	128761360.5	8	1	NA	1		0	NA	1		NA	NA		NA	1		NA	NA		1	0	-1	NA	NA		NA	NA		NA	NA		1	1	0	1	2	1	0	0	0	1	1	0	1	1	0	0
reg667	chr8:128761360.5-128873220	128761360.5	128873220	8	NA	NA	NA			NA	1		NA	NA		NA	1		NA	NA		1	0	-1	NA	NA		NA	NA		NA	NA		1	1	0	1	2	1	0	0	0	1	1	0	1	1	0	0
reg668	chr8:128873220-129561206	128873220	129561206	8	NA	NA	NA			NA	1		NA	NA		NA	1		NA	NA		1	0	-1	NA	NA		NA	NA		NA	NA		1	1	0	1	2	1	0	0	0	1	1	0	1	1	0	0
reg669	chr8:129561206-130311486.5	129561206	130311486.5	8	NA	NA	NA			NA	1		NA	NA		NA	1		NA	NA		1	0	-1	NA	NA		NA	NA		NA	NA		1	1	0	1	2	1	0	0	0	1	1	0	1	1	0	1
reg670	chr8:130311486.5-131696187.5	130311486.5	131696187.5	8	NA	NA	NA			NA	1		NA	NA		NA	1		NA	NA		1	0	-1	NA	NA		NA	NA		NA	NA		1	1	0	1	2	1	0	0	0	2	1	-1	1	1	0	1
reg671	chr8:131696187.5-136438140.5	131696187.5	136438140.5	8	NA	NA	NA			NA	1		NA	NA		NA	1		NA	NA		1	NA		NA	NA		NA	NA		NA	NA		1	1	0	NA	2		0	0	0	2	1	-1	1	1	0	1
reg672	chr8:136438140.5-137084843	136438140.5	137084843	8	NA	NA	NA			NA	1		NA	NA		NA	1		NA	NA		1	NA		NA	NA		NA	NA		NA	NA		1	1	0	NA	2		0	0	0	2	1	-1	1	1	0	1
reg673	chr8:137084843-138940374.5	137084843	138940374.5	8	NA	NA	NA			NA	1		NA	NA		NA	1		NA	NA		1	NA		NA	NA		NA	NA		NA	NA		1	1	0	NA	2		0	0	0	1	1	0	1	1	0	1
reg674	chr8:138940374.5-139563651	138940374.5	139563651	8	NA	NA	NA			NA	1		NA	NA		NA	1		NA	NA		1	NA		NA	NA		NA	NA		NA	NA		1	1	0	NA	2		0	0	0	1	1	0	-1	1	2	1
reg675	chr8:139563651-141261330.5	139563651	141261330.5	8	NA	NA	NA			NA	1		NA	NA		NA	1		NA	NA		1	NA		NA	NA		NA	NA		NA	NA		1	2	1	NA	2		0	0	0	1	1	0	1	1	0	1
reg676	chr8:141261330.5-141952701.5	141261330.5	141952701.5	8	NA	NA	NA			NA	1		NA	NA		NA	1		NA	NA		1	NA		NA	NA		NA	NA		NA	NA		1	1	0	NA	2		0	0	0	1	1	0	1	1	0	1
reg677	chr8:141952701.5-144228033.5	141952701.5	144228033.5	8	NA	NA	NA			NA	1		NA	NA		NA	1		NA	NA		1	NA		NA	NA		NA	NA		NA	NA		1	1	0	NA	1		0	0	0	1	1	0	1	1	0	1
reg678	chr8:144228033.5-145604817.5	144228033.5	145604817.5	8	NA	NA	NA			NA	1		NA	NA		NA	1		NA	NA		1	NA		NA	NA		NA	NA		NA	NA		1	1	0	NA	1		0	0	0	1	1	0	1	1	0	1
reg679	chr8:145604817.5-146038631	145604817.5	146038631	8	NA	NA	NA			NA	1		NA	NA		NA	1		NA	NA		1	NA		NA	NA		NA	NA		NA	NA		1	1	0	NA	1		0	0	0	1	1	0	0	1	1	1
reg680	chr9:118678-1828026	118678	1828026	9	0	NA	NA			NA	-1		0	-1	-1	1	-1	-2	-1	NA		1	1	0	0	0	0	NA	1		-1	-1	0	1	1	0	-1	-1	0	0	0	0	0	-1	-1	-1	-1	0	1
reg681	chr9:1828026-2779145.5	1828026	2779145.5	9	0	NA	NA			NA	-1		0	-1	-1	1	-1	-2	-1	NA		1	1	0	0	0	0	NA	1		-1	-1	0	1	1	0	-1	-1	0	0	0	0	0	-1	-1	-1	-1	0	1
reg682	chr9:2779145.5-3778168	2779145.5	3778168	9	0	NA	NA			NA	-1		0	-1	-1	1	-1	-2	-1	NA		1	1	0	0	0	0	NA	1		-1	-1	0	1	1	0	-1	-1	0	0	0	0	0	-1	-1	-1	-1	0	1
reg683	chr9:3778168-4644073.5	3778168	4644073.5	9	0	NA	NA			NA	-1		0	-1	-1	1	-1	-2	-1	NA		1	1	0	0	0	0	NA	1		-1	-1	0	1	1	0	-1	-1	0	0	0	0	0	-1	-1	-1	-1	0	-1
reg684	chr9:4644073.5-8714094.5	4644073.5	8714094.5	9	0	NA	NA			NA	-1		0	-1	-1	1	-1	-2	-1	NA		1	1	0	0	0	0	NA	1		-1	-1	0	1	1	0	-1	-1	0	0	0	0	0	-1	-1	0	-1	-1	-1
reg685	chr9:8714094.5-11094681.5	8714094.5	11094681.5	9	0	0	1	0	1	NA	-1		0	-1	-1	1	-1	-2	-1	NA		1	1	0	0	0	0	NA	1		-1	-1	0	1	0	-1	-1	-1	0	0	0	0	0	-1	-1	0	-1	-1	-1
reg686	chr9:11094681.5-12900700.5	11094681.5	12900700.5	9	0	0	1	0	1	NA	-1		0	-1	-1	1	-1	-2	-1	NA		1	1	0	0	0	0	NA	1		-1	-1	0	1	0	-1	-1	-1	0	0	0	0	-1	-1	0	0	-1	-1	-1
reg687	chr9:12900700.5-13715157	12900700.5	13715157	9	0	0	1	0	1	NA	-1		0	-1	-1	1	-1	-2	-1	NA		1	1	0	0	0	0	NA	1		-1	-1	0	-1	0	1	-1	-1	0	0	0	0	-1	-1	0	0	-1	-1	-1
reg688	chr9:13715157-14338350	13715157	14338350	9	0	0	1	0	1	NA	-1		0	-1	-1	1	-1	-2	-1	NA		0	1	1	0	0	0	NA	1		-1	-1	0	-1	0	1	-1	-1	0	0	0	0	-1	-1	0	0	-1	-1	-1
reg689	chr9:14338350-16873530.5	14338350	16873530.5	9	0	1	1	1	1	NA	-1		0	-1	-1	1	-1	-2	-1	NA		0	0	0	0	0	0	NA	1		-1	-1	0	-1	0	1	-1	-1	0	0	0	0	-1	-1	0	0	-1	-1	-1
reg690	chr9:16873530.5-18138997.5	16873530.5	18138997.5	9	0	0	1	0	1	NA	-1		0	-1	-1	1	-1	-2	-1	NA		0	0	0	0	0	0	NA	0		-1	-1	0	-1	0	1	-1	-1	0	0	0	0	-1	-1	0	0	-1	-1	-1
reg691	chr9:18138997.5-19984172.5	18138997.5	19984172.5	9	-1	-1	NA	0		NA	-1		0	-1	-1	1	-1	-2	-1	NA		0	0	0	0	0	0	NA	0		-1	-1	0	-1	0	1	-1	-1	0	0	0	0	-1	-1	0	-1	-1	0	-1
reg692	chr9:19984172.5-20771123.5	19984172.5	20771123.5	9	-1	-1	NA	0		NA	-1		0	-1	-1	1	-1	-2	-1	NA		0	0	0	0	0	0	NA	0		-1	-1	0	-1	0	1	-1	-1	0	0	0	0	-1	-1	0	-1	-1	0	-1
reg693	chr9:20771123.5-21551462.5	20771123.5	21551462.5	9	-1	-1	NA	0		NA	-1		0	-1	-1	1	-1	-2	-1	NA		0	0	0	0	0	0	NA	0		-1	-1	0	-1	-1	0	-1	-1	0	0	0	0	-1	-1	0	-1	-1	0	-1
reg694	chr9:21551462.5-21792549.5	21551462.5	21792549.5	9	-1	-1	NA	0		NA	-1		0	-1	-1	1	-1	-2	-1	NA		0	0	0	0	0	0	NA	0		-1	-1	0	-1	-1	0	-1	-1	0	0	0	0	-1	-1	0	-1	-1	0	-1
reg695	chr9:21792549.5-22084510.5	21792549.5	22084510.5	9	-1	-1	NA	0		NA	-1		0	-1	-1	1	-1	-2	-1	NA		0	0	0	0	0	0	NA	0		-1	-1	0	-1	-1	0	-1	-1	0	0	0	0	-1	-1	0	-1	-1	0	-1
reg696	chr9:22084510.5-26738521	22084510.5	26738521	9	-1	-1	NA	0		NA	-1		0	-1	-1	1	-1	-2	-1	NA		0	0	0	0	0	0	NA	0		-1	-1	0	-1	-1	0	-1	-1	0	0	0	0	-1	-1	0	-1	-1	0	-1
reg697	chr9:26738521-30715686.5	26738521	30715686.5	9	-1	-1	NA	0		NA	-1		0	-1	-1	1	-1	-2	-1	NA		0	0	0	0	0	0	NA	0		-1	-1	0	-1	-1	0	-1	-1	0	0	0	0	-1	-1	0	-1	-1	0	-1
reg698	chr9:30715686.5-32255492	30715686.5	32255492	9	-1	-1	NA	0		NA	-1		0	-1	-1	1	-1	-2	-1	NA		0	0	0	0	0	0	NA	0		-1	-1	0	0	0	0	-1	-1	0	0	0	0	-1	-1	0	-1	-1	0	-1
reg699	chr9:32255492-33674807	32255492	33674807	9	-1	-1	NA	0		NA	-1		0	-1	-1	1	-1	-2	-1	NA		0	0	0	0	0	0	NA	0		-1	-1	0	0	0	0	-1	-1	0	0	0	0	-1	-1	0	0	-1	-1	-1
reg700	chr9:33674807-36458682.5	33674807	36458682.5	9	-1	-1	NA	0		NA	-1		0	-1	-1	1	-1	-2	-1	NA		0	0	0	0	0	0	NA	0		-1	-1	0	-1	0	1	-1	-1	0	0	0	0	-1	-1	0	0	-1	-1	-1
reg701	chr9:36458682.5-39363976	36458682.5	39363976	9	-1	-1	NA	0		NA	-1		0	-1	-1	1	-1	-2	-1	NA		0	0	0	0	0	0	NA	0		-1	-1	0	-1	0	1	-1	-1	0	0	0	0	-1	-1	0	0	-1	-1	-1
reg702	chr9:39363976-41271128	39363976	41271128	9	0	0	0	0	0	NA	1		0	-1	-1	1	-1	-2	-1	NA		0	0	0	0	0	0	NA	0		0	0	0	0	0	0	-1	-1	0	0	0	0	-1	-1	0	0	-1	-1	-1
reg703	chr9:41271128-44041813	41271128	44041813	9	0	0	0	0	0	NA	1		0	-1	-1	1	-1	-2	-1	NA		0	0	0	0	0	0	NA	0		0	0	0	0	0	0	-1	-1	0	0	0	0	0	-1	-1	0	-1	-1	-1
reg704	chr9:44041813-66933843.5	44041813	66933843.5	9	0	0	0	0	0	NA	1		0	-1	-1	1	-1	-2	-1	NA		0	0	0	0	0	0	NA	0		0	0	0	0	0	0	-1	-1	0	0	0	0	0	-1	-1	0	-1	-1	-1
reg705	chr9:66933843.5-70781600.5	66933843.5	70781600.5	9	0	0	0	0	0	NA	1		0	-1	-1	1	-1	-2	-1	NA		0	0	0	0	0	0	NA	0		0	0	0	0	0	0	-1	-1	0	0	0	0	0	-1	-1	0	-1	-1	-1
reg706	chr9:70781600.5-72401055.5	70781600.5	72401055.5	9	0	0	0	0	0	NA	1		0	-1	-1	1	-1	-2	-1	NA		0	0	0	0	0	0	NA	0		0	0	0	0	0	0	-1	-1	0	0	0	0	0	-1	-1	0	-1	-1	-1
reg707	chr9:72401055.5-72984714	72401055.5	72984714	9	0	0	0	0	0	NA	1		0	-1	-1	0	-1	-1	-1	NA		0	0	0	0	0	0	NA	0		0	0	0	0	0	0	-1	-1	0	0	0	0	0	-1	-1	0	-1	-1	-1
reg708	chr9:72984714-79644089	72984714	79644089	9	0	0	0	0	0	NA	1		0	-1	-1	1	-1	-2	-1	NA		0	0	0	0	0	0	NA	0		0	0	0	0	0	0	-1	-1	0	0	0	0	0	-1	-1	0	-1	-1	-1
reg709	chr9:79644089-80764103.5	79644089	80764103.5	9	0	0	0	0	0	NA	1		0	-1	-1	1	-1	-2	-1	NA		0	0	0	0	0	0	NA	0		0	0	0	0	1	1	-1	-1	0	0	0	0	0	-1	-1	0	-1	-1	-1
reg710	chr9:80764103.5-81992864.5	80764103.5	81992864.5	9	0	0	1	0	1	NA	1		0	-1	-1	1	-1	-2	-1	NA		0	0	0	0	0	0	NA	0		0	0	0	0	1	1	-1	-1	0	0	0	0	0	-1	-1	0	-1	-1	-1
reg711	chr9:81992864.5-84595483	81992864.5	84595483	9	0	0	1	0	1	NA	1		0	-1	-1	0	-1	-1	-1	NA		0	0	0	0	0	0	NA	0		0	0	0	0	1	1	-1	-1	0	0	0	0	0	-1	-1	0	-1	-1	-1
reg712	chr9:84595483-87454319	84595483	87454319	9	0	0	0	0	0	NA	1		0	-1	-1	0	-1	-1	-1	NA		0	0	0	0	0	0	NA	0		0	0	0	0	1	1	-1	-1	0	0	0	0	0	-1	-1	0	-1	-1	-1
reg713	chr9:87454319-89499864	87454319	89499864	9	0	0	0	0	0	NA	1		0	-1	-1	0	-1	-1	-1	NA		0	0	0	0	0	0	NA	0		0	0	0	0	0	0	-1	-1	0	0	0	0	0	-1	-1	0	-1	-1	-1
reg714	chr9:89499864-90992330.5	89499864	90992330.5	9	0	0	0	0	0	NA	1		0	-1	-1	0	-1	-1	-1	NA		0	0	0	0	0	0	NA	0		0	1	1	0	0	0	-1	-1	0	0	0	0	0	-1	-1	0	-1	-1	-1
reg715	chr9:90992330.5-95042018	90992330.5	95042018	9	0	0	0	0	0	NA	1		0	-1	-1	0	-1	-1	-1	NA		0	0	0	0	0	0	NA	0		0	1	1	0	1	1	-1	-1	0	0	0	0	0	-1	-1	0	-1	-1	-1
reg716	chr9:95042018-98220876	95042018	98220876	9	0	0	0	0	0	NA	1		0	-1	-1	0	-1	-1	-1	NA		0	0	0	0	0	0	NA	0		0	1	1	0	1	1	-1	-1	0	0	0	0	0	-1	-1	0	-1	-1	-1
reg717	chr9:98220876-100135313.5	98220876	100135313.5	9	0	0	0	0	0	NA	1		0	-1	-1	0	-1	-1	-1	NA		0	0	0	0	0	0	NA	0		0	1	1	1	1	0	-1	-1	0	0	0	0	0	-1	-1	0	-1	-1	-1
reg718	chr9:100135313.5-113659139	100135313.5	113659139	9	0	0	0	0	0	NA	1		0	-1	-1	0	-1	-1	-1	NA		0	0	0	0	NA		NA	0		0	1	1	1	1	0	-1	-1	0	0	0	0	0	-1	-1	0	-1	-1	-1
reg719	chr9:113659139-114832380.5	113659139	114832380.5	9	0	0	0	0	0	NA	1		0	-1	-1	0	-1	-1	-1	NA		0	0	0	0	NA		NA	0		0	1	1	1	1	0	-1	-1	0	0	0	0	0	1	1	0	-1	-1	-1
reg720	chr9:114832380.5-116351103.5	114832380.5	116351103.5	9	0	0	0	0	0	NA	1		0	-1	-1	0	-1	-1	-1	NA		0	0	0	0	NA		NA	0		0	1	1	1	1	0	-1	-1	0	0	0	0	0	1	1	0	-1	-1	-1
reg721	chr9:116351103.5-118836911	116351103.5	118836911	9	0	0	0	0	0	NA	1		0	-1	-1	0	-1	-1	-1	NA		0	0	0	0	NA		NA	0		0	1	1	1	1	0	-1	-1	0	0	0	0	0	1	1	0	-1	-1	-1
reg722	chr9:118836911-122769972.5	118836911	122769972.5	9	0	0	0	0	0	-1	1	2	0	-1	-1	0	-1	-1	-1	NA		0	0	0	0	NA		NA	0		0	1	1	1	1	0	-1	-1	0	0	0	0	0	1	1	0	-1	-1	-1
reg723	chr9:122769972.5-126714951	122769972.5	126714951	9	0	0	0	0	0	0	1	1	0	-1	-1	0	-1	-1	-1	NA		0	0	0	0	NA		NA	0		0	1	1	1	1	0	-1	-1	0	0	0	0	0	1	1	0	-1	-1	-1
reg724	chr9:126714951-135186896	126714951	135186896	9	0	0	0	0	0	0	1	1	0	-1	-1	0	-1	-1	-1	NA		0	0	0	0	NA		NA	0		0	1	1	1	1	0	-1	-1	0	0	0	0	0	1	1	0	0	0	-1
reg725	chr9:135186896-136039892.5	135186896	136039892.5	9	0	0	0	0	0	0	1	1	0	-1	-1	0	-1	-1	-1	NA		1	0	-1	0	NA		NA	0		0	1	1	1	1	0	-1	-1	0	0	1	1	0	1	1	0	0	0	-1
reg726	chr9:136039892.5-137008787	136039892.5	137008787	9	0	1	1	1	1	0	1	1	0	-1	-1	0	-1	-1	-1	NA		1	1	0	0	NA		NA	-1		0	1	1	1	1	0	-1	-1	0	0	0	0	0	1	1	0	0	0	0
reg727	chr9:137008787-138655542.5	137008787	138655542.5	9	0	1	1	1	1	0	1	1	0	-1	-1	0	-1	-1	-1	NA		1	1	0	0	NA		NA	-1		NA	1		1	1	0	-1	-1	0	0	0	0	0	1	1	0	0	0	0
reg728	chr9:138655542.5-140118680	138655542.5	140118680	9	0	1	1	1	1	0	1	1	NA	-1		0	-1	-1	-1	NA		1	1	0	0	NA		NA	-1		NA	1		1	1	0	-1	-1	0	0	0	0	0	1	1	0	0	0	0
reg729	chr10:50024-164528	50024	164528	10	0	1	1	1	1	NA	1		0	0	0	0	-1	-1	0	NA		1	1	0	NA	1		NA	-1		NA	NA		1	1	0	0	1	1	0	0	0	-1	-1	0	-1	-1	0	0
reg730	chr10:164528-1629812	164528	1629812	10	0	1	1	1	1	NA	1		0	0	0	0	-1	-1	0	NA		1	1	0	NA	1		NA	-1		NA	NA		1	1	0	0	1	1	0	0	0	-1	-1	0	-1	-1	0	0
reg731	chr10:1629812-5053074.5	1629812	5053074.5	10	0	1	1	1	1	NA	1		0	0	0	0	-1	-1	0	NA		1	1	0	NA	1		NA	-1		NA	NA		1	1	0	0	0	0	0	0	0	-1	-1	0	1	1	0	0
reg732	chr10:5053074.5-6432545.5	5053074.5	6432545.5	10	0	1	1	1	1	NA	1		0	0	0	0	-1	-1	0	NA		1	1	0	NA	1		NA	-1		NA	NA		1	1	0	0	0	0	0	0	0	-1	-1	0	1	1	0	0
reg733	chr10:6432545.5-6569505	6432545.5	6569505	10	0	1	1	1	1	NA	1		0	0	0	0	-1	-1	0	NA		1	1	0	NA	1		NA	-1		NA	-1		1	1	0	0	0	0	0	0	0	-1	-1	0	1	1	0	0
reg734	chr10:6569505-7699208	6569505	7699208	10	-1	1	1	2	2	NA	1		0	0	0	0	-1	-1	0	NA		1	1	0	NA	1		NA	-1		NA	-1		1	1	0	0	0	0	0	0	0	-1	-1	0	1	1	0	0
reg735	chr10:7699208-11622380.5	7699208	11622380.5	10	-1	1	1	2	2	NA	1		0	0	0	-1	-1	0	0	NA		1	1	0	NA	1		NA	-1		NA	-1		1	1	0	0	0	0	0	0	0	-1	-1	0	1	1	0	0
reg736	chr10:11622380.5-14652818.5	11622380.5	14652818.5	10	-1	1	1	2	2	NA	1		0	0	0	-1	-1	0	0	NA		1	1	0	NA	1		NA	-1		NA	-1		1	0	-1	0	0	0	0	0	0	-1	-1	0	1	1	0	0
reg737	chr10:14652818.5-22151504	14652818.5	22151504	10	-1	1	1	2	2	NA	1		0	0	0	-1	-1	0	0	NA		1	1	0	NA	1		NA	-1		NA	-1		1	0	-1	0	0	0	0	0	0	-1	-1	0	1	1	0	0
reg738	chr10:22151504-27104239.5	22151504	27104239.5	10	-1	1	1	2	2	NA	1		0	0	0	-1	-1	0	0	NA		1	1	0	NA	1		NA	-1		NA	-1		1	0	-1	0	0	0	0	0	0	-1	-1	0	1	1	0	0
reg739	chr10:27104239.5-30031242.5	27104239.5	30031242.5	10	-1	1	1	2	2	NA	1		0	0	0	-1	-1	0	0	NA		1	1	0	NA	1		NA	-1		NA	-1		1	0	-1	0	0	0	0	0	0	-1	-1	0	1	1	0	0
reg740	chr10:30031242.5-38057737.5	30031242.5	38057737.5	10	-1	1	1	2	2	NA	1		0	0	0	-1	-1	0	0	NA		1	1	0	NA	1		NA	-1		NA	-1		1	0	-1	0	0	0	0	0	0	0	-1	-1	1	1	0	0
reg741	chr10:38057737.5-38422585.5	38057737.5	38422585.5	10	-1	1	1	2	2	NA	1		0	0	0	-1	-1	0	0	NA		1	1	0	NA	1		NA	-1		NA	-1		1	0	-1	0	0	0	0	0	0	0	-1	-1	1	1	0	0
reg742	chr10:38422585.5-38838058	38422585.5	38838058	10	-1	NA	NA			NA	1		0	0	0	-1	-1	0	0	NA		1	1	0	NA	0		NA	-1		NA	-1		1	0	-1	0	0	0	0	0	0	0	-1	-1	1	1	0	0
reg743	chr10:38838058-40649471	38838058	40649471	10	-1	NA	NA			NA	1		0	0	0	-1	-1	0	0	NA		1	1	0	NA	0		NA	-1		NA	-1		1	0	-1	0	0	0	0	0	0	0	-1	-1	1	1	0	0
reg744	chr10:40649471-49711601	40649471	49711601	10	-1	NA	NA			NA	1		0	0	0	-1	-1	0	0	NA		1	1	0	NA	0		NA	-1		NA	-1		0	0	0	0	0	0	0	0	0	0	-1	-1	-1	-1	0	0
reg745	chr10:49711601-51518353.5	49711601	51518353.5	10	-1	NA	NA			NA	1		0	0	0	-1	-1	0	0	NA		1	1	0	NA	0		NA	-1		NA	-1		1	0	-1	0	0	0	0	0	0	0	-1	-1	-1	-1	0	0
reg746	chr10:51518353.5-53748755	51518353.5	53748755	10	-1	-1	NA	0		NA	1		0	0	0	-1	-1	0	0	NA		1	1	0	NA	0		NA	-1		NA	-1		1	0	-1	0	0	0	0	0	0	0	-1	-1	-1	-1	0	0
reg747	chr10:53748755-57700426	53748755	57700426	10	-1	-1	NA	0		NA	1		0	0	0	-1	-1	0	0	NA		1	1	0	NA	0		NA	-1		NA	-1		1	0	-1	0	0	0	0	0	0	0	-1	-1	-1	-1	0	0
reg748	chr10:57700426-61247412.5	57700426	61247412.5	10	-1	-1	NA	0		NA	1		0	0	0	-1	-1	0	0	NA		1	1	0	NA	0		NA	-1		NA	-1		1	0	-1	0	0	0	0	0	0	0	-1	-1	-1	-1	0	0
reg749	chr10:61247412.5-61727583.5	61247412.5	61727583.5	10	-1	-1	NA	0		NA	1		0	0	0	-1	-1	0	0	NA		1	1	0	NA	0		NA	-1		NA	-1		1	-1	-2	0	0	0	0	0	0	0	-1	-1	-1	-1	0	0
reg750	chr10:61727583.5-62714270.5	61727583.5	62714270.5	10	-1	-1	NA	0		NA	1		0	0	0	-1	-1	0	0	NA		1	1	0	NA	0		NA	-1		NA	-1		1	-1	-2	-1	0	1	0	0	0	0	-1	-1	-1	-1	0	0
reg751	chr10:62714270.5-64562502	62714270.5	64562502	10	-1	-1	NA	0		NA	1		0	0	0	-1	-1	0	0	NA		NA	-1		NA	0		NA	-1		NA	-1		1	-1	-2	-1	-1	0	0	0	0	0	-1	-1	-1	-1	0	0
reg752	chr10:64562502-65236037	64562502	65236037	10	-1	-1	NA	0		NA	1		0	0	0	-1	-1	0	0	NA		NA	-1		NA	0		NA	-1		NA	-1		1	-1	-2	-1	-1	0	0	0	0	0	-1	-1	-1	-1	0	0
reg753	chr10:65236037-68808051	65236037	68808051	10	-1	-1	NA	0		NA	1		0	0	0	-1	-1	0	0	NA		NA	-1		NA	0		NA	-1		NA	-1		1	-1	-2	-1	-1	0	0	0	0	0	-1	-1	-1	-1	0	-1
reg754	chr10:68808051-70189686	68808051	70189686	10	-1	-1	NA	0		NA	1		0	0	0	-1	-1	0	0	NA		NA	-1		NA	0		NA	-1		NA	-1		1	-1	-2	-1	-1	0	0	0	0	-1	-1	0	-1	-1	0	-1
reg755	chr10:70189686-72432055.5	70189686	72432055.5	10	-1	-1	NA	0		NA	1		0	0	0	-1	-1	0	0	NA		NA	-1		NA	0		NA	-1		NA	-1		-1	-1	0	-1	-1	0	0	0	0	-1	-1	0	-1	-1	0	-1
reg756	chr10:72432055.5-73617832.5	72432055.5	73617832.5	10	-1	-1	NA	0		NA	1		0	0	0	-1	-1	0	0	NA		NA	-1		NA	0		NA	-1		NA	-1		-1	-1	0	-1	-1	0	0	0	0	-1	-1	0	-1	-1	0	-1
reg757	chr10:73617832.5-77031262	73617832.5	77031262	10	-1	-1	NA	0		NA	1		0	0	0	-1	-1	0	0	NA		NA	-1		NA	0		NA	-1		NA	-1		1	-1	-2	-1	-1	0	0	0	0	-1	-1	0	-1	-1	0	-1
reg758	chr10:77031262-80015365	77031262	80015365	10	-1	-1	NA	0		NA	1		0	0	0	-1	-1	0	0	NA		NA	-1		NA	0		NA	-1		NA	-1		1	-1	-2	0	0	0	0	0	0	-1	-1	0	-1	-1	0	-1
reg759	chr10:80015365-81347596.5	80015365	81347596.5	10	-1	-1	NA	0		NA	1		0	0	0	-1	-1	0	0	NA		NA	-1		NA	0		NA	-1		NA	-1		1	-1	-2	0	0	0	0	0	0	-1	-1	0	-1	-1	0	-1
reg760	chr10:81347596.5-82587229	81347596.5	82587229	10	-1	-1	NA	0		NA	1		0	0	0	-1	-1	0	0	NA		NA	-1		NA	0		NA	-1		NA	-1		1	-1	-2	0	0	0	0	0	0	-1	-1	0	-1	-1	0	-1
reg761	chr10:82587229-83437976	82587229	83437976	10	-1	-1	NA	0		NA	1		0	0	0	-1	-1	0	0	NA		NA	-1		NA	0		NA	-1		NA	-1		1	-1	-2	0	0	0	0	0	0	-1	-1	0	-1	-1	0	-1
reg762	chr10:83437976-87997717	83437976	87997717	10	-1	-1	NA	0		NA	-1		0	0	0	-1	-1	0	0	NA		NA	-1		NA	0		NA	-1		NA	-1		1	-1	-2	0	0	0	0	0	0	-1	-1	0	-1	-1	0	-1
reg763	chr10:87997717-88646484.5	87997717	88646484.5	10	-1	-1	NA	0		NA	-1		0	0	0	-1	-1	0	0	NA		NA	-1		NA	0		NA	-1		NA	-1		1	-1	-2	-1	-1	0	0	0	0	-1	-1	0	-1	-1	0	-1
reg764	chr10:88646484.5-89192297	88646484.5	89192297	10	-1	-1	NA	0		NA	-1		0	0	0	-1	-1	0	0	NA		NA	-1		NA	0		NA	-1		NA	-1		-1	-1	0	-1	-1	0	0	0	0	-1	-1	0	-1	-1	0	-1
reg765	chr10:89192297-91020647	89192297	91020647	10	-1	-1	NA	0		NA	-1		0	0	0	-1	-1	0	0	NA		NA	-1		NA	0		NA	-1		NA	-1		-1	-1	0	-1	-1	0	0	0	0	-1	-1	0	-1	-1	0	-1
reg766	chr10:91020647-95593330	91020647	95593330	10	-1	-1	NA	0		NA	-1		0	0	0	-1	-1	0	0	NA		NA	-1		NA	0		NA	-1		NA	-1		-1	-1	0	-1	-1	0	0	0	0	-1	-1	0	-1	-1	0	0
reg767	chr10:95593330-100758300.5	95593330	100758300.5	10	-1	-1	NA	0		NA	-1		0	0	0	-1	-1	0	0	NA		NA	-1		NA	0		NA	-1		NA	-1		-1	-1	0	-1	-1	0	0	0	0	-1	-1	0	1	1	0	0
reg768	chr10:100758300.5-102482356.5	100758300.5	102482356.5	10	-1	-1	NA	0		NA	-1		0	0	0	-1	-1	0	0	NA		NA	-1		NA	0		NA	-1		NA	-1		-1	-1	0	-1	-1	0	0	0	0	-1	-1	0	-1	1	2	0
reg769	chr10:102482356.5-106133928.5	102482356.5	106133928.5	10	-1	-1	NA	0		NA	-1		0	0	0	-1	-1	0	0	NA		NA	-1		NA	0		NA	-1		NA	-1		-1	-1	0	-1	0	1	0	0	0	-1	-1	0	-1	1	2	0
reg770	chr10:106133928.5-107424113	106133928.5	107424113	10	-1	-1	NA	0		NA	-1		0	0	0	-1	-1	0	0	NA		NA	-1		NA	0		NA	-1		NA	-1		-1	-1	0	-1	-1	0	0	0	0	-1	-1	0	-1	1	2	0
reg771	chr10:107424113-108833768	107424113	108833768	10	-1	-1	NA	0		NA	-1		0	0	0	-1	-1	0	0	NA		NA	-1		NA	0		NA	-1		NA	-1		-1	-1	0	-1	-1	0	0	0	0	-1	-1	0	-1	1	2	0
reg772	chr10:108833768-111028217.5	108833768	111028217.5	10	-1	-1	NA	0		NA	-1		0	0	0	-1	-1	0	0	NA		NA	-1		NA	0		NA	-1		NA	-1		0	-1	-1	-1	-1	0	0	0	0	-1	-1	0	-1	1	2	0
reg773	chr10:111028217.5-111768732.5	111028217.5	111768732.5	10	-1	-1	NA	0		NA	-1		0	0	0	-1	-1	0	0	NA		NA	-1		NA	0		NA	-1		NA	-1		0	0	0	-1	-1	0	0	0	0	-1	-1	0	-1	1	2	0
reg774	chr10:111768732.5-113086991	111768732.5	113086991	10	-1	-1	NA	0		NA	-1		0	NA		-1	-1	0	0	NA		NA	-1		NA	0		NA	-1		NA	-1		0	0	0	-1	-1	0	0	0	0	-1	-1	0	1	1	0	0
reg775	chr10:113086991-114233276	113086991	114233276	10	-1	-1	NA	0		NA	-1		0	NA		-1	-1	0	0	NA		NA	-1		NA	0		NA	0		NA	-1		0	0	0	-1	-1	0	0	0	0	-1	-1	0	1	1	0	0
reg776	chr10:114233276-119461069	114233276	119461069	10	-1	-1	NA	0		NA	-1		0	NA		-1	-1	0	0	NA		NA	-1		NA	0		NA	0		NA	-1		0	0	0	-1	-1	0	0	0	0	-1	-1	0	1	1	0	0
reg777	chr10:119461069-122636179.5	119461069	122636179.5	10	-1	-1	NA	0		NA	-1		0	NA		-1	-1	0	0	NA		NA	-1		NA	0		NA	0		NA	-1		0	0	0	-1	-1	0	0	0	0	0	-1	-1	1	1	0	0
reg778	chr10:122636179.5-123132284.5	122636179.5	123132284.5	10	-1	-1	NA	0		NA	-1		0	NA		-1	-1	0	0	NA		NA	-1		NA	0		NA	0		NA	-1		0	0	0	-1	-1	0	0	0	0	0	-1	-1	1	2	1	0
reg779	chr10:123132284.5-123194408.5	123132284.5	123194408.5	10	-1	-1	NA	0		NA	-1		0	NA		-1	-1	0	0	NA		NA	-1		NA	0		NA	0		NA	-1		0	0	0	-1	0	1	0	0	0	0	-1	-1	1	2	1	0
reg780	chr10:123194408.5-123201431.5	123194408.5	123201431.5	10	-1	-1	NA	0		NA	-1		0	NA		-1	-1	0	0	NA		NA	-1		NA	0		NA	0		NA	-1		0	0	0	0	0	0	0	0	0	0	-1	-1	1	2	1	0
reg781	chr10:123201431.5-128327144.5	123201431.5	128327144.5	10	-1	-1	NA	0		NA	-1		0	NA		-1	-1	0	0	NA		NA	-1		NA	1		NA	0		NA	-1		0	0	0	0	0	0	0	0	0	0	-1	-1	1	2	1	0
reg782	chr10:128327144.5-129591890	128327144.5	129591890	10	-1	-1	NA	0		NA	-1		0	NA		-1	-1	0	0	NA		NA	-1		NA	1		NA	0		NA	-1		0	1	1	0	0	0	0	0	0	0	-1	-1	1	2	1	0
reg783	chr10:129591890-133051773.5	129591890	133051773.5	10	-1	-1	NA	0		NA	-1		0	NA		-1	-1	0	0	NA		NA	-1		NA	1		NA	0		NA	-1		0	1	1	0	0	0	0	0	0	0	-1	-1	1	1	0	0
reg784	chr10:133051773.5-135069486.5	133051773.5	135069486.5	10	-1	-1	NA	0		NA	-1		0	NA		-1	-1	0	0	NA		NA	-1		NA	1		NA	0		NA	-1		0	1	1	0	0	0	0	0	0	0	-1	-1	1	1	0	0
reg785	chr10:135069486.5-135244605	135069486.5	135244605	10	-1	-1	NA	0		NA	-1		0	NA		-1	-1	0	0	NA		NA	-1		NA	1		NA	0		NA	-1		0	1	1	0	0	0	0	0	0	0	-1	-1	1	1	0	0
reg786	chr11:178757-1254532.5	178757	1254532.5	11	-1	NA	-1		0	NA	-1		1	0	-1	NA	-1		0	0	0	1	1	0	0	NA		-1	-1	0	NA	1		-1	0	1	-1	-1	0	-1	1	2	-1	-1	0	-1	-1	0	0
reg787	chr11:1254532.5-2752817	1254532.5	2752817	11	-1	NA	-1		0	NA	-1		1	0	-1	NA	-1		0	0	0	1	1	0	0	NA		-1	-1	0	NA	1		-1	0	1	-1	-1	0	0	1	1	-1	-1	0	0	-1	-1	0
reg788	chr11:2752817-3315948	2752817	3315948	11	-1	-1	-1	0	0	NA	-1		1	0	-1	NA	-1		0	0	0	1	1	0	0	NA		-1	-1	0	NA	1		-1	0	1	-1	-1	0	0	1	1	-1	-1	0	0	-1	-1	0
reg789	chr11:3315948-3730599	3315948	3730599	11	-1	-1	-1	0	0	NA	-1		0	0	0	NA	-1		0	0	0	1	1	0	0	NA		-1	-1	0	NA	1		0	0	0	-1	-1	0	0	1	1	-1	-1	0	0	-1	-1	0
reg790	chr11:3730599-4486613	3730599	4486613	11	-1	-1	-1	0	0	NA	-1		0	0	0	NA	-1		0	0	0	1	1	0	0	NA		-1	-1	0	NA	1		0	0	0	-1	-1	0	0	0	0	-1	-1	0	0	-1	-1	0
reg791	chr11:4486613-6247638.5	4486613	6247638.5	11	-1	-1	-1	0	0	NA	-1		0	0	0	NA	-1		-1	0	1	1	1	0	0	NA		-1	-1	0	NA	1		0	0	0	-1	-1	0	0	0	0	-1	-1	0	0	-1	-1	0
reg792	chr11:6247638.5-8183431.5	6247638.5	8183431.5	11	-1	-1	-1	0	0	NA	-1		0	0	0	NA	-1		-1	0	1	1	1	0	0	NA		-1	-1	0	NA	1		0	0	0	-1	-1	0	0	1	1	-1	-1	0	0	-1	-1	0
reg793	chr11:8183431.5-8826298.5	8183431.5	8826298.5	11	-1	-1	-1	0	0	NA	-1		0	0	0	NA	-1		-1	0	1	1	1	0	0	NA		-1	-1	0	NA	1		0	0	0	-1	-1	0	0	1	1	-1	-1	0	0	-1	-1	0
reg794	chr11:8826298.5-9941747.5	8826298.5	9941747.5	11	-1	-1	-1	0	0	NA	-1		0	0	0	NA	-1		-1	0	1	1	1	0	0	NA		-1	-1	0	NA	0		0	0	0	-1	-1	0	0	1	1	-1	-1	0	0	-1	-1	0
reg795	chr11:9941747.5-10953675	9941747.5	10953675	11	-1	-1	-1	0	0	NA	-1		0	0	0	NA	-1		-1	0	1	1	1	0	0	NA		-1	-1	0	NA	0		0	0	0	-1	-1	0	0	1	1	-1	-1	0	0	-1	-1	0
reg796	chr11:10953675-12922064	10953675	12922064	11	-1	-1	-1	0	0	NA	-1		0	0	0	NA	-1		-1	0	1	1	1	0	0	NA		-1	-1	0	NA	0		0	0	0	-1	-1	0	0	1	1	-1	-1	0	0	-1	-1	0
reg797	chr11:12922064-14146089	12922064	14146089	11	0	-1	-1	-1	-1	NA	-1		0	0	0	NA	-1		-1	0	1	1	1	0	0	NA		-1	-1	0	NA	0		0	-1	-1	-1	-1	0	0	1	1	-1	-1	0	0	-1	-1	0
reg798	chr11:14146089-15199881	14146089	15199881	11	0	0	0	0	0	NA	-1		0	0	0	NA	-1		-1	0	1	1	1	0	0	NA		-1	-1	0	NA	0		0	-1	-1	-1	-1	0	0	1	1	-1	-1	0	0	-1	-1	0
reg799	chr11:15199881-16507885.5	15199881	16507885.5	11	0	0	0	0	0	NA	-1		0	0	0	NA	-1		-1	0	1	1	1	0	0	NA		-1	-1	0	NA	0		0	-1	-1	-1	-1	0	0	1	1	0	1	1	0	-1	-1	1
reg800	chr11:16507885.5-17693336	16507885.5	17693336	11	0	0	0	0	0	NA	-1		0	0	0	NA	-1		-1	0	1	1	1	0	0	NA		NA	-1		NA	0		0	-1	-1	-1	-1	0	0	1	1	0	1	1	0	0	0	1
reg801	chr11:17693336-23068530	17693336	23068530	11	0	0	0	0	0	NA	-1		0	0	0	NA	-1		-1	0	1	1	1	0	0	NA		NA	-1		NA	0		0	-1	-1	-1	-1	0	0	1	1	0	1	1	1	0	-1	1
reg802	chr11:23068530-30233848	23068530	30233848	11	0	0	0	0	0	NA	-1		0	0	0	NA	-1		-1	0	1	1	1	0	0	NA		NA	-1		NA	0		0	-1	-1	-1	-1	0	0	1	1	0	1	1	1	0	-1	1
reg803	chr11:30233848-32115214.5	30233848	32115214.5	11	0	0	0	0	0	NA	-1		0	0	0	NA	-1		-1	0	1	1	1	0	0	NA		NA	-1		NA	0		0	-1	-1	-1	-1	0	0	1	1	0	1	1	1	0	-1	0
reg804	chr11:32115214.5-32658130	32115214.5	32658130	11	0	0	0	0	0	NA	-1		0	0	0	NA	-1		-1	0	1	1	1	0	0	NA		NA	-1		NA	0		0	-1	-1	-1	-1	0	0	1	1	0	1	1	0	0	0	0
reg805	chr11:32658130-33420733	32658130	33420733	11	0	0	0	0	0	NA	-1		0	0	0	NA	-1		-1	0	1	1	1	0	0	NA		NA	-1		NA	0		0	-1	-1	-1	-1	0	0	1	1	0	1	1	0	0	0	0
reg806	chr11:33420733-37026592	33420733	37026592	11	0	0	0	0	0	NA	-1		0	0	0	NA	-1		-1	0	1	1	1	0	0	NA		NA	-1		NA	0		0	-1	-1	-1	-1	0	0	1	1	0	1	1	0	0	0	1
reg807	chr11:37026592-37567150.5	37026592	37567150.5	11	0	0	0	0	0	NA	-1		0	0	0	NA	-1		-1	0	1	1	1	0	0	NA		NA	-1		NA	0		0	-1	-1	-1	-1	0	0	1	1	0	1	1	0	0	0	1
reg808	chr11:37567150.5-38390711	37567150.5	38390711	11	0	0	0	0	0	NA	-1		0	0	0	NA	-1		-1	0	1	1	1	0	0	NA		NA	-1		NA	0		0	0	0	-1	-1	0	0	1	1	0	1	1	0	0	0	1
reg809	chr11:38390711-55164420	38390711	55164420	11	0	0	0	0	0	NA	-1		0	0	0	NA	-1		-1	0	1	1	1	0	0	NA		NA	-1		NA	0		0	0	0	-1	-1	0	0	1	1	0	1	1	0	0	0	0
reg810	chr11:55164420-56927189.5	55164420	56927189.5	11	0	0	0	0	0	NA	-1		0	0	0	NA	-1		-1	0	1	1	1	0	0	NA		NA	-1		NA	0		0	0	0	-1	-1	0	0	1	1	0	1	1	0	0	0	0
reg811	chr11:56927189.5-57917556	56927189.5	57917556	11	0	0	0	0	0	NA	-1		0	0	0	NA	-1		-1	0	1	1	1	0	0	NA		NA	-1		NA	0		0	0	0	-1	-1	0	0	1	1	0	1	1	0	1	1	0
reg812	chr11:57917556-63376071.5	57917556	63376071.5	11	0	0	0	0	0	NA	1		0	0	0	NA	-1		-1	0	1	1	1	0	0	NA		NA	-1		NA	0		0	0	0	-1	-1	0	0	1	1	0	1	1	0	1	1	0
reg813	chr11:63376071.5-64712084	63376071.5	64712084	11	0	1	0	1	0	NA	1		0	0	0	NA	-1		-1	0	1	1	1	0	0	NA		NA	-1		NA	0		0	0	0	-1	-1	0	0	1	1	0	1	1	0	1	1	0
reg814	chr11:64712084-66293624.5	64712084	66293624.5	11	0	1	0	1	0	NA	1		0	0	0	NA	-1		-1	0	1	1	1	0	0	NA		NA	-1		NA	0		0	0	0	-1	-1	0	0	1	1	0	1	1	0	1	1	0
reg815	chr11:66293624.5-67701896	66293624.5	67701896	11	0	1	1	1	1	NA	1		0	0	0	NA	-1		-1	0	1	1	1	0	0	NA		NA	-1		NA	0		0	0	0	-1	-1	0	0	1	1	0	1	1	0	1	1	0
reg816	chr11:67701896-68746865.5	67701896	68746865.5	11	0	1	1	1	1	NA	1		0	NA		NA	-1		-1	0	1	1	1	0	0	NA		NA	-1		NA	0		0	0	0	-1	-1	0	0	1	1	0	1	1	0	1	1	0
reg817	chr11:68746865.5-69168092	68746865.5	69168092	11	0	1	1	1	1	NA	1		0	NA		NA	-1		-1	0	1	1	1	0	0	NA		NA	-1		NA	0		0	0	0	-1	2	3	0	1	1	0	1	1	0	1	1	0
reg818	chr11:69168092-69771333	69168092	69771333	11	0	1	NA	1		NA	1		0	NA		NA	-1		-1	0	1	1	1	0	0	NA		NA	-1		NA	0		0	0	0	-1	2	3	0	1	1	0	1	1	0	1	1	0
reg819	chr11:69771333-70740567.5	69771333	70740567.5	11	0	1	NA	1		NA	1		0	NA		NA	-1		-1	0	1	1	1	0	0	NA		NA	-1		NA	0		0	0	0	-1	2	3	0	1	1	0	1	1	0	0	0	0
reg820	chr11:70740567.5-72212260.5	70740567.5	72212260.5	11	0	1	NA	1		NA	1		0	NA		NA	-1		-1	0	1	1	1	0	0	NA		NA	-1		NA	0		0	0	0	-1	-1	0	0	1	1	0	1	1	0	0	0	0
reg821	chr11:72212260.5-73687342	72212260.5	73687342	11	0	NA	NA			NA	2		0	NA		NA	-1		-1	0	1	1	1	0	0	NA		NA	-1		NA	0		0	0	0	-1	-1	0	0	1	1	0	1	1	0	0	0	0
reg822	chr11:73687342-77705819.5	73687342	77705819.5	11	0	NA	NA			NA	2		0	NA		NA	-1		-1	0	1	1	1	0	0	NA		NA	-1		NA	0		0	-1	-1	-1	-1	0	0	1	1	0	1	1	0	0	0	0
reg823	chr11:77705819.5-78953235.5	77705819.5	78953235.5	11	0	NA	NA			NA	2		0	-1	-1	NA	-1		-1	0	1	1	1	0	0	NA		NA	-1		NA	0		0	-1	-1	-1	-1	0	0	0	0	0	1	1	0	0	0	0
reg824	chr11:78953235.5-79735987.5	78953235.5	79735987.5	11	0	NA	NA			NA	2		0	-1	-1	NA	-1		-1	0	1	1	1	0	0	NA		NA	-1		NA	0		1	-1	-2	-1	-1	0	-1	0	1	0	1	1	0	0	0	0
reg825	chr11:79735987.5-80593464	79735987.5	80593464	11	0	NA	NA			NA	2		0	-1	-1	NA	-1		-1	0	1	1	1	0	0	NA		NA	-1		NA	-1		1	-1	-2	-1	-1	0	-1	0	1	0	1	1	0	0	0	0
reg826	chr11:80593464-81842482.5	80593464	81842482.5	11	0	NA	NA			NA	-1		0	-1	-1	NA	-1		-1	0	1	1	1	0	0	NA		NA	-1		NA	-1		1	-1	-2	-1	-1	0	-1	0	1	0	1	1	0	0	0	0
reg827	chr11:81842482.5-90233633.5	81842482.5	90233633.5	11	0	NA	NA			NA	-1		0	-1	-1	NA	-1		-1	0	1	1	1	0	0	NA		NA	-1		NA	-1		1	-1	-2	-1	-1	0	-1	0	1	-1	-1	0	0	0	0	0
reg828	chr11:90233633.5-91858448.5	90233633.5	91858448.5	11	0	NA	NA			NA	-1		0	-1	-1	NA	-1		-1	0	1	1	1	0	0	NA		NA	-1		NA	-1		1	-1	-2	-1	-1	0	-1	0	1	-1	-1	0	-1	-1	0	0
reg829	chr11:91858448.5-100768275.5	91858448.5	100768275.5	11	0	NA	NA			NA	-1		0	-1	-1	NA	-1		-1	0	1	1	1	0	0	NA		NA	-1		NA	-1		1	-1	-2	-1	-1	0	-1	0	1	-1	-1	0	-1	-1	0	0
reg830	chr11:100768275.5-106956225	100768275.5	106956225	11	0	NA	NA			NA	-1		0	-1	-1	NA	-1		-1	0	1	1	1	0	0	NA		NA	-1		NA	-1		1	-1	-2	-1	-1	0	-1	0	1	-1	-1	0	-1	-1	0	0
reg831	chr11:106956225-107665081.5	106956225	107665081.5	11	0	NA	NA			NA	-1		0	-1	-1	NA	-1		-1	0	1	1	1	0	0	NA		NA	-1		NA	-1		1	-1	-2	-1	-1	0	-1	0	1	-1	-1	0	-1	-1	0	0
reg832	chr11:107665081.5-107897955.5	107665081.5	107897955.5	11	0	NA	NA			NA	-1		0	-1	-1	NA	-1		-1	0	1	1	1	0	0	NA		NA	-1		NA	-1		1	-1	-2	-1	-1	0	-1	0	1	-1	-1	0	-1	-1	0	-1
reg833	chr11:107897955.5-108443206	107897955.5	108443206	11	0	NA	NA			NA	-1		0	-1	-1	NA	-1		-1	0	1	1	1	0	0	NA		NA	-1		NA	-1		1	-1	-2	-1	-1	0	-1	0	1	-1	-1	0	-1	-1	0	-1
reg834	chr11:108443206-111841102.5	108443206	111841102.5	11	0	NA	NA			NA	-1		0	-1	-1	-1	-1	0	-1	0	1	1	1	0	0	NA		NA	-1		NA	-1		1	-1	-2	-1	-1	0	-1	0	1	-1	-1	0	-1	-1	0	-1
reg835	chr11:111841102.5-112928794.5	111841102.5	112928794.5	11	0	NA	NA			NA	-1		0	-1	-1	-1	-1	0	-1	0	1	1	1	0	0	NA		NA	-1		NA	-1		0	0	0	-1	-1	0	-1	0	1	-1	-1	0	-1	-1	0	-1
reg836	chr11:112928794.5-119141595.5	112928794.5	119141595.5	11	0	NA	NA			NA	-1		0	-1	-1	-1	-1	0	0	0	0	1	1	0	0	NA		NA	-1		NA	-1		0	0	0	-1	-1	0	-1	0	1	-1	-1	0	-1	-1	0	-1
reg837	chr11:119141595.5-119614134	119141595.5	119614134	11	0	NA	NA			NA	-1		0	-1	-1	-1	-1	0	0	0	0	1	1	0	0	NA		NA	1		NA	-1		0	0	0	-1	-1	0	-1	0	1	-1	-1	0	-1	-1	0	-1
reg838	chr11:119614134-125290305	119614134	125290305	11	0	NA	NA			NA	-1		0	-1	-1	-1	-1	0	0	0	0	1	1	0	0	NA		NA	1		NA	-1		0	0	0	-1	-1	0	-1	0	1	-1	-1	0	-1	-1	0	-1
reg839	chr11:125290305-125685826	125290305	125685826	11	0	NA	NA			NA	-1		0	-1	-1	-1	-1	0	0	0	0	1	1	0	0	NA		NA	1		NA	-1		0	0	0	-1	-1	0	-1	0	1	-1	-1	0	-1	-1	0	-1
reg840	chr11:125685826-126221757	125685826	126221757	11	0	NA	NA			NA	-1		0	-1	-1	-1	-1	0	0	0	0	1	1	0	0	NA		NA	1		NA	0		0	0	0	-1	-1	0	-1	0	1	-1	-1	0	-1	-1	0	-1
reg841	chr11:126221757-127221277	126221757	127221277	11	0	NA	NA			NA	-1		0	-1	-1	-1	-1	0	0	0	0	-1	-1	0	0	NA		NA	1		NA	0		0	0	0	-1	-1	0	-1	0	1	-1	-1	0	-1	-1	0	-1
reg842	chr11:127221277-128439693.5	127221277	128439693.5	11	0	NA	NA			NA	-1		0	-1	-1	-1	-1	0	0	0	0	-1	-1	0	0	NA		NA	1		NA	0		0	0	0	-1	-1	0	-1	0	1	-1	-1	0	-1	-1	0	-1
reg843	chr11:128439693.5-129780253.5	128439693.5	129780253.5	11	0	NA	NA			NA	-1		0	-1	-1	-1	-1	0	0	0	0	-1	-1	0	0	NA		NA	1		NA	0		0	-1	-1	-1	-1	0	-1	0	1	-1	-1	0	-1	-1	0	-1
reg844	chr11:129780253.5-134085970.5	129780253.5	134085970.5	11	0	NA	NA			NA	-1		0	-1	-1	-1	-1	0	0	0	0	-1	-1	0	0	NA		NA	1		NA	0		-1	-1	0	-1	-1	0	-1	0	1	-1	-1	0	-1	-1	0	-1
reg845	chr11:134085970.5-134259961	134085970.5	134259961	11	0	NA	NA			NA	-1		0	-1	-1	-1	-1	0	0	0	0	-1	-1	0	0	NA		NA	1		NA	0		-1	-1	0	-1	-1	0	-1	0	1	-1	-1	0	-1	-1	0	-1
reg846	chr12:40875-93068.5	40875	93068.5	12	-1	-1	-1	0	0	NA	NA		0	-1	-1	-1	-1	0	0	-1	-1	0	0	0	1	1	0	NA	1		1	0	-1	1	2	1	1	-1	-2	0	0	0	0	0	0	1	2	1	1
reg847	chr12:93068.5-989785.5	93068.5	989785.5	12	-1	-1	-1	0	0	NA	NA		0	-1	-1	-1	-1	0	0	-1	-1	0	0	0	1	1	0	NA	1		1	0	-1	1	1	0	1	-1	-2	0	0	0	0	0	0	1	2	1	1
reg848	chr12:989785.5-1790782.5	989785.5	1790782.5	12	-1	-1	-1	0	0	NA	NA		0	-1	-1	-1	-1	0	0	-1	-1	0	0	0	1	1	0	NA	1		1	0	-1	1	1	0	1	-1	-2	0	0	0	0	0	0	1	2	1	1
reg849	chr12:1790782.5-3014498	1790782.5	3014498	12	-1	-1	-1	0	0	NA	1		0	-1	-1	-1	-1	0	0	-1	-1	0	0	0	1	1	0	NA	1		1	0	-1	1	1	0	1	-1	-2	-1	-1	0	0	0	0	1	2	1	1
reg850	chr12:3014498-3657752.5	3014498	3657752.5	12	-1	-1	-1	0	0	NA	1		0	-1	-1	-1	-1	0	0	-1	-1	0	0	0	0	1	1	NA	1		1	0	-1	1	1	0	1	-1	-2	-1	-1	0	0	0	0	1	2	1	1
reg851	chr12:3657752.5-4252823.5	3657752.5	4252823.5	12	-1	-1	-1	0	0	NA	1		0	-1	-1	-1	-1	0	0	-1	-1	0	0	0	0	1	1	NA	1		1	0	-1	1	1	0	1	-1	-2	-1	-1	0	0	0	0	1	2	1	1
reg852	chr12:4252823.5-4740320	4252823.5	4740320	12	-1	-1	-1	0	0	NA	1		0	-1	-1	-1	-1	0	0	-1	-1	0	0	0	0	1	1	NA	1		1	0	-1	1	1	0	1	-1	-2	-1	-1	0	0	0	0	1	1	0	1
reg853	chr12:4740320-5468812	4740320	5468812	12	-1	-1	-1	0	0	NA	1		0	-1	-1	-1	-1	0	0	-1	-1	0	0	0	0	1	1	NA	1		1	0	-1	1	1	0	1	-1	-2	-1	-1	0	0	0	0	1	1	0	1
reg854	chr12:5468812-5956305	5468812	5956305	12	-1	-1	-1	0	0	NA	1		0	-1	-1	-1	-1	0	0	-1	-1	0	0	0	0	1	1	NA	1		1	0	-1	1	2	1	1	-1	-2	-1	-1	0	0	0	0	1	1	0	1
reg855	chr12:5956305-6258587	5956305	6258587	12	-1	-1	-1	0	0	NA	1		0	-1	-1	-1	-1	0	0	-1	-1	0	0	0	0	1	1	NA	1		1	0	-1	1	2	1	1	-1	-2	-1	-1	0	0	1	1	1	1	0	1
reg856	chr12:6258587-6876029.5	6258587	6876029.5	12	-1	-1	-1	0	0	NA	1		0	-1	-1	-1	-1	0	0	-1	-1	0	0	0	0	1	1	NA	1		0	0	0	1	1	0	1	-1	-2	-1	-1	0	0	1	1	1	1	0	1
reg857	chr12:6876029.5-7529265.5	6876029.5	7529265.5	12	-1	-1	-1	0	0	NA	1		0	-1	-1	-1	-1	0	0	-1	-1	0	0	0	0	1	1	NA	1		0	0	0	1	0	-1	1	-1	-2	-1	-1	0	0	1	1	1	1	0	1
reg858	chr12:7529265.5-7863722.5	7529265.5	7863722.5	12	-1	-1	-1	0	0	NA	1		0	-1	-1	-1	-1	0	0	-1	-1	0	0	0	0	1	1	NA	1		0	0	0	1	0	-1	1	-1	-2	-1	-1	0	0	1	1	1	1	0	1
reg859	chr12:7863722.5-8590839	7863722.5	8590839	12	-1	-1	-1	0	0	NA	1		0	-1	-1	-1	-1	0	0	-1	-1	0	0	0	0	1	1	NA	1		0	0	0	1	0	-1	1	-1	-2	-1	-1	0	0	1	1	1	1	0	0
reg860	chr12:8590839-11650555	8590839	11650555	12	-1	-1	-1	0	0	NA	1		0	-1	-1	-1	-1	0	0	-1	-1	0	0	0	0	1	1	NA	1		0	0	0	1	0	-1	1	-1	-2	-1	-1	0	0	1	1	1	1	0	0
reg861	chr12:11650555-12048717	11650555	12048717	12	-1	-1	-1	0	0	NA	1		0	-1	-1	-1	-1	0	0	-1	-1	0	0	0	0	1	1	NA	1		0	0	0	1	0	-1	1	-1	-2	-1	-1	0	0	1	1	1	1	0	1
reg862	chr12:12048717-12088231.5	12048717	12088231.5	12	-1	-1	-1	0	0	NA	1		0	-1	-1	-1	-1	0	0	-1	-1	0	0	0	0	1	1	NA	1		0	0	0	1	0	-1	1	-1	-2	-1	-1	0	0	1	1	1	1	0	1
reg863	chr12:12088231.5-12278714	12088231.5	12278714	12	-1	-1	-1	0	0	NA	1		0	-1	-1	-1	-1	0	0	-1	-1	0	0	0	0	1	1	NA	-1		0	0	0	1	0	-1	1	-1	-2	-1	-1	0	0	1	1	1	1	0	0
reg864	chr12:12278714-12359164	12278714	12359164	12	-1	-1	-1	0	0	NA	1		0	-1	-1	-1	-1	0	0	-1	-1	0	0	0	0	1	1	NA	1		0	0	0	1	0	-1	1	-1	-2	-1	-1	0	0	1	1	1	1	0	0
reg865	chr12:12359164-12403121	12359164	12403121	12	-1	-1	-1	0	0	NA	1		0	-1	-1	-1	-1	0	0	-1	-1	0	0	0	0	1	1	NA	1		0	0	0	1	0	-1	1	-1	-2	-1	-1	0	0	1	1	1	1	0	0
reg866	chr12:12403121-12582473.5	12403121	12582473.5	12	-1	-1	-1	0	0	NA	-1		1	-1	-2	-1	-1	0	0	-1	-1	0	0	0	0	1	1	NA	-1		0	0	0	1	0	-1	1	-1	-2	-1	-1	0	0	1	1	1	1	0	0
reg867	chr12:12582473.5-12780547	12582473.5	12780547	12	-1	-1	-1	0	0	NA	1		0	-1	-1	-1	-1	0	0	-1	-1	0	0	0	0	1	1	NA	1		0	0	0	1	0	-1	1	-1	-2	-1	-1	0	0	1	1	1	1	0	0
reg868	chr12:12780547-12936693.5	12780547	12936693.5	12	-1	-1	-1	0	0	NA	1		0	-1	-1	-1	-1	0	0	-1	-1	0	0	0	0	1	1	NA	1		0	0	0	1	0	-1	1	-1	-2	-1	-1	0	0	1	1	1	1	0	0
reg869	chr12:12936693.5-13986479.5	12936693.5	13986479.5	12	-1	-1	-1	0	0	NA	1		0	-1	-1	-1	-1	0	0	-1	-1	0	0	0	0	1	1	NA	1		0	0	0	1	0	-1	1	-1	-2	-1	-1	0	0	0	0	1	1	0	0
reg870	chr12:13986479.5-16981002	13986479.5	16981002	12	-1	-1	-1	0	0	NA	1		0	-1	-1	-1	-1	0	0	-1	-1	0	0	0	0	1	1	NA	1		0	0	0	1	0	-1	1	-1	-2	-1	-1	0	0	0	0	1	1	0	0
reg871	chr12:16981002-20105538.5	16981002	20105538.5	12	-1	-1	-1	0	0	NA	1		0	-1	-1	-1	-1	0	0	-1	-1	0	0	0	0	1	1	NA	1		0	0	0	1	0	-1	1	-1	-2	-1	0	1	0	0	0	1	1	0	0
reg872	chr12:20105538.5-20908422.5	20105538.5	20908422.5	12	-1	-1	-1	0	0	NA	1		0	-1	-1	-1	-1	0	0	-1	-1	0	0	0	0	1	1	NA	1		0	0	0	1	0	-1	1	-1	-2	-1	-1	0	0	0	0	1	1	0	0
reg873	chr12:20908422.5-21704306	20908422.5	21704306	12	-1	-1	-1	0	0	NA	1		0	-1	-1	-1	-1	0	0	-1	-1	0	0	0	0	1	1	NA	1		0	0	0	1	0	-1	1	-1	-2	-1	-1	0	0	0	0	1	1	0	0
reg874	chr12:21704306-21992515.5	21704306	21992515.5	12	-1	-1	-1	0	0	NA	1		0	-1	-1	-1	-1	0	0	-1	-1	0	0	0	0	1	1	NA	1		0	0	0	1	1	0	1	-1	-2	-1	-1	0	0	0	0	1	1	0	0
reg875	chr12:21992515.5-22910503	21992515.5	22910503	12	-1	-1	-1	0	0	NA	1		0	-1	-1	-1	-1	0	0	-1	-1	0	0	0	0	1	1	NA	1		0	0	0	1	1	0	1	-1	-2	-1	-1	0	0	0	0	1	1	0	0
reg876	chr12:22910503-23757153	22910503	23757153	12	-1	-1	-1	0	0	NA	1		0	-1	-1	-1	-1	0	0	-1	-1	0	0	0	0	1	1	NA	1		0	NA		1	1	0	1	-1	-2	-1	-1	0	0	0	0	1	1	0	0
reg877	chr12:23757153-29587192	23757153	29587192	12	-1	-1	-1	0	0	NA	1		0	-1	-1	-1	-1	0	0	-1	-1	0	0	0	0	1	1	NA	1		0	NA		1	1	0	1	-1	-2	1	1	0	0	0	0	1	1	0	0
reg878	chr12:29587192-30196589	29587192	30196589	12	-1	-1	-1	0	0	NA	1		0	-1	-1	-1	-1	0	0	-1	-1	0	0	0	0	1	1	NA	1		0	NA		1	1	0	1	-1	-2	1	1	0	0	0	0	1	1	0	0
reg879	chr12:30196589-31040887	30196589	31040887	12	-1	-1	-1	0	0	NA	1		0	-1	-1	-1	-1	0	0	-1	-1	0	0	0	0	1	1	NA	1		0	NA		1	0	-1	1	-1	-2	1	1	0	0	0	0	1	1	0	0
reg880	chr12:31040887-32672735	31040887	32672735	12	-1	-1	-1	0	0	NA	1		0	-1	-1	-1	-1	0	0	-1	-1	0	0	0	0	1	1	NA	1		0	NA		1	0	-1	1	-1	-2	0	0	0	0	0	0	1	1	0	0
reg881	chr12:32672735-33658096.5	32672735	33658096.5	12	-1	-1	-1	0	0	NA	1		0	-1	-1	-1	-1	0	0	-1	-1	0	0	0	0	1	1	NA	1		0	NA		1	0	-1	1	-1	-2	0	0	0	0	0	0	1	-1	-2	0
reg882	chr12:33658096.5-34215309	33658096.5	34215309	12	-1	NA	NA			NA	1		0	-1	-1	-1	-1	0	0	-1	-1	0	0	0	0	1	1	NA	1		0	NA		1	0	-1	1	-1	-2	0	0	0	0	0	0	1	-1	-2	0
reg883	chr12:34215309-36531799	34215309	36531799	12	-1	NA	NA			NA	1		0	-1	-1	-1	-1	0	0	-1	-1	0	0	0	0	1	1	NA	1		0	NA		1	0	-1	1	-1	-2	0	0	0	0	0	0	1	-1	-2	0
reg884	chr12:36531799-37189113	36531799	37189113	12	-1	NA	NA			NA	1		0	-1	-1	-1	-1	0	0	-1	-1	0	0	0	0	1	1	NA	1		0	NA		1	0	-1	1	-1	-2	0	0	0	0	0	0	1	-1	-2	0
reg885	chr12:37189113-38885406	37189113	38885406	12	-1	NA	NA			NA	1		0	0	0	-1	-1	0	0	-1	-1	0	0	0	0	1	1	NA	1		0	NA		1	0	-1	1	-1	-2	0	0	0	0	0	0	1	-1	-2	-1
reg886	chr12:38885406-40803947.5	38885406	40803947.5	12	-1	NA	NA			NA	1		0	0	0	-1	-1	0	0	-1	-1	0	0	0	0	1	1	NA	1		0	NA		0	0	0	1	-1	-2	0	0	0	0	0	0	1	-1	-2	-1
reg887	chr12:40803947.5-42012403.5	40803947.5	42012403.5	12	-1	NA	NA			NA	1		0	0	0	-1	-1	0	0	-1	-1	0	0	0	0	1	1	NA	NA		0	NA		0	0	0	1	-1	-2	0	0	0	0	0	0	-1	-1	0	-1
reg888	chr12:42012403.5-43688040.5	42012403.5	43688040.5	12	-1	NA	NA			NA	1		0	0	0	-1	-1	0	0	-1	-1	0	0	0	0	1	1	NA	NA		-1	-1	0	0	0	0	1	-1	-2	0	0	0	0	0	0	-1	-1	0	-1
reg889	chr12:43688040.5-46346826	43688040.5	46346826	12	-1	NA	NA			NA	1		0	0	0	-1	-1	0	0	-1	-1	0	0	0	0	1	1	NA	NA		-1	-1	0	0	0	0	1	1	0	0	0	0	0	0	0	-1	-1	0	-1
reg890	chr12:46346826-46671141	46346826	46671141	12	-1	NA	NA			NA	1		0	0	0	-1	-1	0	0	-1	-1	0	0	0	0	1	1	NA	NA		-1	-1	0	0	0	0	1	1	0	0	0	0	0	0	0	-1	-1	0	-1
reg891	chr12:46671141-47532087	46671141	47532087	12	-1	NA	NA			NA	1		0	0	0	-1	-1	0	0	-1	-1	0	0	0	0	1	1	NA	NA		-1	-1	0	0	0	0	1	1	0	0	0	0	0	1	1	-1	-1	0	-1
reg892	chr12:47532087-47611274	47532087	47611274	12	-1	NA	NA			NA	1		0	0	0	-1	-1	0	0	-1	-1	0	0	0	0	1	1	NA	NA		-1	-1	0	0	0	0	1	1	0	0	0	0	0	1	1	-1	-1	0	-1
reg893	chr12:47611274-49529171	47611274	49529171	12	-1	NA	NA			NA	1		0	0	0	-1	-1	0	0	-1	-1	0	0	0	0	1	1	NA	NA		-1	-1	0	0	0	0	1	1	0	0	0	0	0	1	1	-1	-1	0	-1
reg894	chr12:49529171-50444278.5	49529171	50444278.5	12	-1	NA	NA			NA	1		0	0	0	-1	-1	0	0	-1	-1	0	0	0	0	1	1	NA	NA		-1	-1	0	-1	0	1	1	1	0	0	0	0	0	1	1	-1	-1	0	-1
reg895	chr12:50444278.5-50779324	50444278.5	50779324	12	-1	NA	NA			NA	1		0	0	0	-1	-1	0	0	-1	-1	0	0	0	0	1	1	NA	NA		-1	-1	0	-1	0	1	1	0	-1	0	0	0	0	1	1	-1	-1	0	-1
reg896	chr12:50779324-52035509	50779324	52035509	12	-1	NA	NA			NA	1		0	0	0	-1	-1	0	0	-1	-1	0	0	0	0	1	1	NA	NA		-1	-1	0	-1	0	1	1	0	-1	0	0	0	0	1	1	-1	-1	0	-1
reg897	chr12:52035509-52237352	52035509	52237352	12	-1	NA	NA			NA	1		0	0	0	-1	-1	0	0	-1	-1	0	0	0	0	1	1	NA	NA		-1	-1	0	-1	0	1	1	0	-1	0	0	0	0	1	1	-1	-1	0	-1
reg898	chr12:52237352-52872211.5	52237352	52872211.5	12	-1	NA	NA			NA	1		0	0	0	-1	-1	0	0	-1	-1	0	0	0	0	1	1	NA	NA		-1	-1	0	-1	0	1	1	1	0	0	0	0	0	1	1	-1	-1	0	-1
reg899	chr12:52872211.5-53483738.5	52872211.5	53483738.5	12	-1	NA	NA			NA	1		0	0	0	-1	-1	0	0	-1	-1	0	0	0	0	1	1	NA	-1		-1	-1	0	-1	0	1	1	1	0	0	0	0	0	1	1	-1	-1	0	-1
reg900	chr12:53483738.5-54082212	53483738.5	54082212	12	-1	NA	NA			NA	1		0	0	0	-1	-1	0	0	-1	-1	0	0	0	0	1	1	NA	-1		-1	-1	0	-1	0	1	1	1	0	0	0	0	0	1	1	-1	-1	0	-1
reg901	chr12:54082212-56155844.5	54082212	56155844.5	12	1	0	1	-1	0	NA	1		0	0	0	-1	-1	0	0	-1	-1	0	0	0	0	1	1	NA	-1		-1	-1	0	-1	0	1	1	1	0	0	0	0	0	1	1	-1	-1	0	-1
reg902	chr12:56155844.5-56274804.5	56155844.5	56274804.5	12	1	1	1	0	0	NA	1		0	0	0	-1	-1	0	0	-1	-1	0	0	0	0	1	1	NA	-1		-1	-1	0	-1	0	1	1	1	0	0	0	0	0	1	1	-1	-1	0	-1
reg903	chr12:56274804.5-56319188	56274804.5	56319188	12	1	1	1	0	0	NA	1		0	0	0	-1	-1	0	0	-1	-1	0	0	0	0	-1	-1	NA	-1		-1	-1	0	0	0	0	1	1	0	0	0	0	0	1	1	-1	-1	0	-1
reg904	chr12:56319188-56702676.5	56319188	56702676.5	12	1	1	1	0	0	NA	1		0	0	0	-1	-1	0	0	-1	-1	0	0	0	0	-1	-1	NA	-1		-1	-1	0	0	-1	-1	1	1	0	0	0	0	0	1	1	-1	-1	0	-1
reg905	chr12:56702676.5-57364675	56702676.5	57364675	12	1	0	1	-1	0	NA	1		0	0	0	-1	-1	0	0	-1	-1	0	0	0	0	-1	-1	NA	-1		-1	-1	0	0	-1	-1	1	1	0	0	0	0	0	0	0	-1	-1	0	-1
reg906	chr12:57364675-62552852	57364675	62552852	12	1	0	1	-1	0	NA	1		0	0	0	-1	-1	0	-1	-1	0	0	0	0	0	-1	-1	NA	-1		-1	-1	0	0	-1	-1	1	1	0	0	0	0	0	0	0	-1	-1	0	-1
reg907	chr12:62552852-63281399.5	62552852	63281399.5	12	1	0	1	-1	0	NA	1		0	0	0	-1	-1	0	-1	-1	0	0	0	0	0	-1	-1	NA	-1		-1	-1	0	0	-1	-1	1	1	0	0	0	0	0	1	1	-1	-1	0	-1
reg908	chr12:63281399.5-63535761	63281399.5	63535761	12	1	1	1	0	0	NA	1		0	0	0	-1	-1	0	-1	-1	0	0	0	0	0	-1	-1	NA	-1		-1	-1	0	0	-1	-1	1	1	0	0	0	0	0	1	1	-1	-1	0	-1
reg909	chr12:63535761-64110025.5	63535761	64110025.5	12	1	1	1	0	0	NA	1		0	0	0	-1	-1	0	-1	-1	0	0	0	0	0	-1	-1	NA	-1		-1	-1	0	0	-1	-1	1	1	0	0	0	0	0	1	1	1	1	0	-1
reg910	chr12:64110025.5-67307552.5	64110025.5	67307552.5	12	1	1	1	0	0	NA	1		0	0	0	-1	-1	0	-1	-1	0	0	0	0	0	-1	-1	NA	-1		-1	-1	0	0	-1	-1	1	1	0	0	0	0	0	1	1	1	1	0	-1
reg911	chr12:67307552.5-68345329.5	67307552.5	68345329.5	12	1	1	1	0	0	NA	1		0	0	0	-1	-1	0	-1	-1	0	0	0	0	0	-1	-1	NA	-1		-1	-1	0	0	-1	-1	1	1	0	0	0	0	0	1	1	0	1	1	-1
reg912	chr12:68345329.5-74884689	68345329.5	74884689	12	1	1	1	0	0	NA	1		0	0	0	-1	-1	0	-1	-1	0	0	0	0	0	-1	-1	NA	-1		-1	-1	0	0	-1	-1	1	1	0	0	0	0	0	1	1	0	-1	-1	-1
reg913	chr12:74884689-81417836.5	74884689	81417836.5	12	1	0	1	-1	0	NA	1		0	0	0	-1	-1	0	-1	-1	0	0	0	0	0	-1	-1	NA	-1		-1	-1	0	0	-1	-1	1	1	0	0	0	0	0	1	1	0	-1	-1	-1
reg914	chr12:81417836.5-83734725	81417836.5	83734725	12	1	0	1	-1	0	NA	1		0	0	0	-1	-1	0	-1	-1	0	0	0	0	0	-1	-1	NA	-1		-1	-1	0	0	-1	-1	1	1	0	0	0	0	0	1	1	0	-1	-1	-1
reg915	chr12:83734725-87787149	83734725	87787149	12	1	0	1	-1	0	NA	1		0	0	0	-1	-1	0	-1	-1	0	0	0	0	0	-1	-1	NA	-1		-1	-1	0	0	-1	-1	1	1	0	0	0	0	0	1	1	0	-1	-1	-1
reg916	chr12:87787149-88229120.5	87787149	88229120.5	12	1	0	1	-1	0	NA	1		0	0	0	-1	-1	0	-1	-1	0	0	0	0	0	-1	-1	NA	-1		-1	-1	0	0	-1	-1	1	1	0	0	0	0	0	1	1	0	1	1	-1
reg917	chr12:88229120.5-88756933.5	88229120.5	88756933.5	12	-1	-1	-1	0	0	NA	1		0	0	0	-1	-1	0	-1	-1	0	0	0	0	0	-1	-1	NA	-1		-1	-1	0	0	-1	-1	1	1	0	0	0	0	0	1	1	0	1	1	-1
reg918	chr12:88756933.5-90475433.5	88756933.5	90475433.5	12	-1	-1	-1	0	0	NA	1		0	0	0	-1	-1	0	-1	-1	0	0	0	0	0	-1	-1	NA	-1		-1	-1	0	0	-1	-1	1	1	0	0	0	0	0	1	1	0	-1	-1	-1
reg919	chr12:90475433.5-95715903	90475433.5	95715903	12	-1	-1	-1	0	0	NA	1		0	0	0	-1	-1	0	-1	-1	0	0	0	0	0	-1	-1	NA	-1		-1	-1	0	0	-1	-1	1	1	0	0	0	0	0	1	1	0	-1	-1	-1
reg920	chr12:95715903-97089277	95715903	97089277	12	-1	-1	-1	0	0	NA	1		0	0	0	-1	-1	0	-1	-1	0	0	0	0	0	-1	-1	NA	-1		-1	-1	0	0	-1	-1	1	1	0	0	0	0	0	1	1	0	-1	-1	-1
reg921	chr12:97089277-97803869	97089277	97803869	12	-1	-1	-1	0	0	NA	1		0	0	0	-1	-1	0	-1	-1	0	-1	0	1	0	-1	-1	NA	-1		-1	-1	0	0	-1	-1	1	1	0	0	0	0	0	1	1	0	-1	-1	-1
reg922	chr12:97803869-98747169	97803869	98747169	12	-1	-1	-1	0	0	NA	1		0	0	0	-1	-1	0	-1	-1	0	-1	0	1	0	-1	-1	NA	-1		-1	-1	0	0	-1	-1	1	1	0	0	0	0	0	1	1	0	-1	-1	-1
reg923	chr12:98747169-99570287.5	98747169	99570287.5	12	-1	-1	-1	0	0	NA	1		0	0	0	-1	-1	0	-1	-1	0	-1	0	1	0	-1	-1	NA	-1		-1	-1	0	0	-1	-1	0	0	0	0	0	0	0	1	1	0	-1	-1	-1
reg924	chr12:99570287.5-99975226.5	99570287.5	99975226.5	12	-1	-1	-1	0	0	NA	1		0	0	0	-1	-1	0	-1	-1	0	-1	0	1	0	-1	-1	NA	-1		-1	-1	0	0	-1	-1	0	0	0	0	0	0	0	1	1	0	-1	-1	-1
reg925	chr12:99975226.5-100597947.5	99975226.5	100597947.5	12	-1	-1	-1	0	0	NA	1		0	0	0	-1	-1	0	-1	-1	0	-1	0	1	0	-1	-1	NA	-1		-1	-1	0	0	0	0	0	0	0	0	0	0	0	1	1	0	-1	-1	-1
reg926	chr12:100597947.5-101623576	100597947.5	101623576	12	-1	-1	-1	0	0	NA	1		0	0	0	-1	-1	0	-1	-1	0	-1	0	1	0	-1	-1	NA	-1		-1	-1	0	0	0	0	0	0	0	0	0	0	0	1	1	0	-1	-1	-1
reg927	chr12:101623576-102212226.5	101623576	102212226.5	12	-1	-1	-1	0	0	NA	1		0	0	0	-1	-1	0	0	-1	-1	-1	0	1	0	-1	-1	NA	-1		-1	-1	0	0	0	0	0	0	0	0	0	0	0	1	1	0	-1	-1	-1
reg928	chr12:102212226.5-103208284.5	102212226.5	103208284.5	12	-1	-1	-1	0	0	NA	1		0	0	0	-1	-1	0	0	-1	-1	-1	0	1	0	-1	-1	NA	-1		-1	-1	0	0	0	0	0	0	0	0	0	0	0	1	1	0	-1	-1	-1
reg929	chr12:103208284.5-104784646.5	103208284.5	104784646.5	12	-1	-1	-1	0	0	NA	1		0	0	0	-1	-1	0	0	-1	-1	-1	0	1	0	-1	-1	NA	-1		-1	-1	0	0	0	0	0	0	0	0	0	0	0	1	1	-1	-1	0	-1
reg930	chr12:104784646.5-108601948.5	104784646.5	108601948.5	12	-1	-1	-1	0	0	NA	1		0	0	0	-1	-1	0	0	-1	-1	-1	0	1	0	-1	-1	NA	-1		-1	-1	0	-1	0	1	0	0	0	0	0	0	0	1	1	-1	-1	0	-1
reg931	chr12:108601948.5-111563840.5	108601948.5	111563840.5	12	-1	-1	-1	0	0	NA	1		0	0	0	-1	-1	0	0	-1	-1	-1	0	1	0	-1	-1	NA	-1		-1	-1	0	-1	0	1	0	0	0	0	0	0	0	1	1	-1	-1	0	-1
reg932	chr12:111563840.5-112233240	111563840.5	112233240	12	-1	-1	-1	0	0	NA	1		0	0	0	-1	-1	0	0	-1	-1	-1	-1	0	0	-1	-1	NA	-1		-1	-1	0	-1	0	1	0	0	0	0	0	0	0	0	0	-1	-1	0	-1
reg933	chr12:112233240-113586956	112233240	113586956	12	-1	-1	-1	0	0	NA	1		0	0	0	-1	-1	0	0	-1	-1	-1	-1	0	0	-1	-1	NA	-1		-1	-1	0	-1	0	1	0	0	0	0	0	0	0	0	0	0	-1	-1	-1
reg934	chr12:113586956-115514657	113586956	115514657	12	-1	-1	-1	0	0	NA	1		0	0	0	-1	-1	0	0	-1	-1	-1	-1	0	0	-1	-1	NA	-1		-1	-1	0	-1	0	1	0	0	0	0	0	0	0	0	0	0	-1	-1	-1
reg935	chr12:115514657-121381295	115514657	121381295	12	-1	-1	-1	0	0	NA	1		0	0	0	-1	-1	0	0	-1	-1	-1	-1	0	0	0	0	NA	-1		-1	-1	0	-1	0	1	0	0	0	0	0	0	0	1	1	0	-1	-1	-1
reg936	chr12:121381295-122914288	121381295	122914288	12	-1	-1	-1	0	0	NA	1		0	0	0	-1	-1	0	0	-1	-1	-1	-1	0	0	0	0	NA	-1		-1	-1	0	-1	0	1	0	0	0	0	0	0	0	1	1	0	-1	-1	-1
reg937	chr12:122914288-124074177	122914288	124074177	12	-1	-1	-1	0	0	NA	1		0	-1	-1	-1	-1	0	0	-1	-1	-1	-1	0	0	0	0	NA	-1		-1	-1	0	-1	0	1	0	0	0	0	0	0	0	1	1	0	-1	-1	1
reg938	chr12:124074177-126947081.5	124074177	126947081.5	12	-1	-1	-1	0	0	NA	1		0	-1	-1	-1	-1	0	0	-1	-1	-1	-1	0	0	0	0	NA	-1		-1	-1	0	-1	0	1	0	0	0	0	0	0	0	1	1	0	-1	-1	1
reg939	chr12:126947081.5-130429182.5	126947081.5	130429182.5	12	-1	-1	-1	0	0	NA	1		0	-1	-1	-1	-1	0	0	-1	-1	-1	-1	0	0	0	0	NA	-1		-1	-1	0	-1	0	1	0	0	0	0	0	0	0	1	1	0	-1	-1	1
reg940	chr12:130429182.5-132109195	130429182.5	132109195	12	-1	-1	-1	0	0	NA	1		0	-1	-1	-1	-1	0	0	-1	-1	-1	-1	0	0	0	0	NA	-1		-1	-1	0	-1	0	1	0	0	0	0	0	0	0	1	1	0	-1	-1	1
reg941	chr13:17918877-26275452	17918877	26275452	13	-1	1	1	2	2	NA	0		0	0	0	NA	-1		0	NA		1	0	-1	NA	-1		NA	0		0	0	0	0	0	0	-1	-1	0	0	0	0	0	0	0	0	0	0	0
reg942	chr13:26275452-27937281.5	26275452	27937281.5	13	-1	1	1	2	2	NA	0		0	0	0	NA	-1		0	NA		1	0	-1	NA	-1		NA	0		0	0	0	0	0	0	-1	-1	0	0	0	0	0	0	0	0	0	0	0
reg943	chr13:27937281.5-30933860.5	27937281.5	30933860.5	13	-1	1	1	2	2	NA	0		0	0	0	NA	-1		0	NA		1	0	-1	NA	-1		NA	0		-1	0	1	0	1	1	-1	-1	0	0	0	0	0	0	0	0	0	0	0
reg944	chr13:30933860.5-34892719	30933860.5	34892719	13	-1	1	1	2	2	NA	0		0	0	0	NA	-1		-1	NA		1	1	0	NA	-1		NA	0		-1	-1	0	0	1	1	-1	-1	0	0	0	0	0	0	0	0	0	0	0
reg945	chr13:34892719-35916128.5	34892719	35916128.5	13	-1	0	1	1	2	NA	0		0	0	0	NA	-1		-1	NA		1	1	0	NA	-1		NA	0		-1	-1	0	0	1	1	-1	-1	0	0	0	0	0	0	0	0	0	0	0
reg946	chr13:35916128.5-42612027.5	35916128.5	42612027.5	13	-1	0	1	1	2	NA	0		0	0	0	NA	-1		-1	NA		1	1	0	NA	-1		NA	0		-1	-1	0	0	1	1	-1	-1	0	0	0	0	0	0	0	0	0	0	-1
reg947	chr13:42612027.5-43336376	42612027.5	43336376	13	-1	0	1	1	2	NA	0		0	0	0	NA	-1		-1	NA		1	1	0	NA	-1		NA	0		-1	-1	0	1	1	0	-1	-1	0	0	0	0	0	0	0	0	0	0	-1
reg948	chr13:43336376-44194993	43336376	44194993	13	-1	0	1	1	2	NA	0		0	0	0	NA	-1		-1	NA		1	1	0	NA	-1		NA	0		-1	-1	0	1	2	1	-1	-1	0	0	0	0	0	0	0	0	0	0	-1
reg949	chr13:44194993-45829935.5	44194993	45829935.5	13	-1	0	1	1	2	NA	0		0	0	0	NA	-1		-1	NA		1	1	0	NA	-1		NA	0		-1	-1	0	-1	-1	0	-1	-1	0	0	0	0	0	0	0	0	0	0	-1
reg950	chr13:45829935.5-46415747.5	45829935.5	46415747.5	13	-1	0	1	1	2	NA	0		0	0	0	NA	-1		-1	NA		1	1	0	NA	-1		NA	0		-1	-1	0	-1	-1	0	-1	-1	0	0	0	0	0	0	0	-1	-1	0	-1
reg951	chr13:46415747.5-50594495	46415747.5	50594495	13	-1	0	1	1	2	NA	0		0	0	0	NA	-1		-1	NA		1	1	0	NA	-1		NA	0		-1	-1	0	-1	-1	0	-1	-1	0	0	0	0	0	0	0	-1	-1	0	-1
reg952	chr13:50594495-67311398	50594495	67311398	13	-1	0	1	1	2	NA	0		0	0	0	NA	-1		-1	NA		1	1	0	NA	-1		NA	0		-1	-1	0	-1	-1	0	-1	-1	0	0	0	0	0	0	0	-1	-1	0	-1
reg953	chr13:67311398-70042606	67311398	70042606	13	-1	0	1	1	2	NA	0		0	0	0	NA	-1		-1	NA		NA	1		NA	-1		NA	0		-1	-1	0	-1	-1	0	-1	-1	0	0	0	0	0	0	0	-1	-1	0	-1
reg954	chr13:70042606-82166051.5	70042606	82166051.5	13	-1	0	1	1	2	NA	0		0	0	0	NA	-1		-1	NA		NA	1		NA	-1		NA	0		-1	-1	0	0	-1	-1	-1	-1	0	0	0	0	0	0	0	-1	-1	0	-1
reg955	chr13:82166051.5-100547085.5	82166051.5	100547085.5	13	-1	0	1	1	2	NA	0		0	0	0	NA	-1		-1	NA		NA	1		NA	0		NA	0		-1	-1	0	0	-1	-1	-1	-1	0	0	0	0	0	0	0	-1	-1	0	-1
reg956	chr13:100547085.5-108006480	100547085.5	108006480	13	-1	0	1	1	2	NA	0		0	0	0	NA	-1		-1	NA		NA	1		NA	0		NA	0		-1	-1	0	0	-1	-1	-1	-1	0	0	0	0	1	1	0	-1	-1	0	-1
reg957	chr13:108006480-108735355	108006480	108735355	13	-1	0	1	1	2	NA	0		0	0	0	NA	-1		-1	NA		NA	1		NA	0		NA	0		-1	-1	0	0	-1	-1	-1	-1	0	0	0	0	1	1	0	-1	-1	0	0
reg958	chr13:108735355-109491156	108735355	109491156	13	-1	0	1	1	2	NA	0		0	0	0	NA	-1		-1	NA		NA	1		NA	0		NA	0		-1	-1	0	-1	-1	0	-1	-1	0	0	0	0	1	1	0	-1	-1	0	0
reg959	chr13:109491156-112170371	109491156	112170371	13	-1	0	1	1	2	NA	0		0	0	0	NA	-1		-1	NA		NA	1		NA	0		NA	0		-1	-1	0	-1	0	1	-1	-1	0	0	0	0	1	1	0	-1	-1	0	0
reg960	chr13:112170371-113999978	112170371	113999978	13	-1	0	1	1	2	NA	0		0	0	0	NA	-1		-1	NA		NA	1		NA	0		NA	0		-1	-1	0	-1	0	1	-1	-1	0	0	0	0	1	1	0	-1	-1	0	-1
reg961	chr14:19150554-22549683.5	19150554	22549683.5	14	-1	-1	-1	0	0	NA	1		0	0	0	0	-1	-1	-1	NA		-1	-1	0	0	0	0	NA	-1		-1	1	2	-1	0	1	NA	1		0	0	0	0	1	1	0	0	0	0
reg962	chr14:22549683.5-22757118	22549683.5	22757118	14	-1	-1	-1	0	0	NA	1		0	0	0	0	-1	-1	-1	NA		-1	-1	0	0	0	0	NA	-1		-1	1	2	-1	0	1	NA	1		0	0	0	0	1	1	0	0	0	0
reg963	chr14:22757118-23177758.5	22757118	23177758.5	14	-1	-1	-1	0	0	NA	1		0	0	0	0	-1	-1	-1	NA		-1	-1	0	0	0	0	NA	-1		-1	1	2	-1	0	1	NA	1		-1	0	1	0	1	1	0	0	0	0
reg964	chr14:23177758.5-23630913.5	23177758.5	23630913.5	14	-1	-1	-1	0	0	NA	1		0	0	0	0	-1	-1	-1	NA		-1	-1	0	0	0	0	NA	-1		-1	-1	0	-1	0	1	NA	1		-1	0	1	0	1	1	0	0	0	-1
reg965	chr14:23630913.5-23758190.5	23630913.5	23758190.5	14	-1	-1	-1	0	0	NA	1		0	0	0	0	-1	-1	-1	NA		-1	-1	0	0	0	0	NA	-1		-1	-1	0	-1	0	1	NA	1		-1	0	1	0	1	1	0	0	0	-1
reg966	chr14:23758190.5-24153246.5	23758190.5	24153246.5	14	-1	-1	-1	0	0	NA	1		0	0	0	0	-1	-1	-1	NA		-1	-1	0	0	0	0	NA	-1		-1	-1	0	-1	-1	0	NA	1		-1	0	1	0	1	1	0	0	0	-1
reg967	chr14:24153246.5-27109443	24153246.5	27109443	14	-1	-1	-1	0	0	NA	1		0	0	0	0	-1	-1	-1	NA		-1	-1	0	0	0	0	NA	-1		-1	-1	0	0	-1	-1	NA	1		-1	-1	0	0	0	0	0	0	0	-1
reg968	chr14:27109443-28662887.5	27109443	28662887.5	14	-1	-1	-1	0	0	NA	1		0	0	0	0	-1	-1	-1	NA		-1	-1	0	0	0	0	NA	-1		-1	-1	0	0	-1	-1	NA	1		1	1	0	0	0	0	0	0	0	-1
reg969	chr14:28662887.5-29824893.5	28662887.5	29824893.5	14	-1	-1	-1	0	0	NA	1		0	0	0	0	-1	-1	-1	NA		-1	-1	0	0	0	0	NA	-1		-1	-1	0	0	-1	-1	NA	0		1	1	0	0	0	0	0	0	0	-1
reg970	chr14:29824893.5-30618284.5	29824893.5	30618284.5	14	-1	-1	-1	0	0	NA	1		0	0	0	0	-1	-1	-1	NA		-1	-1	0	0	0	0	NA	-1		-1	-1	0	0	-1	-1	NA	0		1	1	0	0	0	0	0	1	1	-1
reg971	chr14:30618284.5-31283796.5	30618284.5	31283796.5	14	-1	-1	-1	0	0	NA	1		0	0	0	0	-1	-1	-1	NA		-1	-1	0	0	0	0	NA	-1		-1	-1	0	0	-1	-1	NA	0		1	1	0	0	0	0	0	0	0	-1
reg972	chr14:31283796.5-32336484	31283796.5	32336484	14	-1	-1	-1	0	0	NA	1		0	0	0	0	-1	-1	-1	NA		-1	-1	0	0	0	0	NA	-1		-1	-1	0	0	-1	-1	NA	0		-1	-1	0	0	0	0	0	0	0	-1
reg973	chr14:32336484-33215713.5	32336484	33215713.5	14	-1	-1	-1	0	0	NA	1		0	0	0	0	-1	-1	-1	NA		-1	-1	0	0	0	0	NA	-1		-1	-1	0	0	-1	-1	NA	0		-1	-1	0	0	0	0	-1	-1	0	-1
reg974	chr14:33215713.5-34153620.5	33215713.5	34153620.5	14	-1	-1	-1	0	0	NA	1		0	0	0	0	-1	-1	-1	NA		-1	-1	0	0	0	0	NA	-1		-1	-1	0	0	-1	-1	NA	0		-1	0	1	0	0	0	-1	-1	0	-1
reg975	chr14:34153620.5-38738843	34153620.5	38738843	14	-1	-1	-1	0	0	NA	1		0	0	0	0	-1	-1	-1	NA		-1	-1	0	0	0	0	NA	-1		-1	-1	0	0	-1	-1	NA	0		0	0	0	0	0	0	-1	-1	0	-1
reg976	chr14:38738843-42637452	38738843	42637452	14	-1	-1	-1	0	0	NA	1		0	0	0	NA	-1		-1	NA		-1	-1	0	0	0	0	NA	-1		-1	-1	0	0	-1	-1	NA	0		0	0	0	0	0	0	-1	-1	0	-1
reg977	chr14:42637452-50540374.5	42637452	50540374.5	14	-1	-1	-1	0	0	NA	1		0	0	0	NA	-1		-1	NA		-1	-1	0	0	0	0	NA	-1		-1	-1	0	0	-1	-1	NA	0		0	0	0	0	0	0	-1	-1	0	-1
reg978	chr14:50540374.5-51454942.5	50540374.5	51454942.5	14	-1	-1	-1	0	0	NA	1		0	0	0	NA	-1		-1	NA		-1	-1	0	0	0	0	NA	-1		-1	-1	0	0	0	0	NA	0		0	0	0	0	0	0	-1	-1	0	-1
reg979	chr14:51454942.5-52417862	51454942.5	52417862	14	-1	-1	-1	0	0	NA	1		0	0	0	0	-1	-1	-1	NA		-1	-1	0	0	0	0	NA	-1		-1	-1	0	0	0	0	NA	0		0	0	0	0	0	0	-1	-1	0	-1
reg980	chr14:52417862-56617443.5	52417862	56617443.5	14	-1	-1	-1	0	0	NA	1		0	0	0	0	-1	-1	-1	NA		-1	-1	0	0	0	0	NA	-1		-1	-1	0	0	0	0	NA	0		0	0	0	0	0	0	-1	-1	0	-1
reg981	chr14:56617443.5-58084313.5	56617443.5	58084313.5	14	-1	-1	-1	0	0	NA	1		0	0	0	0	-1	-1	-1	NA		-1	-1	0	0	0	0	NA	-1		-1	-1	0	0	0	0	NA	0		0	0	0	0	0	0	-1	-1	0	-1
reg982	chr14:58084313.5-60686449	58084313.5	60686449	14	-1	-1	-1	0	0	NA	1		0	0	0	0	-1	-1	-1	NA		-1	-1	0	0	0	0	NA	-1		-1	-1	0	0	0	0	NA	0		0	0	0	0	0	0	-1	-1	0	-1
reg983	chr14:60686449-61153557	60686449	61153557	14	-1	-1	-1	0	0	NA	1		0	0	0	0	-1	-1	-1	NA		-1	-1	0	0	0	0	NA	-1		-1	-1	0	0	0	0	NA	0		0	0	0	0	1	1	-1	-1	0	-1
reg984	chr14:61153557-63027952	61153557	63027952	14	-1	-1	-1	0	0	NA	1		0	0	0	0	-1	-1	-1	NA		-1	-1	0	0	0	0	NA	-1		-1	-1	0	0	0	0	NA	0		0	0	0	0	1	1	-1	0	1	-1
reg985	chr14:63027952-63876575.5	63027952	63876575.5	14	-1	-1	-1	0	0	NA	1		0	0	0	0	-1	-1	-1	NA		-1	-1	0	0	0	0	NA	-1		-1	-1	0	0	0	0	NA	0		0	0	0	0	1	1	-1	0	1	-1
reg986	chr14:63876575.5-64569630.5	63876575.5	64569630.5	14	-1	-1	-1	0	0	NA	1		0	0	0	0	-1	-1	-1	NA		-1	-1	0	0	0	0	NA	-1		-1	-1	0	0	0	0	NA	0		0	0	0	0	1	1	-1	-1	0	-1
reg987	chr14:64569630.5-65184125.5	64569630.5	65184125.5	14	-1	-1	-1	0	0	NA	1		0	0	0	0	-1	-1	-1	NA		-1	-1	0	0	0	0	NA	-1		-1	-1	0	0	0	0	NA	-1		0	0	0	0	1	1	-1	-1	0	-1
reg988	chr14:65184125.5-67373874	65184125.5	67373874	14	-1	-1	-1	0	0	NA	1		0	0	0	0	-1	-1	-1	NA		-1	-1	0	0	0	0	NA	-1		-1	-1	0	0	0	0	NA	-1		0	0	0	0	1	1	-1	-1	0	-1
reg989	chr14:67373874-68077456	67373874	68077456	14	-1	-1	-1	0	0	NA	1		0	0	0	0	-1	-1	-1	NA		-1	-1	0	0	0	0	NA	-1		-1	-1	0	0	0	0	NA	-1		0	0	0	0	0	0	-1	-1	0	-1
reg990	chr14:68077456-68500989	68077456	68500989	14	-1	-1	-1	0	0	NA	1		0	0	0	0	-1	-1	-1	NA		-1	-1	0	0	0	0	NA	-1		-1	-1	0	0	0	0	NA	-1		0	0	0	-1	0	1	-1	-1	0	-1
reg991	chr14:68500989-73237742.5	68500989	73237742.5	14	-1	-1	-1	0	0	NA	1		0	0	0	0	-1	-1	-1	NA		-1	-1	0	0	0	0	NA	-1		-1	-1	0	0	0	0	NA	-1		0	0	0	-1	0	1	-1	-1	0	-1
reg992	chr14:73237742.5-77288810	73237742.5	77288810	14	-1	-1	-1	0	0	NA	1		0	0	0	0	-1	-1	-1	NA		-1	-1	0	0	0	0	NA	-1		-1	-1	0	0	0	0	NA	-1		0	0	0	-1	0	1	-1	-1	0	-1
reg993	chr14:77288810-79540358	77288810	79540358	14	-1	-1	-1	0	0	NA	1		0	0	0	0	-1	-1	-1	NA		-1	-1	0	0	0	0	NA	-1		-1	-1	0	0	0	0	NA	-1		0	0	0	-1	-1	0	-1	-1	0	-1
reg994	chr14:79540358-82723192	79540358	82723192	14	-1	-1	-1	0	0	NA	1		0	0	0	0	-1	-1	-1	NA		-1	-1	0	0	0	0	NA	-1		-1	-1	0	0	0	0	NA	-1		0	0	0	-1	-1	0	-1	-1	0	-1
reg995	chr14:82723192-83896907.5	82723192	83896907.5	14	-1	-1	-1	0	0	NA	1		0	0	0	0	-1	-1	-1	NA		-1	-1	0	0	0	0	NA	1		-1	-1	0	0	0	0	NA	-1		0	0	0	-1	-1	0	-1	-1	0	-1
reg996	chr14:83896907.5-87227097	83896907.5	87227097	14	-1	-1	-1	0	0	NA	0		0	0	0	-1	-1	0	-1	NA		-1	-1	0	0	0	0	NA	1		-1	-1	0	0	0	0	NA	-1		0	0	0	-1	-1	0	-1	-1	0	-1
reg997	chr14:87227097-87849093	87227097	87849093	14	-1	-1	-1	0	0	NA	0		0	0	0	-1	-1	0	-1	NA		-1	-1	0	0	0	0	NA	1		-1	-1	0	0	0	0	NA	-1		0	0	0	-1	0	1	-1	-1	0	-1
reg998	chr14:87849093-88343067.5	87849093	88343067.5	14	-1	-1	-1	0	0	NA	0		0	0	0	-1	-1	0	-1	NA		-1	-1	0	0	0	0	NA	1		-1	-1	0	0	0	0	NA	-1		0	0	0	-1	0	1	-1	-1	0	-1
reg999	chr14:88343067.5-89344226.5	88343067.5	89344226.5	14	-1	-1	-1	0	0	NA	-1		0	0	0	-1	-1	0	-1	NA		-1	-1	0	0	0	0	NA	1		-1	-1	0	0	0	0	NA	-1		0	0	0	-1	0	1	-1	-1	0	-1
reg1000	chr14:89344226.5-90801549.5	89344226.5	90801549.5	14	-1	-1	-1	0	0	NA	2		0	0	0	-1	-1	0	-1	NA		-1	-1	0	0	0	0	NA	1		-1	-1	0	0	0	0	NA	-1		0	0	0	-1	0	1	-1	-1	0	0
reg1001	chr14:90801549.5-93800618.5	90801549.5	93800618.5	14	-1	-1	-1	0	0	-1	1	2	0	0	0	-1	-1	0	-1	NA		-1	-1	0	0	0	0	NA	1		-1	-1	0	0	0	0	NA	-1		0	0	0	-1	0	1	-1	-1	0	0
reg1002	chr14:93800618.5-96562502.5	93800618.5	96562502.5	14	-1	-1	-1	0	0	-1	1	2	0	0	0	-1	-1	0	1	NA		-1	-1	0	NA	0		NA	1		-1	-1	0	-1	1	2	NA	-1		0	0	0	-1	0	1	-1	-1	0	0
reg1003	chr14:96562502.5-99993871	96562502.5	99993871	14	-1	-1	-1	0	0	-1	1	2	0	0	0	-1	-1	0	1	NA		-1	-1	0	NA	0		NA	1		-1	-1	0	-1	1	2	NA	-1		0	0	0	-1	0	1	-1	-1	0	0
reg1004	chr14:99993871-100687193.5	99993871	100687193.5	14	-1	-1	-1	0	0	-1	1	2	0	0	0	-1	-1	0	1	NA		-1	-1	0	NA	0		NA	1		-1	-1	0	-1	0	1	NA	-1		0	0	0	-1	0	1	-1	-1	0	0
reg1005	chr14:100687193.5-101328350	100687193.5	101328350	14	-1	-1	-1	0	0	NA	1		0	0	0	-1	-1	0	1	NA		NA	NA		NA	0		NA	1		-1	-1	0	-1	0	1	NA	-1		0	0	0	-1	0	1	-1	-1	0	0
reg1006	chr14:101328350-102348211	101328350	102348211	14	-1	NA	-1		0	NA	1		0	0	0	-1	-1	0	1	NA		NA	NA		NA	0		NA	1		-1	-1	0	-1	0	1	NA	-1		0	0	0	-1	0	1	-1	-1	0	0
reg1007	chr14:102348211-103557345	102348211	103557345	14	-1	NA	-1		0	NA	1		0	0	0	-1	-1	0	1	NA		NA	NA		NA	0		NA	1		-1	-1	0	-1	0	1	NA	1		0	0	0	-1	0	1	-1	-1	0	0
reg1008	chr14:103557345-105618739	103557345	105618739	14	-1	NA	-1		0	NA	1		0	0	0	-1	NA		1	NA		NA	NA		NA	0		NA	1		-1	-1	0	-1	0	1	NA	1		0	0	0	-1	0	1	-1	-1	0	0
reg1009	chr14:105618739-106230237	105618739	106230237	14	-1	NA	-1		0	NA	1		0	0	0	-1	NA		1	NA		NA	NA		NA	0		NA	1		-1	-1	0	-1	0	1	NA	1		0	0	0	-1	-1	0	-1	-1	0	0
reg1010	chr15:18674574-24903484.5	18674574	24903484.5	15	0	1	NA	1		NA	-1		0	0	0	-1	-1	0	-1	NA		-1	-1	0	0	NA		NA	-1		0	0	0	0	-1	-1	-1	-1	0	0	0	0	-1	-1	0	-1	-1	0	-1
reg1011	chr15:24903484.5-28875081	24903484.5	28875081	15	0	1	0	1	0	NA	-1		0	0	0	-1	-1	0	-1	NA		-1	-1	0	0	NA		NA	-1		0	0	0	0	-1	-1	-1	-1	0	0	0	0	-1	-1	0	-1	-1	0	-1
reg1012	chr15:28875081-30394727.5	28875081	30394727.5	15	0	0	0	0	0	NA	-1		0	0	0	-1	-1	0	-1	NA		-1	-1	0	0	NA		NA	-1		0	0	0	0	-1	-1	-1	-1	0	0	0	0	-1	-1	0	-1	-1	0	-1
reg1013	chr15:30394727.5-33024801	30394727.5	33024801	15	0	0	0	0	0	NA	-1		0	0	0	-1	-1	0	-1	NA		-1	-1	0	0	NA		NA	-1		0	0	0	0	-1	-1	-1	-1	0	0	0	0	-1	0	1	-1	-1	0	-1
reg1014	chr15:33024801-34161256.5	33024801	34161256.5	15	0	0	0	0	0	NA	-1		0	0	0	-1	-1	0	-1	NA		-1	-1	0	0	NA		NA	-1		0	0	0	0	-1	-1	-1	-1	0	0	0	0	-1	-1	0	-1	-1	0	-1
reg1015	chr15:34161256.5-35906732.5	34161256.5	35906732.5	15	0	0	0	0	0	NA	-1		0	0	0	-1	-1	0	-1	NA		-1	-1	0	0	NA		NA	-1		NA	-1		0	-1	-1	-1	-1	0	0	0	0	-1	-1	0	-1	-1	0	-1
reg1016	chr15:35906732.5-37975981.5	35906732.5	37975981.5	15	0	0	0	0	0	NA	-1		0	0	0	-1	-1	0	-1	NA		-1	-1	0	0	NA		NA	-1		NA	-1		0	-1	-1	-1	-1	0	0	0	0	-1	-1	0	-1	-1	0	-1
reg1017	chr15:37975981.5-42904041.5	37975981.5	42904041.5	15	0	0	0	0	0	NA	-1		0	0	0	-1	-1	0	-1	NA		-1	-1	0	0	NA		NA	-1		NA	-1		0	-1	-1	-1	-1	0	0	0	0	-1	0	1	-1	-1	0	-1
reg1018	chr15:42904041.5-43662487.5	42904041.5	43662487.5	15	0	0	0	0	0	NA	-1		0	0	0	-1	-1	0	-1	NA		-1	-1	0	0	NA		NA	-1		NA	-1		0	-1	-1	-1	-1	0	0	0	0	-1	-1	0	-1	-1	0	-1
reg1019	chr15:43662487.5-45032908	43662487.5	45032908	15	0	0	0	0	0	NA	-1		0	0	0	-1	-1	0	-1	NA		-1	-1	0	0	NA		NA	-1		NA	-1		0	-1	-1	-1	-1	0	0	0	0	-1	-1	0	-1	-1	0	-1
reg1020	chr15:45032908-45959284	45032908	45959284	15	0	0	0	0	0	NA	1		0	0	0	-1	-1	0	-1	NA		-1	-1	0	0	NA		NA	-1		NA	-1		0	-1	-1	-1	-1	0	0	0	0	-1	-1	0	-1	-1	0	-1
reg1021	chr15:45959284-46382374	45959284	46382374	15	0	0	0	0	0	NA	1		0	0	0	-1	-1	0	-1	NA		-1	-1	0	0	NA		NA	-1		NA	-1		1	0	-1	-1	-1	0	0	0	0	-1	-1	0	-1	-1	0	-1
reg1022	chr15:46382374-47122228	46382374	47122228	15	0	0	0	0	0	NA	1		0	0	0	-1	-1	0	-1	NA		-1	-1	0	0	NA		NA	-1		NA	-1		1	0	-1	-1	-1	0	0	0	0	-1	-1	0	-1	-1	0	-1
reg1023	chr15:47122228-49964214	47122228	49964214	15	0	0	0	0	0	NA	1		0	0	0	-1	-1	0	-1	NA		-1	-1	0	0	NA		NA	-1		NA	-1		1	0	-1	-1	-1	0	0	0	0	-1	-1	0	-1	-1	0	-1
reg1024	chr15:49964214-54368315	49964214	54368315	15	0	0	0	0	0	NA	1		0	0	0	-1	-1	0	-1	NA		-1	-1	0	0	NA		NA	-1		NA	-1		1	0	-1	-1	-1	0	0	0	0	0	1	1	-1	-1	0	-1
reg1025	chr15:54368315-54954794.5	54368315	54954794.5	15	0	0	0	0	0	NA	1		0	0	0	-1	-1	0	-1	NA		-1	-1	0	0	NA		NA	-1		NA	-1		1	0	-1	-1	-1	0	0	0	0	0	1	1	-1	-1	0	-1
reg1026	chr15:54954794.5-56530769.5	54954794.5	56530769.5	15	0	0	0	0	0	NA	1		0	0	0	-1	-1	0	-1	NA		-1	-1	0	0	NA		NA	-1		NA	-1		1	0	-1	-1	-1	0	0	0	0	0	1	1	-1	-1	0	-1
reg1027	chr15:56530769.5-58152424.5	56530769.5	58152424.5	15	0	0	0	0	0	NA	1		0	0	0	-1	-1	0	-1	NA		-1	-1	0	0	NA		NA	-1		NA	-1		1	0	-1	-1	-1	0	0	0	0	0	1	1	-1	-1	0	-1
reg1028	chr15:58152424.5-59220843	58152424.5	59220843	15	0	0	0	0	0	NA	1		0	0	0	-1	-1	0	-1	NA		-1	-1	0	0	NA		NA	-1		NA	-1		1	0	-1	-1	-1	0	0	0	0	0	1	1	-1	-1	0	-1
reg1029	chr15:59220843-62093186.5	59220843	62093186.5	15	0	0	0	0	0	NA	1		0	0	0	-1	-1	0	-1	NA		-1	-1	0	0	NA		NA	-1		NA	-1		1	0	-1	-1	1	2	0	0	0	0	1	1	-1	-1	0	-1
reg1030	chr15:62093186.5-63585621	62093186.5	63585621	15	0	0	0	0	0	NA	1		0	0	0	-1	-1	0	-1	NA		-1	-1	0	0	NA		NA	-1		NA	-1		0	0	0	-1	1	2	0	0	0	0	1	1	-1	-1	0	-1
reg1031	chr15:63585621-64542354.5	63585621	64542354.5	15	0	0	0	0	0	NA	1		0	0	0	-1	-1	0	-1	NA		-1	-1	0	0	NA		NA	-1		NA	-1		0	0	0	-1	1	2	0	0	0	0	1	1	-1	-1	0	-1
reg1032	chr15:64542354.5-65368783.5	64542354.5	65368783.5	15	0	0	0	0	0	NA	1		0	0	0	-1	-1	0	-1	NA		-1	-1	0	0	NA		NA	-1		NA	-1		0	0	0	-1	1	2	0	0	0	0	1	1	0	-1	-1	-1
reg1033	chr15:65368783.5-66690533	65368783.5	66690533	15	0	0	0	0	0	NA	1		0	0	0	-1	-1	0	-1	NA		-1	-1	0	0	NA		NA	-1		NA	-1		1	0	-1	-1	1	2	0	0	0	0	1	1	0	-1	-1	-1
reg1034	chr15:66690533-68306951.5	66690533	68306951.5	15	0	1	1	1	1	NA	1		0	0	0	-1	-1	0	-1	NA		-1	-1	0	0	NA		NA	-1		NA	-1		1	0	-1	-1	1	2	0	0	0	0	1	1	0	-1	-1	-1
reg1035	chr15:68306951.5-69468277.5	68306951.5	69468277.5	15	0	1	1	1	1	NA	1		0	0	0	-1	-1	0	-1	NA		-1	-1	0	0	NA		NA	-1		NA	-1		1	0	-1	-1	1	2	-1	-1	0	0	1	1	0	-1	-1	-1
reg1036	chr15:69468277.5-71434160	69468277.5	71434160	15	0	1	1	1	1	NA	1		0	0	0	-1	-1	0	-1	NA		-1	-1	0	0	NA		NA	1		NA	-1		1	0	-1	-1	1	2	-1	-1	0	0	1	1	0	-1	-1	-1
reg1037	chr15:71434160-73315432	71434160	73315432	15	0	1	1	1	1	NA	1		0	0	0	-1	-1	0	-1	NA		-1	-1	0	0	NA		NA	1		NA	-1		0	0	0	-1	1	2	-1	-1	0	0	1	1	0	-1	-1	-1
reg1038	chr15:73315432-77276670	73315432	77276670	15	0	1	1	1	1	NA	1		0	0	0	-1	-1	0	-1	NA		-1	-1	0	0	NA		NA	1		NA	-1		0	0	0	-1	-1	0	-1	-1	0	0	1	1	0	-1	-1	0
reg1039	chr15:77276670-78247752	77276670	78247752	15	0	1	1	1	1	NA	1		0	0	0	-1	-1	0	-1	NA		-1	-1	0	0	NA		NA	1		NA	-1		0	-1	-1	-1	-1	0	-1	-1	0	0	1	1	0	-1	-1	0
reg1040	chr15:78247752-79278713.5	78247752	79278713.5	15	0	1	1	1	1	NA	1		0	0	0	-1	-1	0	-1	NA		-1	-1	0	0	NA		NA	1		NA	-1		0	-1	-1	-1	-1	0	0	-1	-1	0	1	1	0	-1	-1	0
reg1041	chr15:79278713.5-80587881.5	79278713.5	80587881.5	15	0	1	1	1	1	NA	1		0	0	0	-1	-1	0	-1	NA		-1	-1	0	0	NA		NA	1		NA	-1		0	-1	-1	-1	-1	0	0	0	0	0	1	1	0	-1	-1	0
reg1042	chr15:80587881.5-82994059.5	80587881.5	82994059.5	15	0	1	1	1	1	NA	1		0	0	0	-1	-1	0	-1	NA		-1	-1	0	0	NA		NA	1		NA	-1		0	-1	-1	-1	-1	0	0	0	0	0	1	1	0	-1	-1	0
reg1043	chr15:82994059.5-85449501.5	82994059.5	85449501.5	15	0	0	0	0	0	NA	1		0	0	0	0	-1	-1	-1	NA		0	-1	-1	0	NA		NA	1		NA	-1		0	-1	-1	-1	-1	0	0	0	0	0	1	1	0	-1	-1	0
reg1044	chr15:85449501.5-89374819	85449501.5	89374819	15	0	0	0	0	0	NA	1		0	0	0	0	-1	-1	-1	NA		0	-1	-1	0	NA		NA	1		NA	-1		0	-1	-1	1	1	0	0	0	0	0	1	1	0	-1	-1	0
reg1045	chr15:89374819-90288492.5	89374819	90288492.5	15	0	0	0	0	0	NA	1		0	0	0	0	-1	-1	-1	NA		0	-1	-1	0	NA		NA	1		NA	-1		0	-1	-1	1	1	0	0	0	0	0	1	1	0	-1	-1	0
reg1046	chr15:90288492.5-91017671	90288492.5	91017671	15	0	0	0	0	0	NA	1		0	0	0	0	-1	-1	-1	NA		0	-1	-1	0	NA		NA	1		NA	1		0	-1	-1	1	1	0	0	0	0	0	1	1	0	-1	-1	0
reg1047	chr15:91017671-94129926	91017671	94129926	15	0	0	0	0	0	NA	1		0	0	0	0	-1	-1	-1	NA		0	-1	-1	0	NA		NA	1		NA	1		0	-1	-1	1	1	0	0	0	0	0	1	1	0	-1	-1	1
reg1048	chr15:94129926-95860735	94129926	95860735	15	0	0	0	0	0	NA	1		0	0	0	-1	-1	0	-1	NA		0	-1	-1	0	NA		NA	1		NA	1		0	-1	-1	1	1	0	0	0	0	0	1	1	0	-1	-1	1
reg1049	chr15:95860735-96826305.5	95860735	96826305.5	15	0	0	0	0	0	NA	1		0	0	0	-1	-1	0	-1	NA		0	-1	-1	0	NA		NA	1		NA	1		0	-1	-1	1	1	0	0	0	0	0	1	1	0	-1	-1	1
reg1050	chr15:96826305.5-98052068	96826305.5	98052068	15	0	0	0	0	0	NA	1		0	0	0	-1	-1	0	-1	NA		0	-1	-1	0	NA		NA	1		NA	1		0	-1	-1	1	1	0	0	0	0	0	1	1	0	-1	-1	1
reg1051	chr15:98052068-99812484	98052068	99812484	15	0	0	0	0	0	NA	1		0	0	0	-1	-1	0	-1	NA		0	-1	-1	0	NA		NA	1		NA	1		0	-1	-1	1	1	0	0	0	0	0	1	1	0	-1	-1	1
reg1052	chr15:99812484-99887914.5	99812484	99887914.5	15	0	0	0	0	0	NA	1		0	0	0	-1	-1	0	-1	NA		0	-1	-1	0	NA		NA	1		NA	1		0	-1	-1	1	1	0	0	0	0	0	0	0	0	-1	-1	1
reg1053	chr15:99887914.5-100092456	99887914.5	100092456	15	0	0	0	0	0	NA	1		0	0	0	-1	-1	0	-1	NA		0	-1	-1	0	NA		NA	1		NA	1		0	-1	-1	1	1	0	0	0	0	0	0	0	0	-1	-1	1
reg1054	chr16:44231-575512.5	44231	575512.5	16	NA	NA	NA			NA	1		0	-1	-1	1	-1	-2	1	NA		1	1	0	-1	0	1	NA	1		NA	NA		-1	1	2	0	1	1	-1	1	2	1	1	0	-1	0	1	0
reg1055	chr16:575512.5-2072717.5	575512.5	2072717.5	16	NA	NA	NA			NA	1		0	-1	-1	1	-1	-2	1	NA		1	1	0	-1	0	1	NA	1		NA	NA		-1	1	2	0	1	1	-1	1	2	1	1	0	0	0	0	0
reg1056	chr16:2072717.5-2244135.5	2072717.5	2244135.5	16	NA	NA	NA			NA	1		0	-1	-1	1	-1	-2	1	NA		1	1	0	-1	0	1	NA	1		NA	NA		-1	1	2	0	1	1	-1	1	2	1	1	0	0	0	0	0
reg1057	chr16:2244135.5-2418139.5	2244135.5	2418139.5	16	NA	-1	NA			NA	1		0	-1	-1	1	-1	-2	1	NA		1	1	0	-1	0	1	NA	1		0	NA		-1	1	2	0	1	1	-1	0	1	1	1	0	0	0	0	0
reg1058	chr16:2418139.5-2489300.5	2418139.5	2489300.5	16	NA	-1	NA			NA	1		0	-1	-1	1	-1	-2	1	NA		1	1	0	-1	0	1	NA	1		0	NA		-1	1	2	0	1	1	-1	0	1	1	1	0	0	0	0	0
reg1059	chr16:2489300.5-2666453	2489300.5	2666453	16	NA	-1	NA			NA	1		0	-1	-1	1	-1	-2	1	NA		1	1	0	-1	0	1	NA	1		0	NA		-1	-1	0	0	1	1	-1	0	1	1	1	0	0	0	0	0
reg1060	chr16:2666453-2938782	2666453	2938782	16	NA	-1	NA			NA	1		0	-1	-1	1	-1	-2	1	NA		1	1	0	-1	0	1	NA	1		0	NA		-1	-1	0	0	1	1	-1	0	1	1	1	0	0	0	0	0
reg1061	chr16:2938782-3102663	2938782	3102663	16	NA	-1	NA			NA	1		0	-1	-1	1	-1	-2	1	NA		1	1	0	-1	0	1	NA	1		0	NA		-1	-1	0	0	0	0	-1	0	1	1	1	0	0	0	0	0
reg1062	chr16:3102663-3131627.5	3102663	3131627.5	16	NA	-1	NA			NA	1		0	-1	-1	1	-1	-2	1	NA		1	1	0	-1	0	1	NA	1		0	NA		0	-1	-1	0	0	0	-1	0	1	1	1	0	0	0	0	0
reg1063	chr16:3131627.5-3374533	3131627.5	3374533	16	NA	-1	NA			NA	1		0	-1	-1	1	-1	-2	1	NA		1	1	0	-1	0	1	NA	1		0	NA		0	-1	-1	0	0	0	0	0	0	1	1	0	0	0	0	0
reg1064	chr16:3374533-3854469	3374533	3854469	16	NA	-1	NA			NA	1		0	-1	-1	1	-1	-2	-1	NA		1	1	0	-1	0	1	NA	1		0	NA		0	-1	-1	0	0	0	0	0	0	1	1	0	0	0	0	0
reg1065	chr16:3854469-3913454	3854469	3913454	16	NA	-1	NA			NA	1		0	-1	-1	1	-1	-2	-1	NA		1	1	0	-1	0	1	NA	1		0	NA		0	-1	-1	0	0	0	0	0	0	1	1	0	0	0	0	0
reg1066	chr16:3913454-5054801.5	3913454	5054801.5	16	NA	-1	NA			NA	1		0	-1	-1	1	-1	-2	-1	NA		1	1	0	-1	0	1	NA	1		0	NA		0	-1	-1	0	0	0	0	0	0	1	1	0	0	0	0	0
reg1067	chr16:5054801.5-6763880	5054801.5	6763880	16	NA	-1	NA			NA	1		0	-1	-1	1	-1	-2	-1	NA		1	1	0	-1	0	1	NA	1		0	NA		0	-1	-1	0	0	0	0	0	0	1	1	0	0	0	0	0
reg1068	chr16:6763880-10533196	6763880	10533196	16	NA	-1	NA			NA	1		0	-1	-1	1	-1	-2	-1	NA		1	1	0	0	0	0	NA	1		0	NA		0	-1	-1	0	0	0	0	0	0	1	1	0	0	0	0	0
reg1069	chr16:10533196-13391304	10533196	13391304	16	NA	1	1			NA	1		0	-1	-1	1	-1	-2	-1	NA		1	1	0	0	0	0	NA	1		0	NA		0	-1	-1	0	0	0	0	0	0	1	1	0	0	0	0	0
reg1070	chr16:13391304-20192753.5	13391304	20192753.5	16	NA	1	1			NA	1		0	-1	-1	1	NA		-1	NA		1	1	0	0	0	0	NA	1		0	NA		0	-1	-1	0	0	0	0	0	0	1	1	0	0	0	0	0
reg1071	chr16:20192753.5-23434007.5	20192753.5	23434007.5	16	NA	1	1			NA	1		0	-1	-1	1	NA		-1	NA		1	1	0	0	0	0	NA	NA		0	NA		0	-1	-1	0	0	0	0	0	0	1	1	0	0	0	0	0
reg1072	chr16:23434007.5-25067513	23434007.5	25067513	16	NA	1	1			NA	1		0	-1	-1	1	NA		-1	NA		1	1	0	0	0	0	NA	NA		0	NA		0	-1	-1	0	1	1	0	0	0	1	1	0	0	0	0	0
reg1073	chr16:25067513-28118751.5	25067513	28118751.5	16	NA	1	1			NA	1		0	-1	-1	1	NA		-1	NA		1	1	0	0	0	0	NA	NA		0	NA		0	-1	-1	0	0	0	0	0	0	1	1	0	0	0	0	0
reg1074	chr16:28118751.5-28773498.5	28118751.5	28773498.5	16	NA	1	1			NA	1		0	-1	-1	1	NA		-1	NA		1	1	0	0	0	0	NA	NA		0	NA		0	-1	-1	0	0	0	0	0	0	1	1	0	0	0	0	0
reg1075	chr16:28773498.5-30566563	28773498.5	30566563	16	NA	1	1			NA	1		0	-1	-1	1	NA		-1	NA		1	1	0	0	0	0	NA	NA		0	NA		0	-1	-1	0	0	0	0	0	0	1	1	0	0	0	0	0
reg1076	chr16:30566563-31793592.5	30566563	31793592.5	16	NA	1	1			NA	1		0	-1	-1	NA	NA		-1	NA		1	1	0	0	0	0	NA	NA		0	NA		0	-1	-1	0	0	0	0	0	0	1	1	0	0	0	0	0
reg1077	chr16:31793592.5-32414314.5	31793592.5	32414314.5	16	NA	1	1			NA	1		0	-1	-1	NA	NA		-1	NA		1	1	0	0	0	0	NA	NA		0	NA		1	-1	-2	0	0	0	0	0	0	1	1	0	0	0	0	0
reg1078	chr16:32414314.5-33053686	32414314.5	33053686	16	NA	1	1			NA	1		0	-1	-1	NA	NA		-1	NA		1	1	0	0	0	0	NA	NA		0	NA		1	-1	-2	0	0	0	1	0	-1	1	1	0	0	-1	-1	0
reg1079	chr16:33053686-33678240.5	33053686	33678240.5	16	NA	1	1			NA	1		0	-1	-1	NA	NA		-1	NA		1	1	0	0	0	0	NA	NA		NA	NA		1	1	0	0	0	0	1	0	-1	1	1	0	0	-1	-1	0
reg1080	chr16:33678240.5-34212192	33678240.5	34212192	16	NA	1	1			NA	1		0	-1	-1	NA	NA		-1	NA		1	1	0	0	0	0	NA	NA		NA	NA		1	1	0	0	0	0	0	0	0	1	1	0	0	-1	-1	0
reg1081	chr16:34212192-34495456.5	34212192	34495456.5	16	NA	1	1			NA	1		0	-1	-1	NA	NA		-1	NA		1	1	0	0	0	0	NA	NA		NA	NA		1	1	0	0	0	0	0	0	0	1	1	0	0	-1	-1	0
reg1082	chr16:34495456.5-39962844.5	34495456.5	39962844.5	16	NA	1	1			NA	1		0	-1	-1	NA	NA		-1	NA		1	1	0	0	0	0	NA	NA		NA	NA		1	1	0	0	0	0	0	0	0	1	1	0	0	-1	-1	0
reg1083	chr16:39962844.5-45408841	39962844.5	45408841	16	NA	1	1			NA	1		0	-1	-1	NA	NA		-1	NA		1	1	0	0	0	0	NA	NA		NA	NA		1	1	0	0	0	0	0	0	0	1	1	0	0	-1	-1	0
reg1084	chr16:45408841-46039432	45408841	46039432	16	NA	1	1			NA	1		0	-1	-1	NA	NA		-1	NA		1	1	0	0	0	0	NA	NA		NA	NA		1	1	0	0	0	0	0	0	0	1	1	0	0	-1	-1	0
reg1085	chr16:46039432-46405012	46039432	46405012	16	NA	1	1			NA	1		0	-1	-1	NA	NA		-1	NA		1	1	0	0	0	0	NA	NA		NA	NA		1	1	0	0	0	0	0	0	0	1	1	0	0	0	0	0
reg1086	chr16:46405012-49053517.5	46405012	49053517.5	16	NA	1	1			NA	1		0	-1	-1	NA	NA		-1	NA		1	1	0	0	0	0	NA	NA		NA	NA		1	1	0	0	0	0	0	0	0	1	1	0	0	0	0	-1
reg1087	chr16:49053517.5-49759276.5	49053517.5	49759276.5	16	NA	1	1			NA	1		0	NA		NA	NA		-1	NA		1	1	0	0	0	0	NA	NA		NA	NA		1	1	0	0	0	0	0	0	0	1	1	0	0	0	0	-1
reg1088	chr16:49759276.5-51538520.5	49759276.5	51538520.5	16	NA	1	1			NA	1		0	NA		NA	NA		-1	NA		1	1	0	0	0	0	NA	NA		NA	NA		1	1	0	0	0	0	0	0	0	-1	-1	0	0	0	0	-1
reg1089	chr16:51538520.5-53727370	51538520.5	53727370	16	NA	1	1			NA	1		0	NA		NA	NA		-1	NA		1	1	0	0	0	0	NA	NA		NA	NA		1	1	0	0	0	0	0	0	0	-1	-1	0	0	0	0	-1
reg1090	chr16:53727370-55490609.5	53727370	55490609.5	16	NA	1	1			NA	-1		0	NA		NA	NA		-1	NA		1	1	0	0	0	0	NA	NA		NA	NA		1	1	0	-1	0	1	0	0	0	-1	-1	0	0	0	0	-1
reg1091	chr16:55490609.5-56228917	55490609.5	56228917	16	NA	1	1			NA	-1		0	NA		NA	NA		-1	NA		1	1	0	0	0	0	NA	NA		NA	NA		1	1	0	-1	0	1	0	0	0	-1	-1	0	-1	-1	0	-1
reg1092	chr16:56228917-56852251	56228917	56852251	16	NA	1	1			NA	-1		0	NA		NA	NA		-1	NA		1	1	0	0	0	0	NA	NA		NA	NA		1	1	0	-1	0	1	0	0	0	-1	-1	0	-1	-1	0	-1
reg1093	chr16:56852251-57363293.5	56852251	57363293.5	16	NA	1	1			NA	-1		0	NA		NA	NA		-1	NA		1	1	0	0	0	0	NA	NA		NA	NA		1	1	0	-1	0	1	0	0	0	-1	-1	0	-1	-1	0	-1
reg1094	chr16:57363293.5-62713791.5	57363293.5	62713791.5	16	NA	1	1			NA	-1		0	NA		NA	NA		-1	NA		1	1	0	0	0	0	NA	NA		NA	NA		1	1	0	-1	0	1	0	0	0	-1	-1	0	-1	-1	0	-1
reg1095	chr16:62713791.5-63448867.5	62713791.5	63448867.5	16	NA	1	1			NA	-1		0	NA		-1	NA		-1	NA		1	1	0	0	0	0	NA	NA		NA	NA		1	1	0	-1	0	1	0	0	0	-1	-1	0	-1	-1	0	-1
reg1096	chr16:63448867.5-64276708.5	63448867.5	64276708.5	16	NA	1	1			NA	-1		0	NA		-1	NA		-1	NA		1	1	0	0	0	0	NA	NA		NA	NA		1	1	0	-1	0	1	0	0	0	-1	-1	0	-1	-1	0	-1
reg1097	chr16:64276708.5-64924857.5	64276708.5	64924857.5	16	NA	1	1			NA	-1		0	NA		-1	NA		-1	NA		1	1	0	0	0	0	NA	NA		NA	NA		1	1	0	-1	0	1	0	0	0	-1	-1	0	-1	-1	0	-1
reg1098	chr16:64924857.5-65321966	64924857.5	65321966	16	NA	1	1			NA	NA		0	NA		-1	NA		-1	NA		1	1	0	0	0	0	NA	NA		NA	NA		1	1	0	-1	0	1	0	0	0	-1	-1	0	-1	-1	0	-1
reg1099	chr16:65321966-66618448.5	65321966	66618448.5	16	NA	1	1			NA	NA		0	NA		-1	NA		-1	NA		1	1	0	0	0	0	NA	NA		NA	NA		1	1	0	-1	0	1	0	0	0	-1	1	2	-1	-1	0	-1
reg1100	chr16:66618448.5-67202625.5	66618448.5	67202625.5	16	NA	1	1			NA	NA		0	NA		-1	NA		-1	NA		1	1	0	0	0	0	NA	NA		NA	NA		1	1	0	-1	0	1	0	0	0	-1	1	2	-1	-1	0	-1
reg1101	chr16:67202625.5-74244059.5	67202625.5	74244059.5	16	NA	1	1			NA	NA		0	NA		-1	NA		-1	NA		1	1	0	0	0	0	NA	NA		NA	NA		1	1	0	-1	0	1	0	0	0	-1	1	2	-1	-1	0	-1
reg1102	chr16:74244059.5-75536008	74244059.5	75536008	16	NA	1	1			NA	NA		0	NA		-1	NA		-1	NA		1	1	0	0	0	0	NA	NA		NA	NA		1	1	0	-1	-1	0	0	0	0	-1	-1	0	-1	-1	0	-1
reg1103	chr16:75536008-82324275	75536008	82324275	16	NA	1	1			NA	-1		0	NA		-1	NA		-1	NA		1	1	0	0	0	0	NA	NA		NA	NA		1	1	0	-1	-1	0	0	0	0	-1	-1	0	-1	-1	0	-1
reg1104	chr16:82324275-82835539.5	82324275	82835539.5	16	NA	1	1			NA	-1		0	NA		-1	NA		-1	NA		1	1	0	0	0	0	NA	NA		NA	NA		1	1	0	-1	0	1	0	0	0	-1	-1	0	-1	-1	0	-1
reg1105	chr16:82835539.5-83996964	82835539.5	83996964	16	NA	1	1			NA	-1		0	NA		-1	NA		-1	NA		1	1	0	0	0	0	NA	NA		NA	NA		1	1	0	-1	0	1	0	0	0	-1	1	2	-1	-1	0	-1
reg1106	chr16:83996964-86207184	83996964	86207184	16	NA	1	1			NA	-1		0	NA		-1	NA		-1	NA		1	1	0	0	0	0	NA	NA		NA	NA		0	1	1	-1	0	1	0	0	0	-1	1	2	-1	-1	0	-1
reg1107	chr16:86207184-86945488.5	86207184	86945488.5	16	NA	1	1			NA	-1		NA	NA		-1	NA		-1	NA		1	1	0	0	0	0	NA	NA		NA	NA		0	1	1	-1	0	1	0	1	1	-1	1	2	0	0	0	0
reg1108	chr16:86945488.5-88208021	86945488.5	88208021	16	NA	1	1			NA	-1		NA	NA		-1	NA		-1	NA		1	1	0	0	0	0	NA	NA		NA	NA		0	1	1	-1	0	1	0	1	1	1	1	0	0	0	0	0
reg1109	chr16:88208021-88450733	88208021	88450733	16	NA	1	1			NA	-1		NA	NA		-1	NA		-1	NA		1	1	0	0	0	0	NA	NA		NA	NA		0	1	1	-1	0	1	0	1	1	1	1	0	0	0	0	0
reg1110	chr16:88450733-88643388	88450733	88643388	16	NA	1	1			NA	-1		NA	NA		-1	NA		-1	NA		1	1	0	0	0	0	NA	NA		NA	NA		0	1	1	-1	0	1	0	1	1	1	1	0	0	0	0	0
reg1111	chr17:343376-598805	343376	598805	17	0	-1	NA	-1		NA	-1		0	NA		0	-1	-1	0	0	0	NA	1		-1	0	1	-1	-1	0	-1	-1	0	0	0	0	1	0	-1	-1	-1	0	-1	0	1	-1	-1	0	-1
reg1112	chr17:598805-7951388	598805	7951388	17	0	-1	NA	-1		NA	-1		NA	NA		0	-1	-1	0	0	0	NA	1		-1	0	1	-1	-1	0	-1	-1	0	0	0	0	1	0	-1	-1	-1	0	-1	0	1	-1	-1	0	-1
reg1113	chr17:7951388-13591175	7951388	13591175	17	0	-1	NA	-1		NA	-1		NA	NA		0	-1	-1	0	0	0	-1	1	2	-1	0	1	-1	-1	0	-1	-1	0	0	0	0	1	-1	-2	-1	-1	0	-1	-1	0	-1	-1	0	-1
reg1114	chr17:13591175-14617604	13591175	14617604	17	0	-1	NA	-1		NA	-1		NA	NA		0	-1	-1	0	0	0	-1	1	2	-1	0	1	-1	-1	0	-1	-1	0	0	0	0	1	-1	-2	-1	-1	0	1	1	0	-1	-1	0	-1
reg1115	chr17:14617604-15317239	14617604	15317239	17	0	-1	NA	-1		NA	-1		NA	NA		0	-1	-1	0	0	0	-1	1	2	-1	0	1	-1	-1	0	-1	-1	0	0	0	0	1	-1	-2	-1	-1	0	-1	-1	0	-1	-1	0	-1
reg1116	chr17:15317239-15584238	15317239	15584238	17	0	-1	NA	-1		NA	-1		NA	NA		0	-1	-1	0	0	0	-1	1	2	-1	0	1	-1	-1	0	-1	-1	0	0	0	0	1	-1	-2	-1	-1	0	-1	-1	0	-1	-1	0	-1
reg1117	chr17:15584238-15812976	15584238	15812976	17	0	-1	NA	-1		NA	-1		NA	NA		0	-1	-1	0	0	0	-1	1	2	-1	0	1	-1	-1	0	-1	-1	0	0	0	0	1	-1	-2	-1	-1	0	-1	0	1	-1	-1	0	-1
reg1118	chr17:15812976-15933995	15812976	15933995	17	0	-1	NA	-1		NA	-1		NA	NA		0	-1	-1	0	0	0	-1	1	2	-1	0	1	-1	-1	0	-1	-1	0	0	0	0	1	-1	-2	-1	-1	0	-1	0	1	-1	-1	0	-1
reg1119	chr17:15933995-16109227.5	15933995	16109227.5	17	0	-1	NA	-1		NA	-1		NA	NA		0	-1	-1	0	0	0	-1	1	2	-1	0	1	-1	-1	0	-1	-1	0	0	0	0	1	0	-1	-1	-1	0	-1	0	1	-1	-1	0	-1
reg1120	chr17:16109227.5-18214019.5	16109227.5	18214019.5	17	0	-1	NA	-1		NA	-1		NA	NA		0	-1	-1	0	0	0	-1	1	2	-1	0	1	-1	-1	0	-1	-1	0	-1	0	1	1	0	-1	-1	-1	0	-1	0	1	-1	-1	0	-1
reg1121	chr17:18214019.5-18591823	18214019.5	18591823	17	0	-1	NA	-1		NA	-1		NA	NA		0	0	0	0	0	0	-1	1	2	-1	0	1	-1	-1	0	-1	-1	0	-1	0	1	1	0	-1	-1	-1	0	-1	0	1	-1	-1	0	-1
reg1122	chr17:18591823-21067000.5	18591823	21067000.5	17	-1	-1	NA	0		NA	-1		NA	NA		0	0	0	0	0	0	-1	1	2	-1	0	1	-1	-1	0	-1	-1	0	-1	0	1	1	0	-1	-1	-1	0	-1	0	1	-1	-1	0	-1
reg1123	chr17:21067000.5-21371807.5	21067000.5	21371807.5	17	-1	-1	NA	0		NA	-1		NA	NA		0	0	0	0	0	0	-1	1	2	-1	0	1	-1	-1	0	-1	-1	0	-1	0	1	1	0	-1	0	0	0	-1	0	1	-1	-1	0	0
reg1124	chr17:21371807.5-22158081.5	21371807.5	22158081.5	17	-1	-1	NA	0		NA	-1		NA	NA		0	0	0	0	0	0	-1	0	1	-1	0	1	-1	0	1	-1	-1	0	0	0	0	1	0	-1	0	0	0	1	0	-1	-1	-1	0	0
reg1125	chr17:22158081.5-22486485	22158081.5	22486485	17	-1	-1	NA	0		NA	-1		NA	NA		0	0	0	0	0	0	-1	0	1	-1	0	1	-1	0	1	-1	-1	0	0	0	0	1	0	-1	0	0	0	1	0	-1	-1	-1	0	0
reg1126	chr17:22486485-23872628	22486485	23872628	17	-1	-1	NA	0		NA	-1		NA	NA		0	0	0	0	0	0	-1	0	1	-1	0	1	-1	0	1	-1	-1	0	0	0	0	1	0	-1	0	0	0	1	1	0	-1	-1	0	0
reg1127	chr17:23872628-23924191.5	23872628	23924191.5	17	-1	-1	NA	0		NA	-1		NA	NA		0	0	0	0	0	0	-1	0	1	-1	0	1	-1	0	1	-1	-1	0	0	0	0	1	0	-1	0	0	0	1	1	0	-1	-1	0	0
reg1128	chr17:23924191.5-23935452	23924191.5	23935452	17	-1	-1	NA	0		NA	-1		NA	NA		0	0	0	0	0	0	-1	0	1	-1	0	1	-1	0	1	-1	-1	0	0	0	0	1	0	-1	0	0	0	1	1	0	-1	-1	0	0
reg1129	chr17:23935452-23967561.5	23935452	23967561.5	17	-1	-1	NA	0		NA	-1		NA	NA		0	0	0	0	0	0	-1	0	1	-1	0	1	-1	0	1	-1	-1	0	0	0	0	1	0	-1	0	0	0	-1	1	2	-1	-1	0	0
reg1130	chr17:23967561.5-24403963	23967561.5	24403963	17	-1	-1	NA	0		NA	-1		NA	NA		0	0	0	0	0	0	-1	0	1	-1	0	1	-1	0	1	-1	-1	0	0	0	0	1	1	0	0	0	0	-1	1	2	-1	-1	0	0
reg1131	chr17:24403963-25122627.5	24403963	25122627.5	17	-1	-1	NA	0		NA	-1		NA	NA		0	0	0	0	0	0	-1	0	1	-1	0	1	-1	0	1	-1	-1	0	0	-1	-1	1	1	0	0	0	0	-1	0	1	-1	-1	0	0
reg1132	chr17:25122627.5-25635083.5	25122627.5	25635083.5	17	-1	-1	NA	0		NA	-1		NA	NA		0	0	0	0	0	0	-1	0	1	-1	0	1	-1	0	1	-1	-1	0	0	-1	-1	1	1	0	0	0	0	-1	0	1	-1	-1	0	0
reg1133	chr17:25635083.5-25886453	25635083.5	25886453	17	-1	-1	NA	0		NA	-1		NA	NA		0	0	0	0	0	0	-1	0	1	-1	0	1	-1	0	1	-1	-1	0	0	-1	-1	1	1	0	0	0	0	-1	0	1	-1	-1	0	0
reg1134	chr17:25886453-26357503.5	25886453	26357503.5	17	-1	-1	NA	0		NA	-1		NA	NA		0	0	0	0	0	0	-1	0	1	-1	0	1	-1	0	1	-1	-1	0	0	-1	-1	1	1	0	0	0	0	-1	0	1	-1	-1	0	0
reg1135	chr17:26357503.5-26627469.5	26357503.5	26627469.5	17	0	-1	NA	-1		NA	-1		NA	NA		0	0	0	0	0	0	-1	0	1	-1	0	1	-1	0	1	-1	-1	0	0	-1	-1	1	1	0	0	0	0	-1	0	1	-1	-1	0	0
reg1136	chr17:26627469.5-26696477.5	26627469.5	26696477.5	17	0	-1	NA	-1		NA	-1		NA	NA		0	0	0	0	0	0	-1	0	1	-1	0	1	-1	0	1	-1	1	2	0	0	0	1	1	0	0	0	0	-1	0	1	-1	-1	0	0
reg1137	chr17:26696477.5-26719695	26696477.5	26719695	17	0	-1	NA	-1		NA	-1		NA	NA		0	0	0	0	0	0	-1	0	1	-1	0	1	-1	0	1	-1	1	2	1	0	-1	1	1	0	0	0	0	-1	0	1	-1	-1	0	0
reg1138	chr17:26719695-26819469	26719695	26819469	17	-1	-1	NA	0		NA	-1		NA	NA		0	0	0	0	0	0	-1	0	1	-1	0	1	-1	0	1	-1	1	2	0	0	0	1	1	0	0	0	0	-1	0	1	-1	-1	0	0
reg1139	chr17:26819469-26991971	26819469	26991971	17	-1	-1	NA	0		NA	-1		NA	NA		0	0	0	0	0	0	-1	0	1	-1	0	1	-1	0	1	-1	-1	0	0	0	0	1	1	0	0	0	0	-1	0	1	-1	-1	0	0
reg1140	chr17:26991971-27083780.5	26991971	27083780.5	17	-1	-1	NA	0		NA	-1		0	NA		0	0	0	0	0	0	-1	0	1	-1	0	1	-1	0	1	-1	-1	0	0	0	0	1	1	0	0	0	0	-1	0	1	-1	-1	0	0
reg1141	chr17:27083780.5-27610951	27083780.5	27610951	17	-1	-1	NA	0		NA	-1		0	NA		0	0	0	0	0	0	-1	0	1	-1	0	1	-1	0	1	-1	-1	0	0	0	0	1	1	0	0	0	0	-1	1	2	-1	-1	0	0
reg1142	chr17:27610951-27744575	27610951	27744575	17	-1	-1	NA	0		NA	-1		0	NA		-1	0	1	0	0	0	-1	0	1	-1	0	1	-1	0	1	-1	-1	0	0	0	0	1	1	0	0	0	0	-1	1	2	-1	-1	0	0
reg1143	chr17:27744575-28235681.5	27744575	28235681.5	17	-1	-1	NA	0		NA	-1		0	NA		-1	0	1	0	0	0	-1	0	1	-1	0	1	-1	0	1	-1	-1	0	0	0	0	1	1	0	0	0	0	-1	-1	0	-1	-1	0	0
reg1144	chr17:28235681.5-28309487.5	28235681.5	28309487.5	17	-1	-1	NA	0		NA	-1		0	NA		-1	0	1	0	0	0	-1	-1	0	-1	0	1	-1	0	1	-1	-1	0	0	0	0	1	1	0	0	0	0	-1	-1	0	-1	-1	0	0
reg1145	chr17:28309487.5-28353851	28309487.5	28353851	17	-1	-1	NA	0		NA	-1		0	NA		-1	0	1	0	0	0	-1	-1	0	-1	0	1	-1	0	1	-1	-1	0	-1	1	2	1	1	0	0	0	0	-1	-1	0	-1	-1	0	0
reg1146	chr17:28353851-29031428	28353851	29031428	17	-1	-1	NA	0		NA	-1		0	NA		-1	0	1	0	0	0	-1	-1	0	-1	0	1	-1	0	1	-1	-1	0	-1	1	2	1	1	0	0	0	0	-1	-1	0	-1	-1	0	0
reg1147	chr17:29031428-29118230	29031428	29118230	17	-1	-1	NA	0		NA	-1		0	NA		-1	0	1	0	0	0	-1	-1	0	-1	0	1	-1	0	1	-1	-1	0	-1	1	2	1	1	0	0	0	0	0	1	1	-1	-1	0	0
reg1148	chr17:29118230-29320253	29118230	29320253	17	-1	-1	NA	0		NA	-1		0	NA		-1	0	1	0	0	0	-1	-1	0	-1	0	1	-1	0	1	-1	-1	0	-1	1	2	1	1	0	0	0	0	0	1	1	-1	-1	0	0
reg1149	chr17:29320253-29938654	29320253	29938654	17	-1	-1	NA	0		NA	-1		0	NA		-1	0	1	0	0	0	-1	-1	0	-1	0	1	-1	0	1	-1	-1	0	-1	1	2	1	1	0	0	0	0	0	1	1	-1	-1	0	0
reg1150	chr17:29938654-30054794.5	29938654	30054794.5	17	-1	-1	NA	0		NA	-1		0	NA		-1	0	1	0	0	0	-1	-1	0	-1	0	1	-1	0	1	-1	-1	0	-1	1	2	1	1	0	0	0	0	0	1	1	-1	-1	0	0
reg1151	chr17:30054794.5-30126739	30054794.5	30126739	17	-1	-1	NA	0		NA	-1		0	NA		-1	0	1	0	0	0	-1	-1	0	-1	0	1	-1	0	1	-1	-1	0	-1	1	2	1	1	0	0	0	0	0	1	1	-1	-1	0	0
reg1152	chr17:30126739-30212334.5	30126739	30212334.5	17	-1	-1	NA	0		NA	-1		0	NA		-1	0	1	0	0	0	-1	-1	0	-1	0	1	-1	0	1	-1	-1	0	0	0	0	1	1	0	0	0	0	0	1	1	-1	-1	0	0
reg1153	chr17:30212334.5-30270215.5	30212334.5	30270215.5	17	-1	-1	NA	0		NA	-1		0	NA		-1	0	1	0	0	0	-1	0	1	-1	0	1	-1	0	1	-1	-1	0	0	0	0	1	1	0	0	0	0	0	1	1	-1	-1	0	0
reg1154	chr17:30270215.5-31558809.5	30270215.5	31558809.5	17	-1	-1	NA	0		NA	-1		0	NA		-1	0	1	0	0	0	-1	0	1	-1	0	1	-1	0	1	-1	-1	0	0	0	0	1	1	0	0	0	0	0	1	1	-1	-1	0	0
reg1155	chr17:31558809.5-32339707	31558809.5	32339707	17	-1	-1	NA	0		NA	-1		0	NA		-1	0	1	0	0	0	-1	0	1	-1	0	1	-1	0	1	-1	-1	0	0	0	0	1	1	0	0	0	0	0	1	1	-1	-1	0	0
reg1156	chr17:32339707-34630391	32339707	34630391	17	-1	-1	NA	0		NA	-1		0	NA		-1	0	1	0	0	0	-1	0	1	-1	0	1	-1	0	1	-1	-1	0	0	0	0	1	1	0	0	0	0	0	1	1	-1	-1	0	0
reg1157	chr17:34630391-35728850	34630391	35728850	17	-1	-1	NA	0		NA	-1		0	NA		-1	0	1	0	0	0	-1	0	1	-1	0	1	NA	0		-1	-1	0	0	0	0	1	1	0	0	0	0	0	1	1	-1	-1	0	0
reg1158	chr17:35728850-35746369	35728850	35746369	17	-1	-1	NA	0		NA	-1		0	NA		-1	0	1	0	0	0	-1	0	1	-1	0	1	NA	0		-1	-1	0	0	0	0	1	1	0	0	0	0	0	1	1	-1	-1	0	0
reg1159	chr17:35746369-35889159.5	35746369	35889159.5	17	0	-1	NA	-1		NA	-1		0	NA		-1	0	1	0	0	0	-1	0	1	-1	0	1	NA	0		-1	-1	0	0	0	0	1	1	0	0	0	0	0	1	1	-1	-1	0	0
reg1160	chr17:35889159.5-37096432.5	35889159.5	37096432.5	17	0	-1	NA	-1		NA	-1		0	NA		-1	0	1	0	0	0	-1	0	1	-1	0	1	NA	0		-1	-1	0	0	0	0	1	1	0	0	0	0	0	1	1	-1	-1	0	0
reg1161	chr17:37096432.5-37507807	37096432.5	37507807	17	0	-1	NA	-1		NA	-1		0	NA		-1	0	1	0	0	0	-1	0	1	-1	0	1	NA	0		-1	-1	0	0	0	0	1	1	0	0	0	0	0	1	1	-1	-1	0	0
reg1162	chr17:37507807-37643997.5	37507807	37643997.5	17	0	-1	NA	-1		NA	-1		0	NA		-1	0	1	0	0	0	-1	0	1	-1	0	1	NA	0		-1	-1	0	0	0	0	1	1	0	0	0	0	0	1	1	-1	-1	0	0
reg1163	chr17:37643997.5-41826323.5	37643997.5	41826323.5	17	0	-1	NA	-1		NA	-1		0	NA		-1	0	1	0	0	0	-1	0	1	-1	0	1	NA	0		-1	-1	0	0	0	0	1	1	0	0	0	0	0	1	1	-1	-1	0	0
reg1164	chr17:41826323.5-42150519.5	41826323.5	42150519.5	17	0	-1	NA	-1		NA	-1		0	NA		NA	0		0	0	0	-1	0	1	-1	0	1	NA	0		-1	-1	0	0	0	0	1	1	0	0	0	0	0	1	1	-1	-1	0	0
reg1165	chr17:42150519.5-42443711.5	42150519.5	42443711.5	17	0	-1	NA	-1		NA	-1		0	NA		NA	0		0	0	0	-1	0	1	-1	0	1	NA	0		-1	-1	0	0	0	0	1	1	0	0	0	0	0	1	1	-1	-1	0	0
reg1166	chr17:42443711.5-44608253	42443711.5	44608253	17	0	-1	NA	-1		NA	NA		0	NA		NA	0		0	0	0	-1	0	1	-1	0	1	NA	0		-1	-1	0	0	0	0	1	1	0	0	0	0	0	1	1	-1	-1	0	0
reg1167	chr17:44608253-46650100.5	44608253	46650100.5	17	0	-1	NA	-1		NA	NA		0	NA		NA	0		0	0	0	-1	0	1	-1	0	1	NA	0		-1	-1	0	0	0	0	1	1	0	0	0	0	0	1	1	-1	-1	0	0
reg1168	chr17:46650100.5-47096933.5	46650100.5	47096933.5	17	0	-1	NA	-1		NA	NA		0	NA		NA	0		0	0	0	-1	0	1	-1	0	1	NA	0		-1	-1	0	0	0	0	1	1	0	0	0	0	0	1	1	-1	-1	0	0
reg1169	chr17:47096933.5-49481466.5	47096933.5	49481466.5	17	0	-1	NA	-1		NA	NA		0	NA		NA	0		0	0	0	-1	0	1	-1	0	1	NA	0		-1	-1	0	0	0	0	1	1	0	0	0	0	0	1	1	-1	-1	0	0
reg1170	chr17:49481466.5-51595013.5	49481466.5	51595013.5	17	0	-1	NA	-1		NA	NA		0	NA		NA	0		0	0	0	-1	0	1	-1	0	1	NA	0		-1	-1	0	0	0	0	1	1	0	0	0	0	0	1	1	-1	-1	0	0
reg1171	chr17:51595013.5-52097626	51595013.5	52097626	17	0	-1	NA	-1		NA	NA		0	NA		NA	0		0	0	0	-1	0	1	-1	0	1	NA	0		-1	-1	0	0	0	0	1	1	0	0	0	0	0	1	1	-1	-1	0	0
reg1172	chr17:52097626-54226019	52097626	54226019	17	0	-1	NA	-1		NA	NA		0	NA		NA	0		0	0	0	-1	0	1	-1	0	1	NA	0		-1	-1	0	0	0	0	1	1	0	0	0	0	0	1	1	-1	-1	0	0
reg1173	chr17:54226019-54891335	54226019	54891335	17	0	-1	NA	-1		NA	NA		0	NA		NA	0		0	0	0	-1	0	1	-1	0	1	NA	0		1	-1	-2	0	0	0	1	1	0	0	0	0	0	1	1	-1	-1	0	0
reg1174	chr17:54891335-56065417.5	54891335	56065417.5	17	0	-1	NA	-1		NA	NA		0	NA		NA	0		0	0	0	-1	0	1	-1	0	1	NA	0		1	-1	-2	0	-1	-1	1	1	0	0	0	0	0	1	1	-1	-1	0	0
reg1175	chr17:56065417.5-56797822	56065417.5	56797822	17	0	-1	NA	-1		NA	NA		0	NA		NA	0		0	0	0	-1	0	1	-1	0	1	NA	0		1	-1	-2	0	-1	-1	1	1	0	0	0	0	1	1	0	-1	-1	0	0
reg1176	chr17:56797822-57528000.5	56797822	57528000.5	17	0	-1	NA	-1		NA	2		0	NA		NA	0		0	0	0	-1	0	1	-1	0	1	NA	0		1	-1	-2	0	-1	-1	1	1	0	0	0	0	1	1	0	-1	-1	0	0
reg1177	chr17:57528000.5-57963592	57528000.5	57963592	17	0	-1	NA	-1		NA	-1		0	NA		NA	0		0	0	0	-1	0	1	-1	0	1	NA	0		1	-1	-2	0	-1	-1	1	1	0	0	0	0	-1	-1	0	-1	-1	0	0
reg1178	chr17:57963592-58217057	57963592	58217057	17	0	-1	NA	-1		NA	-1		0	NA		NA	0		0	0	0	-1	0	1	-1	0	1	NA	0		1	-1	-2	0	0	0	1	1	0	0	0	0	-1	-1	0	-1	-1	0	0
reg1179	chr17:58217057-58930387	58217057	58930387	17	0	-1	NA	-1		NA	-1		0	NA		NA	0		0	0	0	-1	0	1	-1	0	1	NA	0		1	-1	-2	0	0	0	1	1	0	0	0	0	1	1	0	-1	-1	0	1
reg1180	chr17:58930387-59581025	58930387	59581025	17	0	-1	NA	-1		NA	-1		0	NA		NA	0		0	0	0	-1	0	1	-1	0	1	NA	0		1	-1	-2	0	0	0	1	1	0	0	0	0	1	1	0	-1	-1	0	1
reg1181	chr17:59581025-62673147	59581025	62673147	17	0	-1	NA	-1		NA	-1		0	NA		NA	0		0	0	0	-1	0	1	-1	0	1	NA	0		1	-1	-2	0	-1	-1	1	1	0	0	0	0	1	1	0	1	-1	-2	1
reg1182	chr17:62673147-64227189	62673147	64227189	17	0	-1	NA	-1		NA	-1		0	NA		NA	0		0	0	0	-1	0	1	-1	0	1	NA	0		1	-1	-2	0	-1	-1	1	1	0	0	0	0	1	1	0	1	-1	-2	1
reg1183	chr17:64227189-65063896	64227189	65063896	17	0	-1	NA	-1		NA	-1		0	NA		NA	0		0	0	0	-1	0	1	-1	0	1	NA	0		1	-1	-2	0	-1	-1	1	1	0	0	0	0	1	1	0	1	-1	-2	1
reg1184	chr17:65063896-65695964.5	65063896	65695964.5	17	0	-1	NA	-1		NA	-1		0	NA		NA	0		0	0	0	-1	0	1	-1	0	1	NA	0		1	-1	-2	0	-1	-1	1	1	0	0	0	0	1	1	0	1	1	0	1
reg1185	chr17:65695964.5-67196838	65695964.5	67196838	17	0	-1	NA	-1		NA	-1		0	NA		1	0	-1	0	0	0	-1	0	1	-1	0	1	NA	0		1	-1	-2	0	-1	-1	1	1	0	0	0	0	1	1	0	1	1	0	1
reg1186	chr17:67196838-67765444	67196838	67765444	17	0	-1	NA	-1		NA	-1		0	NA		1	0	-1	0	0	0	-1	0	1	-1	0	1	NA	0		1	-1	-2	-1	1	2	1	1	0	0	0	0	1	1	0	1	1	0	1
reg1187	chr17:67765444-68492232.5	67765444	68492232.5	17	0	-1	NA	-1		NA	NA		0	NA		1	0	-1	0	0	0	-1	0	1	-1	0	1	NA	0		1	-1	-2	-1	1	2	1	1	0	0	0	0	1	1	0	1	1	0	1
reg1188	chr17:68492232.5-69211262	68492232.5	69211262	17	0	NA	NA			NA	NA		1	NA		1	0	-1	0	0	0	-1	0	1	-1	0	1	NA	0		1	-1	-2	-1	1	2	1	1	0	0	0	0	1	1	0	1	1	0	1
reg1189	chr17:69211262-72476585	69211262	72476585	17	0	NA	NA			NA	NA		1	NA		1	0	-1	0	0	0	-1	0	1	-1	0	1	NA	0		1	-1	-2	-1	1	2	1	1	0	0	0	0	1	1	0	1	1	0	1
reg1190	chr17:72476585-76855481	72476585	76855481	17	0	NA	NA			NA	NA		1	NA		1	0	-1	0	0	0	-1	0	1	-1	0	1	NA	0		1	-1	-2	-1	1	2	1	1	0	0	0	0	1	1	0	1	1	0	1
reg1191	chr17:76855481-78317425	76855481	78317425	17	0	NA	NA			NA	NA		1	NA		1	0	-1	0	0	0	-1	0	1	-1	0	1	NA	0		1	-1	-2	-1	1	2	-1	0	1	0	0	0	1	1	0	1	1	0	1
reg1192	chr18:5996-1086259.5	5996	1086259.5	18	0	1	1	1	1	NA	NA		0	-1	-1	-1	NA		-1	NA		-1	1	2	0	NA		NA	-1		-1	-1	0	1	1	0	NA	-1		0	0	0	-1	0	1	-1	-1	0	-1
reg1193	chr18:1086259.5-4032746	1086259.5	4032746	18	0	1	1	1	1	NA	NA		0	-1	-1	-1	NA		-1	NA		-1	1	2	0	NA		NA	-1		-1	-1	0	1	1	0	NA	-1		0	0	0	-1	0	1	-1	-1	0	-1
reg1194	chr18:4032746-4827467.5	4032746	4827467.5	18	0	1	1	1	1	NA	NA		0	-1	-1	-1	NA		-1	NA		-1	1	2	0	NA		NA	-1		-1	-1	0	1	1	0	NA	-1		0	0	0	-1	-1	0	-1	-1	0	-1
reg1195	chr18:4827467.5-8528549.5	4827467.5	8528549.5	18	0	1	1	1	1	NA	NA		0	-1	-1	-1	NA		-1	NA		-1	1	2	0	NA		NA	-1		-1	-1	0	1	1	0	NA	-1		0	0	0	-1	-1	0	-1	-1	0	-1
reg1196	chr18:8528549.5-11313264.5	8528549.5	11313264.5	18	0	1	1	1	1	NA	-1		0	-1	-1	-1	NA		-1	NA		-1	1	2	0	NA		NA	-1		-1	-1	0	1	1	0	NA	-1		0	0	0	-1	-1	0	-1	-1	0	-1
reg1197	chr18:11313264.5-11882410.5	11313264.5	11882410.5	18	0	1	1	1	1	NA	-1		0	-1	-1	-1	NA		-1	NA		-1	1	2	0	NA		NA	-1		-1	-1	0	1	1	0	NA	-1		0	0	0	-1	0	1	-1	-1	0	-1
reg1198	chr18:11882410.5-14304502	11882410.5	14304502	18	0	1	1	1	1	NA	-1		0	-1	-1	-1	NA		-1	NA		-1	1	2	0	NA		NA	-1		-1	-1	0	1	1	0	NA	-1		0	0	0	-1	0	1	-1	-1	0	-1
reg1199	chr18:14304502-15985576.5	14304502	15985576.5	18	0	1	1	1	1	NA	-1		0	-1	-1	-1	NA		-1	NA		-1	1	2	0	NA		NA	-1		-1	-1	0	1	-1	-2	NA	-1		0	0	0	-1	0	1	1	0	-1	0
reg1200	chr18:15985576.5-18366418.5	15985576.5	18366418.5	18	0	1	1	1	1	NA	-1		0	-1	-1	-1	NA		-1	NA		-1	1	2	0	NA		NA	-1		-1	-1	0	1	-1	-2	NA	0		0	0	0	-1	0	1	-1	0	1	-1
reg1201	chr18:18366418.5-19054412.5	18366418.5	19054412.5	18	0	1	1	1	1	NA	-1		0	-1	-1	-1	NA		-1	NA		-1	1	2	0	NA		NA	-1		-1	-1	0	1	-1	-2	-1	0	1	0	0	0	-1	0	1	-1	0	1	-1
reg1202	chr18:19054412.5-20144137.5	19054412.5	20144137.5	18	0	1	1	1	1	NA	-1		0	-1	-1	-1	NA		-1	NA		-1	1	2	0	NA		NA	-1		-1	-1	0	-1	-1	0	-1	0	1	0	0	0	-1	0	1	-1	0	1	-1
reg1203	chr18:20144137.5-22159592	20144137.5	22159592	18	0	0	1	0	1	NA	-1		0	-1	-1	-1	NA		-1	NA		-1	1	2	0	NA		NA	-1		-1	-1	0	2	2	0	-1	-1	0	0	0	0	-1	-1	0	-1	0	1	-1
reg1204	chr18:22159592-23551131.5	22159592	23551131.5	18	0	0	1	0	1	NA	-1		0	-1	-1	-1	NA		-1	NA		-1	1	2	0	NA		NA	-1		-1	-1	0	2	2	0	-1	-1	0	0	0	0	-1	-1	0	0	0	0	-1
reg1205	chr18:23551131.5-24084612	23551131.5	24084612	18	0	0	1	0	1	NA	-1		0	-1	-1	-1	NA		-1	NA		-1	1	2	0	NA		NA	-1		-1	-1	0	2	2	0	-1	-1	0	0	0	0	-1	-1	0	0	0	0	-1
reg1206	chr18:24084612-24972713	24084612	24972713	18	0	0	1	0	1	NA	-1		0	-1	-1	-1	NA		-1	NA		-1	1	2	0	NA		NA	-1		-1	-1	0	1	1	0	-1	-1	0	0	0	0	-1	-1	0	0	0	0	-1
reg1207	chr18:24972713-28675478.5	24972713	28675478.5	18	0	0	0	0	0	NA	-1		0	-1	-1	-1	NA		-1	NA		-1	1	2	0	NA		NA	1		-1	-1	0	1	1	0	-1	-1	0	0	0	0	-1	-1	0	0	0	0	-1
reg1208	chr18:28675478.5-30184531.5	28675478.5	30184531.5	18	0	0	0	0	0	NA	-1		0	-1	-1	-1	NA		-1	NA		-1	-1	0	0	-1	-1	NA	1		-1	-1	0	1	1	0	-1	-1	0	0	0	0	-1	-1	0	0	0	0	-1
reg1209	chr18:30184531.5-30738614	30184531.5	30738614	18	0	0	0	0	0	NA	-1		0	-1	-1	-1	NA		-1	NA		-1	-1	0	0	-1	-1	NA	1		-1	-1	0	1	1	0	-1	-1	0	0	0	0	-1	-1	0	0	0	0	0
reg1210	chr18:30738614-31410318	30738614	31410318	18	0	0	0	0	0	NA	-1		0	-1	-1	-1	NA		-1	NA		-1	-1	0	0	-1	-1	NA	1		-1	-1	0	1	-1	-2	-1	-1	0	0	0	0	-1	-1	0	0	0	0	0
reg1211	chr18:31410318-34048991.5	31410318	34048991.5	18	0	0	0	0	0	NA	-1		0	-1	-1	-1	NA		-1	NA		-1	-1	0	0	-1	-1	NA	1		-1	-1	0	1	-1	-2	-1	-1	0	0	0	0	-1	-1	0	0	0	0	-1
reg1212	chr18:34048991.5-35322395.5	34048991.5	35322395.5	18	0	0	0	0	0	NA	-1		0	-1	-1	-1	NA		-1	NA		-1	-1	0	0	-1	-1	NA	1		-1	-1	0	1	-1	-2	-1	-1	0	0	0	0	-1	-1	0	0	-1	-1	-1
reg1213	chr18:35322395.5-38192259.5	35322395.5	38192259.5	18	0	0	0	0	0	NA	-1		0	-1	-1	-1	NA		-1	NA		-1	-1	0	0	-1	-1	NA	1		-1	-1	0	1	-1	-2	-1	0	1	0	0	0	-1	-1	0	0	-1	-1	-1
reg1214	chr18:38192259.5-39099889	38192259.5	39099889	18	0	0	0	0	0	NA	-1		0	-1	-1	-1	NA		-1	NA		-1	-1	0	0	-1	-1	NA	1		-1	-1	0	1	-1	-2	-1	0	1	0	0	0	-1	-1	0	0	-1	-1	-1
reg1215	chr18:39099889-39968803	39099889	39968803	18	0	0	0	0	0	NA	-1		0	-1	-1	-1	NA		-1	NA		-1	-1	0	0	-1	-1	NA	1		-1	-1	0	1	-1	-2	0	0	0	0	0	0	-1	-1	0	0	-1	-1	-1
reg1216	chr18:39968803-41279808	39968803	41279808	18	0	0	0	0	0	NA	-1		0	-1	-1	-1	NA		-1	NA		-1	-1	0	0	-1	-1	NA	1		-1	-1	0	-1	-1	0	0	0	0	0	0	0	-1	-1	0	0	-1	-1	-1
reg1217	chr18:41279808-45250445.5	41279808	45250445.5	18	0	0	0	0	0	NA	-1		0	-1	-1	-1	NA		-1	NA		-1	-1	0	0	-1	-1	NA	1		-1	-1	0	-1	-1	0	0	0	0	0	0	0	-1	-1	0	0	-1	-1	-1
reg1218	chr18:45250445.5-46764691	45250445.5	46764691	18	0	0	0	0	0	NA	-1		0	-1	-1	-1	NA		-1	NA		-1	-1	0	0	-1	-1	NA	-1		-1	-1	0	-1	-1	0	0	0	0	0	0	0	-1	-1	0	0	-1	-1	-1
reg1219	chr18:46764691-47039282	46764691	47039282	18	0	0	0	0	0	NA	-1		0	-1	-1	-1	NA		-1	NA		-1	-1	0	0	-1	-1	NA	-1		-1	-1	0	-1	-1	0	0	0	0	0	0	0	-1	-1	0	0	-1	-1	-1
reg1220	chr18:47039282-47667985	47039282	47667985	18	0	0	0	0	0	NA	-1		0	-1	-1	-1	NA		-1	NA		-1	-1	0	0	-1	-1	NA	-1		-1	-1	0	-1	-1	0	-1	0	1	0	0	0	-1	-1	0	0	-1	-1	-1
reg1221	chr18:47667985-48690069	47667985	48690069	18	0	0	0	0	0	NA	-1		0	-1	-1	-1	NA		-1	NA		-1	-1	0	0	-1	-1	NA	-1		-1	-1	0	-1	-1	0	-1	-1	0	0	0	0	-1	-1	0	0	-1	-1	-1
reg1222	chr18:48690069-50275099	48690069	50275099	18	0	0	0	0	0	NA	-1		0	-1	-1	-1	NA		-1	NA		-1	-1	0	0	-1	-1	NA	-1		-1	-1	0	-1	-1	0	-1	-1	0	0	0	0	-1	-1	0	0	-1	-1	-1
reg1223	chr18:50275099-51256737	50275099	51256737	18	0	0	0	0	0	NA	-1		0	-1	-1	-1	NA		-1	NA		-1	-1	0	0	-1	-1	NA	-1		-1	-1	0	-1	-1	0	-1	-1	0	0	0	0	-1	-1	0	0	0	0	-1
reg1224	chr18:51256737-52340043	51256737	52340043	18	0	0	0	0	0	NA	-1		0	-1	-1	-1	NA		-1	NA		-1	-1	0	0	-1	-1	NA	-1		-1	-1	0	-1	-1	0	-1	-1	0	0	0	0	-1	-1	0	0	0	0	-1
reg1225	chr18:52340043-56105493	52340043	56105493	18	0	0	0	0	0	NA	-1		0	-1	-1	-1	NA		-1	NA		-1	-1	0	0	-1	-1	NA	-1		-1	-1	0	-1	-1	0	0	0	0	0	0	0	-1	-1	0	0	0	0	-1
reg1226	chr18:56105493-58621642.5	56105493	58621642.5	18	0	0	0	0	0	NA	-1		0	-1	-1	-1	NA		-1	NA		-1	-1	0	0	-1	-1	NA	-1		-1	-1	0	-1	-1	0	0	1	1	0	0	0	-1	-1	0	0	0	0	-1
reg1227	chr18:58621642.5-59059956	58621642.5	59059956	18	0	0	0	0	0	NA	-1		0	-1	-1	-1	NA		-1	NA		-1	-1	0	0	-1	-1	NA	-1		-1	-1	0	-1	-1	0	0	0	0	0	0	0	-1	-1	0	0	0	0	-1
reg1228	chr18:59059956-60511890	59059956	60511890	18	0	-1	0	-1	0	NA	-1		0	-1	-1	-1	NA		-1	NA		-1	-1	0	0	-1	-1	NA	-1		-1	-1	0	-1	-1	0	0	0	0	0	0	0	-1	-1	0	0	0	0	-1
reg1229	chr18:60511890-62455866	60511890	62455866	18	0	-1	0	-1	0	NA	-1		0	-1	-1	-1	NA		-1	NA		-1	-1	0	0	-1	-1	NA	-1		-1	-1	0	-1	-1	0	0	0	0	0	0	0	-1	-1	0	0	0	0	-1
reg1230	chr18:62455866-63541921	62455866	63541921	18	0	-1	0	-1	0	NA	-1		0	-1	-1	-1	NA		-1	NA		-1	-1	0	0	-1	-1	NA	-1		-1	-1	0	-1	-1	0	0	0	0	0	0	0	-1	-1	0	-1	-1	0	-1
reg1231	chr18:63541921-70427832.5	63541921	70427832.5	18	0	-1	0	-1	0	NA	-1		0	-1	-1	-1	NA		-1	NA		-1	-1	0	0	-1	-1	NA	-1		-1	-1	0	-1	-1	0	0	0	0	0	0	0	-1	-1	0	-1	-1	0	-1
reg1232	chr18:70427832.5-71462112.5	70427832.5	71462112.5	18	0	-1	0	-1	0	NA	-1		0	-1	-1	-1	NA		0	NA		-1	-1	0	0	-1	-1	NA	-1		-1	-1	0	-1	-1	0	0	0	0	0	0	0	-1	-1	0	-1	-1	0	-1
reg1233	chr18:71462112.5-72481123	71462112.5	72481123	18	0	-1	0	-1	0	NA	-1		0	-1	-1	-1	NA		0	NA		-1	-1	0	0	-1	-1	NA	-1		-1	NA		-1	-1	0	0	0	0	0	0	0	-1	-1	0	-1	-1	0	-1
reg1234	chr18:72481123-73137643.5	72481123	73137643.5	18	0	NA	0		0	NA	-1		NA	-1		-1	NA		0	NA		-1	-1	0	0	-1	-1	NA	-1		-1	NA		-1	-1	0	0	1	1	0	0	0	-1	-1	0	-1	-1	0	-1
reg1235	chr18:73137643.5-75939457	73137643.5	75939457	18	0	NA	0		0	NA	-1		NA	-1		-1	NA		0	NA		-1	-1	0	0	-1	-1	NA	-1		-1	NA		-1	-1	0	0	0	0	0	0	0	-1	-1	0	-1	-1	0	-1
reg1236	chr19:209341-8730208	209341	8730208	19	0	1	-1	1	-1	NA	-1		NA	NA		-1	NA		0	NA		1	0	-1	NA	NA		NA	0		0	-1	-1	-1	1	2	0	0	0	0	0	0	0	1	1	0	0	0	-1
reg1237	chr19:8730208-9837486.5	8730208	9837486.5	19	0	1	-1	1	-1	NA	-1		NA	NA		0	NA		0	NA		1	0	-1	NA	NA		NA	0		0	-1	-1	-1	1	2	0	0	0	0	0	0	0	1	1	0	0	0	-1
reg1238	chr19:9837486.5-12842650.5	9837486.5	12842650.5	19	0	1	-1	1	-1	NA	-1		NA	NA		0	NA		0	NA		1	0	-1	NA	NA		NA	0		0	1	1	-1	1	2	0	0	0	0	0	0	0	1	1	0	0	0	-1
reg1239	chr19:12842650.5-13681480	12842650.5	13681480	19	0	1	-1	1	-1	NA	-1		NA	NA		0	NA		0	NA		1	0	-1	NA	NA		NA	0		0	1	1	-1	0	1	0	0	0	0	0	0	0	1	1	0	0	0	-1
reg1240	chr19:13681480-16612792.5	13681480	16612792.5	19	0	1	0	1	0	NA	-1		NA	NA		0	NA		0	NA		1	0	-1	NA	NA		NA	0		0	1	1	-1	0	1	0	0	0	0	0	0	0	1	1	0	0	0	-1
reg1241	chr19:16612792.5-19627052	16612792.5	19627052	19	0	1	0	1	0	NA	-1		NA	NA		0	NA		0	NA		1	0	-1	NA	NA		NA	0		0	1	1	-1	0	1	0	0	0	0	0	0	0	1	1	0	0	0	-1
reg1242	chr19:19627052-20389835.5	19627052	20389835.5	19	0	1	0	1	0	NA	-1		NA	NA		0	NA		0	NA		1	0	-1	NA	NA		NA	0		0	-1	-1	-1	0	1	0	-1	-1	0	0	0	0	1	1	0	0	0	-1
reg1243	chr19:20389835.5-22063092.5	20389835.5	22063092.5	19	0	1	0	1	0	NA	-1		NA	NA		0	NA		0	NA		1	0	-1	NA	NA		NA	0		0	-1	-1	1	0	-1	0	-1	-1	0	0	0	0	1	1	0	0	0	-1
reg1244	chr19:22063092.5-24093526.5	22063092.5	24093526.5	19	0	1	0	1	0	NA	-1		NA	NA		0	NA		0	NA		1	0	-1	NA	NA		NA	0		0	-1	-1	1	0	-1	0	-1	-1	0	0	0	0	0	0	0	0	0	-1
reg1245	chr19:24093526.5-28444985.5	24093526.5	28444985.5	19	0	1	0	1	0	NA	-1		NA	NA		0	NA		0	NA		1	0	-1	NA	NA		NA	0		0	-1	-1	1	0	-1	0	-1	-1	0	0	0	0	0	0	0	0	0	0
reg1246	chr19:28444985.5-32914073	28444985.5	32914073	19	0	1	0	1	0	NA	-1		NA	NA		0	NA		0	NA		1	0	-1	NA	NA		NA	0		0	-1	-1	1	1	0	0	-1	-1	0	0	0	0	0	0	0	0	0	0
reg1247	chr19:32914073-36145548.5	32914073	36145548.5	19	0	1	0	1	0	NA	-1		NA	NA		0	NA		0	NA		1	0	-1	NA	NA		NA	0		0	1	1	1	1	0	0	-1	-1	0	0	0	0	0	0	0	0	0	0
reg1248	chr19:36145548.5-37071709.5	36145548.5	37071709.5	19	0	1	0	1	0	NA	-1		NA	NA		0	NA		0	NA		1	0	-1	NA	NA		NA	0		0	1	1	1	1	0	0	-1	-1	0	0	0	0	0	0	0	0	0	0
reg1249	chr19:37071709.5-38064107.5	37071709.5	38064107.5	19	0	1	0	1	0	NA	-1		NA	NA		0	NA		0	NA		1	0	-1	NA	NA		NA	0		0	1	1	1	1	0	0	0	0	0	0	0	0	1	1	0	0	0	0
reg1250	chr19:38064107.5-41606628.5	38064107.5	41606628.5	19	0	1	0	1	0	NA	-1		NA	NA		0	NA		0	NA		1	0	-1	NA	NA		NA	0		0	1	1	1	1	0	0	0	0	0	0	0	0	1	1	0	1	1	0
reg1251	chr19:41606628.5-44672092.5	41606628.5	44672092.5	19	0	1	0	1	0	NA	-1		NA	NA		0	NA		0	NA		1	0	-1	NA	NA		NA	0		0	1	1	1	1	0	0	0	0	0	0	0	0	1	1	0	0	0	0
reg1252	chr19:44672092.5-46427254	44672092.5	46427254	19	-1	NA	NA			NA	-1		NA	NA		0	NA		0	NA		1	0	-1	NA	NA		NA	0		0	1	1	1	1	0	0	0	0	0	0	0	0	1	1	0	0	0	0
reg1253	chr19:46427254-49380496.5	46427254	49380496.5	19	NA	NA	NA			NA	-1		NA	NA		0	NA		0	NA		1	0	-1	NA	NA		NA	0		0	1	1	1	1	0	0	0	0	0	0	0	0	1	1	0	0	0	0
reg1254	chr19:49380496.5-51170770.5	49380496.5	51170770.5	19	NA	NA	NA			NA	-1		NA	NA		0	NA		0	NA		1	0	-1	NA	NA		NA	0		0	1	1	-1	1	2	0	0	0	0	0	0	0	1	1	0	0	0	0
reg1255	chr19:51170770.5-53685025	51170770.5	53685025	19	NA	NA	NA			NA	-1		NA	NA		0	NA		0	NA		1	0	-1	NA	NA		NA	0		0	1	1	-1	0	1	0	0	0	0	0	0	0	1	1	0	0	0	0
reg1256	chr19:53685025-54447324.5	53685025	54447324.5	19	NA	NA	NA			NA	-1		NA	NA		0	NA		0	NA		1	0	-1	NA	NA		NA	0		0	1	1	-1	0	1	0	0	0	0	0	0	0	1	1	0	0	0	0
reg1257	chr19:54447324.5-63735292	54447324.5	63735292	19	NA	NA	NA			NA	-1		NA	NA		0	NA		0	NA		1	0	-1	NA	NA		NA	NA		0	1	1	-1	0	1	0	0	0	0	0	0	0	1	1	0	0	0	0
reg1258	chr20:41934-5011140.5	41934	5011140.5	20	NA	NA	NA			NA	1		0	1	1	NA	NA		0	NA		NA	0		NA	0		NA	NA		NA	-1		0	0	0	1	0	-1	0	0	0	1	1	0	0	0	0	0
reg1259	chr20:5011140.5-8146974.5	5011140.5	8146974.5	20	NA	NA	NA			NA	1		0	1	1	NA	NA		0	NA		NA	0		NA	0		NA	NA		NA	-1		0	0	0	1	0	-1	0	0	0	1	1	0	0	0	0	0
reg1260	chr20:8146974.5-9821166	8146974.5	9821166	20	NA	NA	NA			NA	1		0	1	1	NA	NA		0	NA		NA	0		NA	0		NA	0		NA	-1		0	0	0	1	0	-1	0	0	0	1	1	0	0	0	0	0
reg1261	chr20:9821166-11800882.5	9821166	11800882.5	20	NA	NA	NA			NA	1		0	1	1	NA	NA		0	NA		NA	0		NA	0		NA	0		NA	-1		0	0	0	1	0	-1	0	0	0	1	1	0	0	0	0	0
reg1262	chr20:11800882.5-18324342.5	11800882.5	18324342.5	20	NA	NA	NA			NA	1		0	1	1	NA	NA		0	NA		NA	0		NA	0		NA	0		NA	-1		0	0	0	1	0	-1	0	0	0	1	1	0	0	0	0	0
reg1263	chr20:18324342.5-23663223.5	18324342.5	23663223.5	20	NA	NA	NA			NA	1		0	1	1	NA	NA		0	NA		NA	0		0	0	0	NA	0		NA	-1		1	1	0	1	1	0	0	0	0	1	1	0	0	0	0	0
reg1264	chr20:23663223.5-24516844.5	23663223.5	24516844.5	20	NA	NA	NA			NA	1		0	1	1	-1	-1	0	0	NA		NA	0		0	0	0	NA	0		0	-1	-1	1	1	0	1	1	0	0	0	0	1	1	0	0	0	0	0
reg1265	chr20:24516844.5-25497615.5	24516844.5	25497615.5	20	NA	NA	NA			NA	1		0	1	1	-1	-1	0	0	NA		NA	0		0	0	0	NA	0		0	0	0	1	1	0	1	1	0	0	0	0	1	1	0	0	0	0	0
reg1266	chr20:25497615.5-28860626	25497615.5	28860626	20	NA	NA	NA			NA	1		0	1	1	-1	-1	0	0	NA		1	0	-1	0	0	0	NA	0		0	0	0	1	1	0	1	1	0	0	0	0	1	1	0	0	0	0	0
reg1267	chr20:28860626-30143331.5	28860626	30143331.5	20	NA	NA	NA			NA	1		0	1	1	-1	-1	0	0	NA		1	0	-1	0	0	0	NA	0		0	0	0	0	1	1	1	1	0	0	0	0	1	1	0	0	0	0	0
reg1268	chr20:30143331.5-30191429.5	30143331.5	30191429.5	20	NA	NA	NA			NA	1		0	1	1	-1	-1	0	0	NA		1	0	-1	0	0	0	NA	0		0	0	0	0	1	1	1	1	0	0	0	0	1	1	0	0	0	0	0
reg1269	chr20:30191429.5-30201528	30191429.5	30201528	20	NA	NA	NA			NA	1		0	1	1	-1	-1	0	0	NA		1	0	-1	0	0	0	NA	0		0	0	0	1	1	0	1	1	0	0	0	0	1	1	0	1	1	0	0
reg1270	chr20:30201528-30456353	30201528	30456353	20	NA	NA	0			NA	1		0	1	1	-1	-1	0	0	NA		1	0	-1	0	0	0	NA	0		0	0	0	1	1	0	1	1	0	0	0	0	1	1	0	1	1	0	0
reg1271	chr20:30456353-30947935.5	30456353	30947935.5	20	NA	0	0			NA	1		1	1	0	-1	-1	0	0	NA		1	1	0	0	0	0	NA	0		0	0	0	1	1	0	1	1	0	0	0	0	1	1	0	1	0	-1	0
reg1272	chr20:30947935.5-31399488	30947935.5	31399488	20	NA	0	0			NA	1		1	1	0	1	-1	-2	0	NA		1	1	0	0	0	0	NA	0		0	0	0	1	1	0	1	1	0	0	0	0	1	1	0	1	0	-1	0
reg1273	chr20:31399488-31618012.5	31399488	31618012.5	20	NA	0	0			NA	1		1	1	0	1	-1	-2	0	NA		1	1	0	0	0	0	NA	0		0	0	0	1	1	0	1	1	0	0	0	0	1	1	0	0	0	0	0
reg1274	chr20:31618012.5-31629626	31618012.5	31629626	20	NA	0	0			NA	1		1	1	0	1	-1	-2	0	NA		1	1	0	0	0	0	NA	0		0	0	0	1	1	0	1	1	0	0	0	0	1	1	0	0	0	0	0
reg1275	chr20:31629626-31637509.5	31629626	31637509.5	20	NA	0	0			NA	1		1	1	0	1	-1	-2	0	NA		1	1	0	0	0	0	NA	0		0	0	0	1	1	0	1	1	0	0	0	0	1	1	0	0	0	0	0
reg1276	chr20:31637509.5-34802218.5	31637509.5	34802218.5	20	NA	0	0			NA	1		1	1	0	1	-1	-2	0	NA		1	1	0	0	0	0	NA	0		0	0	0	1	1	0	1	1	0	0	0	0	1	1	0	0	0	0	0
reg1277	chr20:34802218.5-35256552	34802218.5	35256552	20	NA	0	0			NA	1		1	1	0	-1	-1	0	0	NA		1	1	0	0	0	0	NA	0		0	0	0	1	1	0	1	1	0	0	0	0	1	1	0	0	0	0	0
reg1278	chr20:35256552-35468166.5	35256552	35468166.5	20	-1	0	0	1	1	NA	1		1	1	0	-1	-1	0	0	NA		1	1	0	0	0	0	NA	0		-1	0	1	1	1	0	1	1	0	0	0	0	1	1	0	0	0	0	0
reg1279	chr20:35468166.5-36012538	35468166.5	36012538	20	-1	0	0	1	1	NA	1		0	1	1	-1	-1	0	0	NA		1	1	0	0	0	0	NA	0		-1	0	1	1	1	0	1	1	0	0	0	0	1	1	0	0	0	0	0
reg1280	chr20:36012538-37021391.5	36012538	37021391.5	20	-1	0	0	1	1	NA	1		0	1	1	-1	-1	0	0	NA		1	1	0	0	0	0	NA	0		-1	0	1	1	1	0	1	1	0	0	0	0	1	1	0	0	0	0	0
reg1281	chr20:37021391.5-38314303	37021391.5	38314303	20	0	0	0	0	0	NA	1		0	1	1	-1	-1	0	0	NA		1	1	0	0	0	0	NA	0		-1	0	1	1	1	0	1	1	0	0	0	0	1	1	0	0	0	0	0
reg1282	chr20:38314303-39567306	38314303	39567306	20	0	0	0	0	0	NA	1		0	1	1	-1	-1	0	0	NA		1	1	0	0	0	0	NA	0		-1	0	1	1	1	0	1	1	0	0	0	0	1	1	0	0	0	0	0
reg1283	chr20:39567306-40578190.5	39567306	40578190.5	20	0	0	0	0	0	NA	1		0	1	1	0	-1	-1	0	NA		1	1	0	0	0	0	NA	0		-1	0	1	1	1	0	1	1	0	0	0	0	1	1	0	0	0	0	0
reg1284	chr20:40578190.5-42140308.5	40578190.5	42140308.5	20	0	0	0	0	0	NA	1		0	1	1	0	-1	-1	0	NA		1	1	0	0	0	0	NA	0		0	0	0	1	1	0	1	1	0	0	0	0	1	1	0	0	0	0	0
reg1285	chr20:42140308.5-43752874	42140308.5	43752874	20	0	0	0	0	0	NA	1		1	1	0	1	-1	-2	0	NA		1	1	0	0	0	0	NA	0		0	0	0	1	1	0	1	1	0	0	0	0	1	1	0	0	0	0	0
reg1286	chr20:43752874-46192929	43752874	46192929	20	0	0	0	0	0	NA	1		1	1	0	1	-1	-2	0	NA		1	1	0	0	0	0	NA	0		0	0	0	1	1	0	1	1	0	0	0	0	1	1	0	0	0	0	0
reg1287	chr20:46192929-47649299.5	46192929	47649299.5	20	0	0	0	0	0	NA	1		1	1	0	1	-1	-2	0	NA		1	1	0	0	0	0	NA	0		0	0	0	1	1	0	1	1	0	0	0	0	1	1	0	0	0	0	0
reg1288	chr20:47649299.5-48394339	47649299.5	48394339	20	0	0	0	0	0	NA	1		1	1	0	1	-1	-2	0	NA		1	1	0	0	0	0	NA	0		0	0	0	0	1	1	1	1	0	0	0	0	1	1	0	0	0	0	0
reg1289	chr20:48394339-48697771	48394339	48697771	20	0	0	0	0	0	NA	1		1	1	0	1	-1	-2	0	NA		1	1	0	0	0	0	NA	0		0	0	0	0	1	1	1	1	0	0	0	0	1	1	0	0	0	0	0
reg1290	chr20:48697771-49192899.5	48697771	49192899.5	20	0	0	0	0	0	NA	1		1	1	0	1	-1	-2	0	NA		1	1	0	0	0	0	NA	0		0	0	0	1	1	0	1	1	0	0	0	0	1	1	0	0	0	0	-1
reg1291	chr20:49192899.5-49990225.5	49192899.5	49990225.5	20	0	0	0	0	0	NA	1		1	1	0	1	-1	-2	0	NA		1	1	0	0	0	0	NA	0		0	0	0	1	1	0	1	2	1	0	0	0	1	1	0	0	0	0	-1
reg1292	chr20:49990225.5-50972841	49990225.5	50972841	20	0	0	0	0	0	NA	1		1	1	0	1	-1	-2	0	NA		1	1	0	0	0	0	NA	1		0	0	0	1	1	0	1	2	1	0	0	0	1	1	0	0	0	0	-1
reg1293	chr20:50972841-52702252.5	50972841	52702252.5	20	0	0	0	0	0	NA	1		1	1	0	1	-1	-2	0	NA		1	1	0	0	0	0	NA	1		0	0	0	1	1	0	1	2	1	0	0	0	1	1	0	0	0	0	-1
reg1294	chr20:52702252.5-53796752.5	52702252.5	53796752.5	20	0	0	0	0	0	NA	1		1	1	0	1	-1	-2	0	NA		1	1	0	0	0	0	NA	1		0	0	0	1	1	0	1	1	0	0	0	0	1	1	0	0	0	0	-1
reg1295	chr20:53796752.5-54475287.5	53796752.5	54475287.5	20	0	0	0	0	0	NA	1		1	1	0	1	-1	-2	0	NA		1	1	0	0	0	0	NA	1		0	0	0	1	1	0	NA	0		0	0	0	1	1	0	0	0	0	-1
reg1296	chr20:54475287.5-56974182	54475287.5	56974182	20	0	0	0	0	0	NA	1		1	1	0	1	-1	-2	0	NA		1	1	0	0	0	0	NA	1		0	0	0	0	1	1	NA	0		0	0	0	1	1	0	0	0	0	-1
reg1297	chr20:56974182-59076476.5	56974182	59076476.5	20	0	0	0	0	0	NA	1		1	1	0	1	-1	-2	0	NA		1	1	0	0	0	0	NA	1		0	0	0	0	1	1	NA	1		0	0	0	1	1	0	0	0	0	-1
reg1298	chr20:59076476.5-60981329.5	59076476.5	60981329.5	20	0	0	0	0	0	NA	1		1	1	0	1	-1	-2	0	NA		1	1	0	0	0	0	NA	1		0	0	0	0	1	1	NA	1		0	0	0	1	1	0	0	0	0	-1
reg1299	chr20:60981329.5-62116817.5	60981329.5	62116817.5	20	0	0	0	0	0	NA	1		1	1	0	1	-1	-2	0	NA		1	1	0	0	0	0	NA	1		0	0	0	0	1	1	NA	1		0	0	0	1	1	0	0	0	0	-1
reg1300	chr20:62116817.5-62263867	62116817.5	62263867	20	0	0	0	0	0	NA	1		1	1	0	1	-1	-2	0	NA		1	1	0	0	0	0	NA	1		0	0	0	0	1	1	NA	1		0	0	0	1	1	0	0	0	0	0
reg1301	chr21:9954964-12386136.5	9954964	12386136.5	21	1	1	1	0	0	NA	-1		0	NA		-1	NA		0	1	1	0	0	0	0	NA		NA	-1		NA	0		1	0	-1	-1	-1	0	0	0	0	0	-1	-1	1	0	-1	0
reg1302	chr21:12386136.5-14745308	12386136.5	14745308	21	1	1	1	0	0	NA	-1		0	NA		-1	NA		0	1	1	0	0	0	0	NA		NA	-1		NA	0		1	0	-1	-1	-1	0	0	0	0	0	-1	-1	1	0	-1	-1
reg1303	chr21:14745308-15650418	14745308	15650418	21	1	1	1	0	0	NA	-1		0	NA		-1	NA		0	1	1	0	0	0	0	NA		NA	-1		NA	0		1	0	-1	-1	-1	0	0	0	0	0	-1	-1	1	0	-1	-1
reg1304	chr21:15650418-16040755	15650418	16040755	21	1	1	1	0	0	NA	-1		0	NA		-1	NA		0	1	1	0	0	0	0	NA		NA	-1		NA	0		1	0	-1	-1	-1	0	0	0	0	0	-1	-1	1	0	-1	-1
reg1305	chr21:16040755-16575590.5	16040755	16575590.5	21	1	1	1	0	0	NA	-1		0	NA		-1	NA		0	1	1	0	0	0	0	NA		NA	-1		NA	0		1	0	-1	-1	-1	0	0	0	0	0	-1	-1	1	0	-1	-1
reg1306	chr21:16575590.5-17647112	16575590.5	17647112	21	1	1	1	0	0	NA	-1		0	NA		-1	NA		0	1	1	0	0	0	0	NA		NA	-1		NA	0		1	0	-1	-1	-1	0	0	0	0	0	-1	-1	1	-1	-2	-1
reg1307	chr21:17647112-21418550.5	17647112	21418550.5	21	1	1	1	0	0	NA	-1		0	NA		-1	NA		0	1	1	0	0	0	0	NA		NA	-1		NA	0		1	0	-1	-1	-1	0	0	0	0	0	-1	-1	1	-1	-2	0
reg1308	chr21:21418550.5-23182735.5	21418550.5	23182735.5	21	1	1	1	0	0	NA	-1		0	NA		-1	NA		0	1	1	0	0	0	0	NA		NA	-1		NA	0		1	0	-1	-1	-1	0	0	0	0	0	-1	-1	1	-1	-2	0
reg1309	chr21:23182735.5-25680379.5	23182735.5	25680379.5	21	1	1	1	0	0	NA	-1		0	NA		-1	NA		0	1	1	0	0	0	0	NA		NA	-1		NA	0		1	0	-1	-1	-1	0	0	0	0	0	-1	-1	1	0	-1	0
reg1310	chr21:25680379.5-27010618	25680379.5	27010618	21	1	1	1	0	0	NA	-1		0	NA		-1	NA		0	1	1	0	0	0	0	NA		NA	-1		NA	0		1	0	-1	-1	-1	0	0	0	0	0	-1	-1	1	0	-1	0
reg1311	chr21:27010618-28613732.5	27010618	28613732.5	21	1	1	1	0	0	NA	-1		0	NA		-1	NA		0	1	1	0	0	0	0	NA		NA	-1		NA	0		1	0	-1	-1	-1	0	0	0	0	0	-1	-1	1	0	-1	0
reg1312	chr21:28613732.5-29013337.5	28613732.5	29013337.5	21	1	1	1	0	0	NA	-1		0	NA		-1	NA		0	1	1	0	0	0	0	NA		NA	-1		NA	0		1	0	-1	-1	-1	0	0	0	0	0	-1	-1	1	0	-1	0
reg1313	chr21:29013337.5-30723629	29013337.5	30723629	21	1	1	1	0	0	NA	-1		0	NA		-1	NA		0	1	1	0	0	0	0	NA		NA	-1		NA	0		1	0	-1	-1	-1	0	0	0	0	0	-1	-1	1	-1	-2	0
reg1314	chr21:30723629-33026801	30723629	33026801	21	1	1	1	0	0	NA	-1		0	NA		-1	NA		0	1	1	0	0	0	0	NA		NA	-1		NA	0		1	0	-1	-1	-1	0	0	0	0	0	-1	-1	0	-1	-1	0
reg1315	chr21:33026801-33724544	33026801	33724544	21	1	1	1	0	0	NA	-1		0	NA		-1	NA		0	1	1	0	0	0	0	NA		NA	-1		NA	0		1	0	-1	-1	-1	0	0	0	0	0	-1	-1	0	-1	-1	0
reg1316	chr21:33724544-34195285	33724544	34195285	21	1	1	1	0	0	NA	-1		0	NA		-1	NA		0	1	1	0	0	0	0	NA		NA	-1		NA	0		1	0	-1	-1	-1	0	0	0	0	0	-1	-1	0	-1	-1	0
reg1317	chr21:34195285-35105737	34195285	35105737	21	1	1	1	0	0	NA	-1		0	NA		-1	NA		0	1	1	0	0	0	0	NA		NA	-1		NA	0		1	1	0	-1	-1	0	0	0	0	0	-1	-1	0	-1	-1	0
reg1318	chr21:35105737-35782559.5	35105737	35782559.5	21	1	1	1	0	0	NA	-1		0	NA		-1	NA		0	1	1	0	0	0	0	NA		NA	-1		NA	0		1	1	0	-1	-1	0	0	0	0	0	-1	-1	0	-1	-1	0
reg1319	chr21:35782559.5-36506625	35782559.5	36506625	21	1	1	1	0	0	NA	-1		0	NA		-1	NA		0	1	1	0	0	0	0	NA		NA	-1		NA	0		1	0	-1	-1	-1	0	0	0	0	0	-1	-1	0	-1	-1	0
reg1320	chr21:36506625-39583212.5	36506625	39583212.5	21	1	1	1	0	0	NA	-1		0	NA		-1	NA		0	1	1	0	0	0	0	NA		NA	-1		NA	0		1	0	-1	-1	-1	0	0	0	0	0	-1	-1	0	-1	-1	0
reg1321	chr21:39583212.5-43692053.5	39583212.5	43692053.5	21	1	1	1	0	0	NA	-1		0	NA		-1	NA		0	1	1	0	0	0	0	NA		NA	-1		NA	0		-1	0	1	-1	-1	0	0	0	0	0	-1	-1	0	-1	-1	0
reg1322	chr21:43692053.5-44616319	43692053.5	44616319	21	1	1	1	0	0	NA	-1		0	NA		-1	NA		0	1	1	0	0	0	0	NA		NA	-1		NA	0		-1	0	1	-1	-1	0	0	0	0	0	-1	-1	0	-1	-1	0
reg1323	chr21:44616319-46061052	44616319	46061052	21	1	1	1	0	0	NA	-1		0	NA		-1	NA		0	1	1	0	0	0	0	NA		NA	-1		NA	0		1	2	1	-1	-1	0	0	0	0	0	-1	-1	0	-1	-1	0
reg1324	chr21:46061052-46768880	46061052	46768880	21	1	1	1	0	0	NA	-1		0	NA		-1	NA		0	1	1	0	0	0	0	NA		NA	-1		NA	0		1	1	0	-1	-1	0	0	0	0	0	-1	-1	0	-1	-1	0
reg1325	chr22:15779665-17445542	15779665	17445542	22	-1	-1	-1	0	0	0	1	1	1	-1	-2	-1	-1	0	0	-1	-1	0	0	0	-1	0	1	-1	-1	0	-1	-1	0	-1	0	1	0	0	0	0	0	0	0	1	1	0	0	0	0
reg1326	chr22:17445542-17876479.5	17445542	17876479.5	22	-1	-1	-1	0	0	0	1	1	1	-1	-2	-1	-1	0	0	-1	-1	0	0	0	-1	0	1	-1	-1	0	-1	-1	0	-1	0	1	0	0	0	0	0	0	0	1	1	0	0	0	0
reg1327	chr22:17876479.5-18569988.5	17876479.5	18569988.5	22	-1	-1	-1	0	0	0	1	1	1	-1	-2	-1	-1	0	0	-1	-1	0	0	0	-1	0	1	-1	-1	0	-1	-1	0	-1	0	1	0	0	0	0	0	0	0	1	1	0	0	0	0
reg1328	chr22:18569988.5-19017786	18569988.5	19017786	22	-1	-1	-1	0	0	0	1	1	1	-1	-2	-1	-1	0	0	-1	-1	0	0	0	-1	0	1	-1	-1	0	-1	-1	0	-1	0	1	0	0	0	0	0	0	0	1	1	0	0	0	0
reg1329	chr22:19017786-19711249	19017786	19711249	22	-1	-1	-1	0	0	0	-1	-1	1	-1	-2	-1	-1	0	0	-1	-1	0	0	0	-1	0	1	-1	-1	0	-1	-1	0	-1	0	1	0	0	0	0	0	0	0	1	1	0	0	0	0
reg1330	chr22:19711249-19929922	19711249	19929922	22	-1	-1	-1	0	0	0	-1	-1	1	-1	-2	-1	-1	0	0	-1	-1	0	0	0	-1	0	1	-1	-1	0	-1	-1	0	-1	0	1	0	0	0	0	0	0	0	1	1	0	0	0	1
reg1331	chr22:19929922-20046095	19929922	20046095	22	-1	-1	-1	0	0	-1	-1	0	1	-1	-2	-1	-1	0	0	-1	-1	0	0	0	-1	0	1	-1	-1	0	-1	-1	0	-1	0	1	0	0	0	0	0	0	0	1	1	0	0	0	1
reg1332	chr22:20046095-20576044	20046095	20576044	22	-1	-1	-1	0	0	-1	1	2	1	-1	-2	-1	-1	0	0	-1	-1	0	0	0	-1	0	1	-1	-1	0	-1	-1	0	-1	0	1	0	0	0	0	0	0	0	1	1	0	0	0	0
reg1333	chr22:20576044-20949209.5	20576044	20949209.5	22	-1	-1	-1	0	0	-1	1	2	1	-1	-2	-1	-1	0	0	-1	-1	0	0	0	-1	0	1	-1	-1	0	-1	-1	0	-1	0	1	0	0	0	0	0	0	0	0	0	0	0	0	0
reg1334	chr22:20949209.5-21134875	20949209.5	21134875	22	-1	-1	-1	0	0	-1	1	2	1	-1	-2	-1	-1	0	0	-1	-1	0	0	0	-1	0	1	-1	-1	0	-1	-1	0	1	0	-1	0	0	0	0	0	0	0	0	0	0	0	0	0
reg1335	chr22:21134875-21720886.5	21134875	21720886.5	22	-1	-1	-1	0	0	-1	1	2	1	-1	-2	-1	-1	0	0	-1	-1	0	0	0	-1	0	1	-1	-1	0	-1	-1	0	-1	0	1	0	0	0	0	0	0	0	0	0	0	0	0	0
reg1336	chr22:21720886.5-21989027	21720886.5	21989027	22	-1	-1	-1	0	0	-1	1	2	1	-1	-2	-1	-1	0	0	-1	-1	0	0	0	-1	0	1	-1	-1	0	-1	-1	0	-1	0	1	0	0	0	0	1	1	0	1	1	0	0	0	0
reg1337	chr22:21989027-22329788.5	21989027	22329788.5	22	-1	-1	-1	0	0	-1	1	2	1	-1	-2	-1	-1	0	0	-1	-1	0	0	0	-1	0	1	-1	-1	0	-1	-1	0	-1	0	1	0	0	0	0	1	1	0	1	1	0	0	0	0
reg1338	chr22:22329788.5-22378177.5	22329788.5	22378177.5	22	-1	-1	-1	0	0	-1	1	2	1	-1	-2	-1	-1	0	0	-1	-1	0	0	0	-1	0	1	-1	-1	0	-1	-1	0	-1	0	1	0	0	0	0	1	1	-1	1	2	0	0	0	0
reg1339	chr22:22378177.5-22569538	22378177.5	22569538	22	-1	-1	-1	0	0	-1	1	2	1	-1	-2	-1	-1	0	0	-1	-1	0	0	0	-1	0	1	-1	-1	0	-1	-1	0	-1	0	1	0	0	0	0	0	0	-1	1	2	-1	0	1	0
reg1340	chr22:22569538-23370752	22569538	23370752	22	-1	-1	-1	0	0	-1	1	2	1	-1	-2	-1	-1	0	0	-1	-1	0	0	0	-1	0	1	-1	-1	0	-1	-1	0	-1	0	1	0	0	0	0	0	0	0	1	1	0	0	0	0
reg1341	chr22:23370752-24077953	23370752	24077953	22	-1	-1	-1	0	0	-1	1	2	NA	-1		-1	-1	0	0	-1	-1	0	0	0	-1	0	1	-1	-1	0	-1	-1	0	-1	0	1	0	0	0	0	0	0	0	0	0	0	0	0	0
reg1342	chr22:24077953-25921387	24077953	25921387	22	-1	-1	-1	0	0	-1	1	2	NA	-1		-1	-1	0	0	-1	-1	0	0	0	-1	0	1	-1	-1	0	-1	-1	0	-1	0	1	0	0	0	0	0	0	0	0	0	0	0	0	0
reg1343	chr22:25921387-26869901.5	25921387	26869901.5	22	-1	-1	-1	0	0	-1	1	2	NA	-1		-1	-1	0	0	-1	-1	0	0	0	-1	0	1	-1	-1	0	-1	-1	0	-1	0	1	0	0	0	0	0	0	0	0	0	0	0	0	0
reg1344	chr22:26869901.5-28673101	26869901.5	28673101	22	-1	-1	-1	0	0	-1	1	2	NA	-1		-1	-1	0	0	-1	-1	0	0	0	-1	0	1	-1	-1	0	-1	-1	0	-1	0	1	0	0	0	0	0	0	0	1	1	0	0	0	0
reg1345	chr22:28673101-29577086	28673101	29577086	22	-1	-1	-1	0	0	-1	1	2	NA	-1		-1	-1	0	0	-1	-1	0	0	0	-1	0	1	-1	0	1	-1	-1	0	-1	0	1	0	0	0	0	0	0	0	1	1	0	0	0	0
reg1346	chr22:29577086-33555931.5	29577086	33555931.5	22	-1	-1	-1	0	0	-1	1	2	NA	-1		-1	-1	0	0	-1	-1	0	0	0	-1	0	1	-1	0	1	-1	-1	0	-1	0	1	0	0	0	0	0	0	-1	1	2	0	0	0	0
reg1347	chr22:33555931.5-40935072	33555931.5	40935072	22	-1	-1	-1	0	0	-1	1	2	NA	-1		-1	-1	0	0	-1	-1	0	0	0	-1	0	1	-1	0	1	-1	-1	0	-1	0	1	0	0	0	0	0	0	-1	1	2	0	0	0	0
reg1348	chr22:40935072-41616107.5	40935072	41616107.5	22	-1	-1	-1	0	0	-1	1	2	NA	-1		-1	-1	0	0	-1	-1	0	0	0	-1	0	1	-1	0	1	-1	-1	0	-1	0	1	0	0	0	0	0	0	-1	0	1	0	0	0	0
reg1349	chr22:41616107.5-44176791	41616107.5	44176791	22	-1	-1	-1	0	0	-1	1	2	NA	-1		-1	-1	0	0	-1	-1	0	0	0	-1	0	1	-1	0	1	-1	-1	0	-1	0	1	0	0	0	0	0	0	-1	0	1	0	0	0	0
reg1350	chr22:44176791-48465450.5	44176791	48465450.5	22	-1	-1	-1	0	0	-1	1	2	NA	-1		-1	-1	0	0	-1	-1	0	0	0	-1	0	1	-1	0	1	-1	-1	0	-1	0	1	0	0	0	0	0	0	-1	0	1	0	0	0	0
reg1351	chr22:48465450.5-49398175	48465450.5	49398175	22	-1	-1	-1	0	0	-1	1	2	NA	-1		-1	-1	0	0	-1	-1	0	0	0	-1	0	1	-1	0	1	-1	-1	0	-1	0	1	0	0	0	0	0	0	-1	1	2	0	0	0	0
[truncated: 13 more columns]

## Sheet: Table S2 lost segments
reg					lenght	size, MB	chr	diff BC173	diff BC174	diff BC241	diff BC239	diff BC52	diff BC111	diff BC129	diff BC130	diff BC138	diff BC146	diff BC147	diff BC162	diff BC227	diff BC230	diff BC247	diff BC256	diff BC297	diff BC150	diff BC151	diff BC208	N° GNL <0	N°GNL>0	N° GNL = 0	presents	frequency lost
2	reg2	chr1:1025372.5-1496045	1.02537e+06	1496045	470672	0.470672	1	1	0	1	2			-1	-1	0	1		1	2	-1	0	0	-1			-1	5	6	4	15	0.333333
3	reg3	chr1:1496045-1845051.5	1496045	1.84505e+06	349006	0.349006	1	1	0	1	2			-1	-1	0	1		1	1	-1	0	0	-1			-1	5	6	4	15	0.333333
12	reg12	chr1:3995657.5-5075573	3.99566e+06	5075573	1.07992e+06	1.07992	1	1	0	0	0		-1	-1	-1	0	1		0	1	0	0	0	-1			-1	5	3	8	16	0.3125
13	reg13	chr1:5075573-5508314	5075573	5508314	432741	0.432741	1	1	0	0	0		-1	-1	-1	1	1		0	1	0	0	0	-1			-1	5	4	7	16	0.3125
14	reg14	chr1:5508314-6337102	5508314	6337102	828788	0.828788	1	1	0	1	0		-1	-1	-1	1	1		0	1	0	0	0	-1			-1	5	5	6	16	0.3125
36	reg36	chr1:16822845.5-17010281.5	1.68228e+07	1.70103e+07	187436	0.187436	1	1	1	1	0		-1	0	0	1	1		0	0	0	-1	-1	-1			-1	5	5	6	16	0.3125
59	reg59	chr1:37232772.5-37326004	3.72328e+07	37326004	93231.5	0.0932315	1	1	1	0	0		-1	-1	0	-1				0	0	-1	1	-1			0	5	3	6	14	0.357143
60	reg60	chr1:37326004-38038768	37326004	38038768	712764	0.712764	1	1	1	0	0		-1	-1	1	-1				0	0	-1	1	-1			0	5	4	5	14	0.357143
61	reg61	chr1:38038768-38873636	38038768	38873636	834868	0.834868	1	1	1	0	0		-1	-1	1	-1				0	0	-1	0	-1			0	5	3	6	14	0.357143
62	reg62	chr1:38873636-39510208.5	38873636	3.95102e+07	636572	0.636572	1	1	1	1	0		-1	-1	1	-1				0	0	-1	0	-1			0	5	4	5	14	0.357143
78	reg78	chr1:60512014-61312775.5	60512014	6.13128e+07	800762	0.800762	1	1	1	1	0		-1		1	-2				-2	0	-1	1	0			0	4	5	4	13	0.307692
79	reg79	chr1:61312775.5-63612810	6.13128e+07	63612810	2.30003e+06	2.30003	1	1	1	1	0		-1		1	-2				-2	0	-1	1	0			0	4	5	4	13	0.307692
80	reg80	chr1:63612810-66346456.5	63612810	6.63465e+07	2.73365e+06	2.73365	1	1	1	0	0		-1		1	-2				-2	0	-1	1	0			0	4	4	5	13	0.307692
81	reg81	chr1:66346456.5-67056380	6.63465e+07	67056380	709924	0.709924	1	1	1	0	0		-1		1	-2				-2	0	-1	1	0			0	4	4	5	13	0.307692
82	reg82	chr1:67056380-70058620.5	67056380	7.00586e+07	3.00224e+06	3.00224	1	1	1	0	0		-1		1	-2				-2	0	-1	1	0			0	4	4	5	13	0.307692
83	reg83	chr1:70058620.5-72201703	7.00586e+07	72201703	2.14308e+06	2.14308	1	1	1	0	0		-1		1	-2				-2	0	-1	1	0			0	4	4	5	13	0.307692
84	reg84	chr1:72201703-77935330	72201703	77935330	5733627	5.73363	1	1	1	0	0		-1		1	-2				-2	0	-1	1	0			0	4	4	5	13	0.307692
85	reg85	chr1:77935330-79155607	77935330	79155607	1220277	1.22028	1	1	1	0	0		-1		1	-2				-2	0	-1	1	-1			0	5	4	4	13	0.384615
86	reg86	chr1:79155607-79758705	79155607	79758705	603098	0.603098	1	1	1	0	0		-1		1	-2				-2	0	-1	1	-1			0	5	4	4	13	0.384615
87	reg87	chr1:79758705-80269268	79758705	80269268	510563	0.510563	1	1	1	0	0		-1		1	-2				-2	0	-1	0	-1			0	5	3	5	13	0.384615
88	reg88	chr1:80269268-82544726	80269268	82544726	2275458	2.27546	1	1	1	0	0		-1		1	-2				-2	0	-1	0	-1			0	5	3	5	13	0.384615
89	reg89	chr1:82544726-87417072.5	82544726	8.74171e+07	4.87235e+06	4.87235	1	1	1	0	0		-1		1	-2				-2	0	-1	0	-1			0	5	3	5	13	0.384615
90	reg90	chr1:87417072.5-92269920	8.74171e+07	92269920	4.85285e+06	4.85285	1	1	1	0	0		-1		1	-2				-2	0	-1	1	-1			0	5	4	4	13	0.384615
91	reg91	chr1:92269920-92787983.5	92269920	9.2788e+07	518064	0.518064	1			0	0		-1		1	-2				-2	0	-1	1	-1			0	5	2	4	11	0.454545
92	reg92	chr1:92787983.5-96941790.5	9.2788e+07	9.69418e+07	4153807	4.15381	1			0	0		-1		1	-2				-2	0	-1	1	-1			0	5	2	4	11	0.454545
93	reg93	chr1:96941790.5-101544192	9.69418e+07	101544192	4.6024e+06	4.6024	1			0	0		-1		1					-2	0	-1	1	-1			0	4	2	4	10	0.4
94	reg94	chr1:101544192-106654558	101544192	106654558	5110366	5.11037	1			0	0		-1		1					-2	0	-1	1	-1			0	4	2	4	10	0.4
95	reg95	chr1:106654558-113165344.5	106654558	1.13165e+08	6.51079e+06	6.51079	1	0		0	0		-1		1					-2	0	-1	1	-1			0	4	2	5	11	0.363636
96	reg96	chr1:113165344.5-113577329	1.13165e+08	113577329	411984	0.411984	1	0		-2	0		-1		1					-2	0	-1	1	-1			0	5	2	4	11	0.454545
97	reg97	chr1:113577329-114754026	113577329	114754026	1176697	1.1767	1	-1		-2	0		-1		1					-2	0	-1	1	-1			0	6	2	3	11	0.545455
98	reg98	chr1:114754026-114918955	114754026	114918955	164929	0.164929	1	1		-2	0		-1		1					-2	0	-1	1	-1			0	5	3	3	11	0.454545
99	reg99	chr1:114918955-115631510	114918955	115631510	712555	0.712555	1	1		-2	0		-1		1					-2	0	-1	1	-1			0	5	3	3	11	0.454545
100	reg100	chr1:115631510-115743789.5	115631510	1.15744e+08	112280	0.11228	1	1		-2	0		-1		1					-2	0	-1	1	-1			0	5	3	3	11	0.454545
101	reg101	chr1:115743789.5-116343059	1.15744e+08	116343059	599270	0.59927	1	1		-2	0		-1		1					-1	0	-1	1	-1			0	5	3	3	11	0.454545
102	reg102	chr1:116343059-120094171.5	116343059	1.20094e+08	3.75111e+06	3.75111	1	1		-1	0		-1		1					-1		-1	1	-1			0	5	3	2	10	0.5
103	reg103	chr1:120094171.5-120263907.5	1.20094e+08	1.20264e+08	169736	0.169736	1	1		-1	-1		-1		1	-2				-1		-2	1	-2			0	7	3	1	11	0.636364
106	reg106	chr1:143304517-144257069.5	143304517	1.44257e+08	952552	0.952553	1	0	0	-1	0		0	-1		0				-1		-1	1	0			0	4	1	7	12	0.333333
107	reg107	chr1:144257069.5-145921021	1.44257e+08	145921021	1.66395e+06	1.66395	1	0	0	-1	0		0	-1		0				-1		-1	0	0			0	4	0	8	12	0.333333
153	reg153	chr1:208773194.5-210173855.5	2.08773e+08	2.10174e+08	1400661	1.40066	1			0	-1		0	1		-1				-1		0	1	0			-2	4	2	4	10	0.4
172	reg172	chr1:244647133.5-245554594	2.44647e+08	245554594	907460	0.907461	1	0	0	0	-1		0			-1				-1		0	1	0			-1	4	1	6	11	0.363636
173	reg173	chr1:245554594-246423914.5	245554594	2.46424e+08	869320	0.869321	1	0	0	0	-1		0			-1				-1		0	1	0			-1	4	1	6	11	0.363636
203	reg203	chr2:90271308.5-95521371.5	9.02713e+07	9.55214e+07	5250063	5.25006	2	-1		-1	-1		0			0				-1	0	1	0	0	0	0		4	1	7	12	0.333333
340	reg340	chr4:1385798.5-2765117.5	1.3858e+06	2.76512e+06	1379319	1.37932	4	-2		2	0			0		-1				1	0	-1	0	-1				4	2	4	10	0.4
414	reg414	chr5:52662276-55345038	52662276	55345038	2682762	2.68276	5	0	0	0	0		-1	-1		0				0	0	-1	0	0			-1	4	0	9	13	0.307692
415	reg415	chr5:55345038-57066531	55345038	57066531	1721493	1.72149	5	0	0	0	0		-1	-1		0				0	0	-1	0	0			-1	4	0	9	13	0.307692
416	reg416	chr5:57066531-57744195.5	57066531	5.77442e+07	677664	0.677665	5	0	0	0	0		-1	-1		0				0	0	-1	0	1			-1	4	1	8	13	0.307692
417	reg417	chr5:57744195.5-59212051.5	5.77442e+07	5.92121e+07	1467856	1.46786	5	0	0	0	0		-1	-1		0				0	0	-1	0	0			-1	4	0	9	13	0.307692
418	reg418	chr5:59212051.5-62361081.5	5.92121e+07	6.23611e+07	3149030	3.14903	5	0	0	0	0		-1	-1		0				-1	-1	-1	0	0			-1	6	0	7	13	0.461538
419	reg419	chr5:62361081.5-64448882.5	6.23611e+07	6.44489e+07	2087801	2.0878	5	0	0	0	0		-1	-1		0				-1	-1	0	0	0			-1	5	0	8	13	0.384615
420	reg420	chr5:64448882.5-68106585.5	6.44489e+07	6.81066e+07	3657703	3.6577	5	0	0	0	0		-1	-1		0				-1	-1	0	0	0			-1	5	0	8	13	0.384615
421	reg421	chr5:68106585.5-68795743.5	6.81066e+07	6.87957e+07	689158	0.689158	5	0	0	1	0		-1	-1		0				-1	-1	0	0	0			-1	5	1	7	13	0.384615
422	reg422	chr5:68795743.5-70672648	6.87957e+07	70672648	1.8769e+06	1.8769	5	0	0	0	0		-1	-1		0				-1	-1	0	0	0			-1	5	0	8	13	0.384615
423	reg423	chr5:70672648-74054887	70672648	74054887	3382239	3.38224	5	0	0	0	0		-1	-1		0				-1	-1	0	0	0			-1	5	0	8	13	0.384615
424	reg424	chr5:74054887-75838646.5	74054887	7.58386e+07	1.78376e+06	1.78376	5	0	0	0	0		-1	-1		0				-1	-1	0	0	0			-1	5	0	8	13	0.384615
425	reg425	chr5:75838646.5-79289063	7.58386e+07	79289063	3.45042e+06	3.45042	5	0	0	1	0		-1	-1		0				-1	-1	0	0	0			-1	5	1	7	13	0.384615
426	reg426	chr5:79289063-80769033.5	79289063	8.0769e+07	1.47997e+06	1.47997	5	0	0	1	0		-1	-1		0				-1	-1	-1	0	0			-1	6	1	6	13	0.461538
427	reg427	chr5:80769033.5-81898531.5	8.0769e+07	8.18985e+07	1129498	1.1295	5	0	0	0	0		-1	-1		0				-1	-1	-1	0	0			-1	6	0	7	13	0.461538
428	reg428	chr5:81898531.5-86380583.5	8.18985e+07	8.63806e+07	4482052	4.48205	5	0	0	0	0		-1	-1		0				-1	-1	-1	0	0			-1	6	0	7	13	0.461538
429	reg429	chr5:86380583.5-94521353.5	8.63806e+07	9.45214e+07	8140770	8.14077	5	0	0	0	0		-1	-1		0				-1	-1	-1	0	0			-1	6	0	7	13	0.461538
430	reg430	chr5:94521353.5-96347361.5	9.45214e+07	9.63474e+07	1826008	1.82601	5	0	0	0	0		-1	-1		0				-1	-1	-1	0	0			-1	6	0	7	13	0.461538
431	reg431	chr5:96347361.5-108813475	9.63474e+07	108813475	1.24661e+07	12.4661	5	0	0	0	0		-1	-1		0				-1	-1	-1	0	0			-1	6	0	7	13	0.461538
432	reg432	chr5:108813475-114052829.5	108813475	1.14053e+08	5.23935e+06	5.23935	5	0	0	0	0		-1	-1		0				0	-1	-1	0	0			-1	5	0	8	13	0.384615
433	reg433	chr5:114052829.5-115538481.5	1.14053e+08	1.15538e+08	1485652	1.48565	5	0	0	1	0		-1	-1		0				0	-1	-1	0	0			-1	5	1	7	13	0.384615
434	reg434	chr5:115538481.5-116310340	1.15538e+08	116310340	771858	0.771859	5	0	0	1	0		-1	-1		0				0	-1	-1	0	0			-1	5	1	7	13	0.384615
435	reg435	chr5:116310340-121843079.5	116310340	1.21843e+08	5.53274e+06	5.53274	5	0	0	1	0		-1	-1		0				0	-1	-1	0	0			-1	5	1	7	13	0.384615
436	reg436	chr5:121843079.5-123079003	1.21843e+08	123079003	1.23592e+06	1.23592	5	0	0	1	0			-1		0				0	-1	-1	0	0			-1	4	1	7	12	0.333333
437	reg437	chr5:123079003-125383221	123079003	125383221	2304218	2.30422	5	0	0	0	0			-1		0				0	-1	-1	0	0			-1	4	0	8	12	0.333333
438	reg438	chr5:125383221-131863916	125383221	131863916	6480695	6.48069	5	0	0	0	0			-1		0				0	-1	-1	0	0			-1	4	0	8	12	0.333333
439	reg439	chr5:131863916-132498151.5	131863916	1.32498e+08	634236	0.634235	5	0	0	0	0			-1		0	-1			0	-1	-1	0	0			-1	5	0	8	13	0.384615
440	reg440	chr5:132498151.5-133258473.5	1.32498e+08	1.33258e+08	760322	0.760322	5	0	0	0	0			-1		0	-1			0	-1	-1	0	0			-1	5	0	8	13	0.384615
441	reg441	chr5:133258473.5-133460727	1.33258e+08	133460727	202254	0.202254	5	0	0	1	0			-1		0	-1			0	-1	-1	0	0			-1	5	1	7	13	0.384615
442	reg442	chr5:133460727-134185626.5	133460727	1.34186e+08	724900	0.7249	5	0	0	1	0			-1		0	-1			0	0	-1	0	0			-1	4	1	8	13	0.307692
443	reg443	chr5:134185626.5-134420101	1.34186e+08	134420101	234474	0.234475	5	0	0	0	0			-1		0	-1			0	0	-1	0	0			-1	4	0	9	13	0.307692
444	reg444	chr5:134420101-134897107.5	134420101	1.34897e+08	477006	0.477006	5	0	0	0	0			-1		0	-1			0	0	-1	0	0			-1	4	0	9	13	0.307692
445	reg445	chr5:134897107.5-136918823.5	1.34897e+08	1.36919e+08	2021716	2.02172	5	0	0	0	0			-1		0	-1			0	0	-1	0	0			-1	4	0	9	13	0.307692
446	reg446	chr5:136918823.5-138568976.5	1.36919e+08	1.38569e+08	1650153	1.65015	5	0	0	1	0			-1		0	-1			0	0	-1	0	0			-1	4	1	8	13	0.307692
680	reg680	chr9:118678-1828026	118678	1828026	1709348	1.70935	9			-1	0		-1	-2		0	0		0	0	0	0	-1	0				4	0	8	12	0.333333
681	reg681	chr9:1828026-2779145.5	1828026	2.77915e+06	951120	0.95112	9			-1	0		-1	-2		0	0		0	0	0	0	-1	0				4	0	8	12	0.333333
682	reg682	chr9:2779145.5-3778168	2.77915e+06	3778168	999022	0.999023	9			-1	0		-1	-2		0	0		0	0	0	0	-1	0				4	0	8	12	0.333333
684	reg684	chr9:4644073.5-8714094.5	4.64407e+06	8.71409e+06	4070021	4.07002	9			-1	0		-1	-2		0	0		0	0	0	-1	1	0				4	1	7	12	0.333333
685	reg685	chr9:8714094.5-11094681.5	8.71409e+06	1.10947e+07	2380587	2.38059	9	0	1	-1	0		-1	-2		0	0		0	-1	0	-1	1	0				5	2	7	14	0.357143
705	reg705	chr9:66933843.5-70781600.5	6.69338e+07	7.07816e+07	3847757	3.84776	9	0	0	-1	0		-1	-2		0	0		0	0	0	-1	1	-1				5	1	8	14	0.357143
716	reg716	chr9:95042018-98220876	95042018	98220876	3178858	3.17886	9	0	0	-1	0		-1	-1		0	0		1	1	0	-1	1	-1				5	3	6	14	0.357143
717	reg717	chr9:98220876-100135313.5	98220876	1.00135e+08	1.91444e+06	1.91444	9	0	0	-1	0		-1	-1		0	0		1	0	0	-1	1	-1				5	2	7	14	0.357143
718	reg718	chr9:100135313.5-113659139	1.00135e+08	113659139	1.35238e+07	13.5238	9	0	0	-1	0		-1	-1		0			1	0	0	-1	1	-1				5	2	6	13	0.384615
719	reg719	chr9:113659139-114832380.5	113659139	1.14832e+08	1.17324e+06	1.17324	9	0	0	1	0		-1	-1		0			1	0	0	-1	1	-1				4	3	6	13	0.307692
720	reg720	chr9:114832380.5-116351103.5	1.14832e+08	1.16351e+08	1518723	1.51872	9	0	0	1	0		-1	-1		0			1	0	0	-1	1	-1				4	3	6	13	0.307692
797	reg797	chr11:12922064-14146089	12922064	14146089	1224025	1.22402	11	-1	-1	0	1		0		1	0		0		-1	0	-1	0	0	0	-1	1	5	3	8	16	0.3125
831	reg831	chr11:106956225-107665081.5	106956225	1.07665e+08	708856	0.708857	11			0	1		-1		1	0				-2	0	0	-1	0	0	-1	1	4	3	6	13	0.307692
846	reg846	chr12:40875-93068.5	40875	93068.5	52193.5	0.0521935	12	0	0	0	0		-1	0	-1	0	0		-1	1	-2	1	0	0	-1	-1	0	6	2	10	18	0.333333
847	reg847	chr12:93068.5-989785.5	93068.5	989786	896717	0.896717	12	0	0	0	0		-1	0	-1	0	0		-1	0	-2	1	0	0	-1	-1	0	6	1	11	18	0.333333
850	reg850	chr12:3014498-3657752.5	3014498	3.65775e+06	643254	0.643254	12	0	0	0	0		-1	0	-1	0	1		-1	0	-2	1	0	0	-1	-1	0	6	2	10	18	0.333333
851	reg851	chr12:3657752.5-4252823.5	3.65775e+06	4.25282e+06	595071	0.595071	12	0	0	0	0		-1	0	-1	0	1		-1	0	-2	1	0	0	-1	-1	0	6	2	10	18	0.333333
852	reg852	chr12:4252823.5-4740320	4.25282e+06	4740320	487496	0.487496	12	0	0	0	0		-1	0	-1	0	1		-1	0	-2	0	0	0	-1	-1	0	6	1	11	18	0.333333
853	reg853	chr12:4740320-5468812	4740320	5468812	728492	0.728492	12	0	0	0	0		-1	0	-1	0	1		-1	0	-2	0	0	0	-1	-1	0	6	1	11	18	0.333333
860	reg860	chr12:8590839-11650555	8590839	11650555	3059716	3.05972	12	0	0	1	0		-1	0	-1	0	1		0	-1	-2	0	1	0	-1	-1	0	6	3	9	18	0.333333
861	reg861	chr12:11650555-12048717	11650555	12048717	398162	0.398162	12	0	0	1	0		-1	0	-1	0	1		0	-1	-2	0	0	0	-1	-1	0	6	2	10	18	0.333333
862	reg862	chr12:12048717-12088231.5	12048717	1.20882e+07	39514.5	0.0395145	12	0	0	1	0		-1	0	-1	0	1		0	-1	-2	0	0	0	-1	-1	0	6	2	10	18	0.333333
863	reg863	chr12:12088231.5-12278714	1.20882e+07	12278714	190482	0.190482	12	0	0	1	0		-1	0	-1	0	1		0	-1	-2	0	1	0	-1	-1	-1	7	3	8	18	0.388889
864	reg864	chr12:12278714-12359164	12278714	12359164	80450	0.08045	12	0	0	1	0		-1	0	-1	0	1		0	-1	-2	0	1	0	-1	-1	1	6	4	8	18	0.333333
865	reg865	chr12:12359164-12403121	12359164	12403121	43957	0.043957	12	0	0	1	0		-1	0	-1	0	1		0	-1	-2	0	1	0	-1	-1	1	6	4	8	18	0.333333
866	reg866	chr12:12403121-12582473.5	12403121	1.25825e+07	179352	0.179352	12	0	0	1	0		-2	0	-1	0	1		0	-1	-2	0	1	0	-1	-1	-1	7	3	8	18	0.388889
867	reg867	chr12:12582473.5-12780547	1.25825e+07	12780547	198074	0.198074	12	0	0	1	0		-1	0	-1	0	1		0	-1	-2	0	1	0	-1	-1	0	6	3	9	18	0.333333
868	reg868	chr12:12780547-12936693.5	12780547	1.29367e+07	156146	0.156146	12	0	0	1	0		-1	0	-1	0	1		0	-1	-2	0	1	0	-1	-1	0	6	3	9	18	0.333333
869	reg869	chr12:12936693.5-13986479.5	1.29367e+07	1.39865e+07	1049786	1.04979	12	0	0	0	0		-1	0	-1	0	1		0	-1	-2	0	1	0	-1	-1	0	6	2	10	18	0.333333
870	reg870	chr12:13986479.5-16981002	1.39865e+07	16981002	2.99452e+06	2.99452	12	0	0	0	0		-1	0	-1	0	1		0	-1	-2	0	1	0	-1	-1	0	6	2	10	18	0.333333
871	reg871	chr12:16981002-20105538.5	16981002	2.01055e+07	3.12454e+06	3.12454	12	0	0	0	1		-1	0	-1	0	1		0	-1	-2	0	1	0	-1	-1	0	6	3	9	18	0.333333
872	reg872	chr12:20105538.5-20908422.5	2.01055e+07	2.09084e+07	802884	0.802884	12	0	0	0	0		-1	0	-1	0	1		0	-1	-2	0	1	0	-1	-1	0	6	2	10	18	0.333333
873	reg873	chr12:20908422.5-21704306	2.09084e+07	21704306	795884	0.795883	12	0	0	0	0		-1	0	-1	0	1		0	-1	-2	0	1	0	-1	-1	0	6	2	10	18	0.333333
881	reg881	chr12:32672735-33658096.5	32672735	3.36581e+07	985362	0.985362	12	0	0	0	0		-1	0	-1	0	1			-1	-2	-2	1	0	0	-1	1	6	3	8	17	0.352941
882	reg882	chr12:33658096.5-34215309	3.36581e+07	34215309	557212	0.557212	12			0	0		-1	0	-1	0	1			-1	-2	-2	1	-1	0	-1	-1	8	2	5	15	0.533333
883	reg883	chr12:34215309-36531799	34215309	36531799	2316490	2.31649	12			0	0		-1	0	-1	0	1			-1	-2	-2	1	0	0	-1	-1	7	2	6	15	0.466667
884	reg884	chr12:36531799-37189113	36531799	37189113	657314	0.657314	12			0	0		-1	0	-1	0	1			-1	-2	-2	-1	0	0	-1	-1	8	1	6	15	0.533333
885	reg885	chr12:37189113-38885406	37189113	38885406	1696293	1.69629	12			0	0		0	0	-1	0	1			-1	-2	-2	0	0	0	-1	-1	6	1	8	15	0.4
886	reg886	chr12:38885406-40803947.5	38885406	4.08039e+07	1.91854e+06	1.91854	12			0	0		0	0	-1	0	1			0	-2	-2	0	0	0	-1	-1	5	1	9	15	0.333333
914	reg914	chr12:81417836.5-83734725	8.14178e+07	83734725	2.31689e+06	2.31689	12	-1	0	1	0		0	0	0	0	-1		0	-1	0	-1	0	0	-1	0	-1	6	1	11	18	0.333333
915	reg915	chr12:83734725-87787149	83734725	87787149	4052424	4.05242	12	-1	0	1	0		0	0	0	0	-1		0	-1	0	-1	0	0	-1	0	-1	6	1	11	18	0.333333
1040	reg1040	chr15:78247752-79278713.5	78247752	7.92787e+07	1.03096e+06	1.03096	15	1	1	1	-1		0	0		0				-1	0	-1	1	1			-1	4	5	4	13	0.307692
1043	reg1043	chr15:82994059.5-85449501.5	8.29941e+07	8.54495e+07	2455442	2.45544	15	0	0	1	0		0	-1		-1				-1	0	-1	1	1			-1	5	3	5	13	0.384615
1044	reg1044	chr15:85449501.5-89374819	8.54495e+07	89374819	3.92532e+06	3.92532	15	0	0	1	0		0	-1		-1				-1	0	-1	1	1			-1	5	3	5	13	0.384615
1045	reg1045	chr15:89374819-90288492.5	89374819	9.02885e+07	913674	0.913674	15	0	0	1	0		0	-1		-1				-1	0	-1	1	1			-1	5	3	5	13	0.384615
1046	reg1046	chr15:90288492.5-91017671	9.02885e+07	91017671	729178	0.729178	15	0	0	1	0		0	-1		-1				-1	0	-1	1	1			-1	5	3	5	13	0.384615
1047	reg1047	chr15:91017671-94129926	91017671	94129926	3112255	3.11226	15	0	0	1	0		0	-1		-1				-1	0	-1	0	1			-1	5	2	6	13	0.384615
1048	reg1048	chr15:94129926-95860735	94129926	95860735	1730809	1.73081	15	0	0	1	0		0	0		-1				-1	0	-1	0	1			-1	4	2	7	13	0.307692
1049	reg1049	chr15:95860735-96826305.5	95860735	9.68263e+07	965570	0.96557	15	0	0	1	0		0	0		-1				-1	0	-1	0	1			-1	4	2	7	13	0.307692
1050	reg1050	chr15:96826305.5-98052068	9.68263e+07	98052068	1.22576e+06	1.22576	15	0	0	1	0		0	0		-1				-1	0	-1	0	1			-1	4	2	7	13	0.307692
1051	reg1051	chr15:98052068-99812484	98052068	99812484	1760416	1.76042	15	0	0	1	0		0	0		-1				-1	0	-1	0	1			-1	4	2	7	13	0.307692
1052	reg1052	chr15:99812484-99887914.5	99812484	9.98879e+07	75430.5	0.0754305	15	0	0	0	0		0	0		-1				-1	0	-1	0	1			-1	4	1	8	13	0.307692
1053	reg1053	chr15:99887914.5-100092456	9.98879e+07	100092456	204542	0.204541	15	0	0	0	0		0	0		-1				-1	0	-1	0	1			-1	4	1	8	13	0.307692
1062	reg1062	chr16:3102663-3131627.5	3102663	3.13163e+06	28964.5	0.0289645	16			0	1		-1	-2		0	1			-1	0	0	1	-1			1	4	4	4	12	0.333333
1063	reg1063	chr16:3131627.5-3374533	3.13163e+06	3374533	242906	0.242905	16			0	0		-1	-2		0	1			-1	0	0	1	-1			1	4	3	5	12	0.333333
1064	reg1064	chr16:3374533-3854469	3374533	3854469	479936	0.479936	16			0	0		-1	-2		0	1			-1	0	0	1	-1			1	4	3	5	12	0.333333
1065	reg1065	chr16:3854469-3913454	3854469	3913454	58985	0.058985	16			0	0		-1	-2		0	1			-1	0	0	1	-1			1	4	3	5	12	0.333333
1066	reg1066	chr16:3913454-5054801.5	3913454	5.0548e+06	1.14135e+06	1.14135	16			0	0		-1	-2		0	1			-1	0	0	1	-1			1	4	3	5	12	0.333333
1078	reg1078	chr16:32414314.5-33053686	3.24143e+07	33053686	639372	0.639371	16			0	-1		-1			0	0			-2	0	-1	1	-1			1	5	2	4	11	0.454545
1079	reg1079	chr16:33053686-33678240.5	33053686	3.36782e+07	624554	0.624555	16			0	-1		-1			0	0			0	0	-1	1	-1			1	4	2	5	11	0.363636
1111	reg1111	chr17:343376-598805	343376	598805	255429	0.255429	17	-1		1	0			-1	0		1	0	0	0	-1	0	0	-1	-1			5	2	7	14	0.357143
1112	reg1112	chr17:598805-7951388	598805	7951388	7352583	7.35258	17	-1		1	0			-1	0		1	0	0	0	-1	0	0	-1	-1			5	2	7	14	0.357143
1113	reg1113	chr17:7951388-13591175	7951388	13591175	5639787	5.63979	17	-1		0	0			-1	0	2	1	0	0	0	-2	0	0	-1	-1			5	2	8	15	0.333333
1114	reg1114	chr17:13591175-14617604	13591175	14617604	1026429	1.02643	17	-1		0	0			-1	0	2	1	0	0	0	-2	0	0	-1	-1			5	2	8	15	0.333333
1115	reg1115	chr17:14617604-15317239	14617604	15317239	699635	0.699635	17	-1		0	0			-1	0	2	1	0	0	0	-2	0	0	-1	-1			5	2	8	15	0.333333
1116	reg1116	chr17:15317239-15584238	15317239	15584238	266999	0.266999	17	-1		0	0			-1	0	2	1	0	0	0	-2	0	0	-1	-1			5	2	8	15	0.333333
1117	reg1117	chr17:15584238-15812976	15584238	15812976	228738	0.228738	17	-1		1	0			-1	0	2	1	0	0	0	-2	0	0	-1	-1			5	3	7	15	0.333333
1118	reg1118	chr17:15812976-15933995	15812976	15933995	121019	0.121019	17	-1		1	0			-1	0	2	1	0	0	0	-2	0	0	-1	-1			5	3	7	15	0.333333
1119	reg1119	chr17:15933995-16109227.5	15933995	1.61092e+07	175232	0.175233	17	-1		1	0			-1	0	2	1	0	0	0	-1	0	0	-1	-1			5	3	7	15	0.333333
1120	reg1120	chr17:16109227.5-18214019.5	1.61092e+07	1.8214e+07	2104792	2.10479	17	-1		1	0			-1	0	2	1	0	0	1	-1	0	0	-1	-1			5	4	6	15	0.333333
1124	reg1124	chr17:21371807.5-22158081.5	2.13718e+07	2.21581e+07	786274	0.786274	17	0		-1	0			0	0	1	1	1	0	0	-1	0	-1	-1	-1		-1	6	3	7	16	0.375
1125	reg1125	chr17:22158081.5-22486485	2.21581e+07	22486485	328404	0.328404	17	0		-1	0			0	0	1	1	1	0	0	-1	0	-1	-1	-1		1	5	4	7	16	0.3125
1181	reg1181	chr17:59581025-62673147	59581025	62673147	3092122	3.09212	17	-1		0	0				0	1	1		-2	-1	0	-2	-1	0	0		-1	6	2	6	14	0.428571
1182	reg1182	chr17:62673147-64227189	62673147	64227189	1554042	1.55404	17	-1		0	0				0	1	1		-2	-1	0	-2	-1	0	0		1	5	3	6	14	0.357143
1183	reg1183	chr17:64227189-65063896	64227189	65063896	836707	0.836707	17	-1		0	0				0	1	1		-2	-1	0	-2	-1	0	0		1	5	3	6	14	0.357143
1185	reg1185	chr17:65695964.5-67196838	6.5696e+07	67196838	1.50087e+06	1.50087	17	-1		0	0			-1	0	1	1		-2	-1	0	0	-1	0	0		1	5	3	7	15	0.333333
1199	reg1199	chr18:14304502-15985576.5	14304502	1.59856e+07	1.68107e+06	1.68107	18	1	1	1	0		-1			2			0	-2		-1	-1	1	0	-1	0	5	5	4	14	0.357143
1210	reg1210	chr18:30738614-31410318	30738614	31410318	671704	0.671704	18	0	0	0	0		-1			0	-1		0	-2	0	0	-1	0	0	-1	1	5	1	10	16	0.3125
1211	reg1211	chr18:31410318-34048991.5	31410318	3.4049e+07	2.63867e+06	2.63867	18	0	0	0	0		-1			0	-1		0	-2	0	0	0	0	-1	-1	1	5	1	10	16	0.3125
1212	reg1212	chr18:34048991.5-35322395.5	3.4049e+07	3.53224e+07	1273404	1.2734	18	0	0	0	0		-1			0	-1		0	-2	0	-1	0	0	-1	-1	1	6	1	9	16	0.375
1213	reg1213	chr18:35322395.5-38192259.5	3.53224e+07	3.81923e+07	2869864	2.86986	18	0	0	0	0		-1			0	-1		0	-2	1	-1	0	0	-1	-1	1	6	2	8	16	0.375
1214	reg1214	chr18:38192259.5-39099889	3.81923e+07	39099889	907630	0.907629	18	0	0	0	0		-1			0	-1		0	-2	1	-1	0	0	-1	-1	1	6	2	8	16	0.375
1215	reg1215	chr18:39099889-39968803	39099889	39968803	868914	0.868914	18	0	0	0	0		-1			0	-1		0	-2	0	-1	0	0	-1	-1	1	6	1	9	16	0.375
1216	reg1216	chr18:39968803-41279808	39968803	41279808	1311005	1.311	18	0	0	0	0		-1			0	-1		0	0	0	-1	0	0	-1	-1	1	5	1	10	16	0.3125
1217	reg1217	chr18:41279808-45250445.5	41279808	4.52504e+07	3.97064e+06	3.97064	18	0	0	0	0		-1			0	-1		0	0	0	-1	0	0	-1	-1	1	5	1	10	16	0.3125
1218	reg1218	chr18:45250445.5-46764691	4.52504e+07	46764691	1.51425e+06	1.51425	18	0	0	0	0		-1			0	-1		0	0	0	-1	0	0	-1	-1	1	5	1	10	16	0.3125
1219	reg1219	chr18:46764691-47039282	46764691	47039282	274591	0.274591	18	0	0	0	0		-1			0	-1		0	0	0	-1	0	0	-1	-1	1	5	1	10	16	0.3125
1220	reg1220	chr18:47039282-47667985	47039282	47667985	628703	0.628703	18	0	0	0	0		-1			0	-1		0	0	1	-1	0	0	-1	-1	1	5	2	9	16	0.3125
1221	reg1221	chr18:47667985-48690069	47667985	48690069	1022084	1.02208	18	0	0	0	0		-1			0	-1		0	0	0	-1	0	0	-1	-1	1	5	1	10	16	0.3125
1228	reg1228	chr18:59059956-60511890	59059956	60511890	1451934	1.45193	18	-1	0	0	0		-1			0	-1		0	0	0	0	0	0	-1	-1	1	5	1	10	16	0.3125
1229	reg1229	chr18:60511890-62455866	60511890	62455866	1943976	1.94398	18	-1	0	0	0		-1			0	-1		0	0	0	0	0	0	-1	-1	1	5	1	10	16	0.3125
1230	reg1230	chr18:62455866-63541921	62455866	63541921	1086055	1.08605	18	-1	0	0	0		-1			0	-1		0	0	0	0	0	0	-1	-1	1	5	1	10	16	0.3125
1231	reg1231	chr18:63541921-70427832.5	63541921	7.04278e+07	6.88591e+06	6.88591	18	-1	0	0	0		-1			0	-1		0	0	0	0	0	0	-1	-1	1	5	1	10	16	0.3125
1232	reg1232	chr18:70427832.5-71462112.5	7.04278e+07	7.14621e+07	1034280	1.03428	18	-1	0	0	0		-1			0	-1		0	0	0	0	0	0	-1	-1	1	5	1	10	16	0.3125
1233	reg1233	chr18:71462112.5-72481123	7.14621e+07	72481123	1.01901e+06	1.01901	18	-1	0	0	0		-1			0	-1			0	0	0	0	0	-1	-1	1	5	1	9	15	0.333333
1243	reg1243	chr19:20389835.5-22063092.5	2.03898e+07	2.20631e+07	1673257	1.67326	19	1	0	1	0					-1			-1	-1	-1	0	0	1				4	3	4	11	0.363636
1244	reg1244	chr19:22063092.5-24093526.5	2.20631e+07	2.40935e+07	2030434	2.03043	19	1	0	0	0					-1			-1	-1	-1	0	0	1				4	2	5	11	0.363636
1245	reg1245	chr19:24093526.5-28444985.5	2.40935e+07	2.8445e+07	4351459	4.35146	19	1	0	0	0					-1			-1	-1	-1	0	1	1				4	3	4	11	0.363636
1301	reg1301	chr21:9954964-12386136.5	9954964	1.23861e+07	2.43117e+06	2.43117	21	0	0	-1	0				1	0				-1	0	-1	-1	-2	-1	1	0	6	2	6	14	0.428571
1315	reg1315	chr21:33026801-33724544	33026801	33724544	697743	0.697743	21	0	0	-1	0				1	0				-1	0	-1	1	-1	0	-1	0	5	2	7	14	0.357143
1398	reg1398	chrX:148410799.5-149792622	1.48411e+08	149792622	1.38182e+06	1.38182	X	0	0	0	0						-1			-2	0	-1	2	0			-1	4	1	6	11	0.363636
1399	reg1399	chrX:149792622-151610854.5	149792622	1.51611e+08	1.81823e+06	1.81823	X	0	0	0	0						-1			-1	0	-1	2	0			-1	4	1	6	11	0.363636

## Sheet: Table S3 gained segments
reg					lenght	size, MB	chr	diff BC173	diff BC174	diff BC241	diff BC239	diff BC52	diff BC111	diff BC129	diff BC130	diff BC138	diff BC146	diff BC147	diff BC162	diff BC227	diff BC230	diff BC247	diff BC256	diff BC297	diff BC150	diff BC151	diff BC208	N° GNL <0	N°GNL>0	N° GNL = 0	presents	frequency gained
1	reg1	chr1:617-1025372.5	617	1.02537e+06	1.02476e+06	1.02476	1	1	0	1	2			-1	-1	0	1		1	2	-1	0	0				-1	4	6	4	14	0.428571
2	reg2	chr1:1025372.5-1496045	1.02537e+06	1496045	470672	0.470672	1	1	0	1	2			-1	-1	0	1		1	2	-1	0	0	-1			-1	5	6	4	15	0.4
3	reg3	chr1:1496045-1845051.5	1496045	1.84505e+06	349006	0.349006	1	1	0	1	2			-1	-1	0	1		1	1	-1	0	0	-1			-1	5	6	4	15	0.4
4	reg4	chr1:1845051.5-2047301	1.84505e+06	2047301	202250	0.202249	1	1	0	1	2			-1	-1	0	1		1	1	1	0	0	-1			-1	4	7	4	15	0.466667
5	reg5	chr1:2047301-2060218.5	2047301	2.06022e+06	12917.5	0.0129175	1	1	0	1	2			-1	-1	0	1		1	2	1	0	0	-1			-1	4	7	4	15	0.466667
6	reg6	chr1:2060218.5-2215371.5	2.06022e+06	2.21537e+06	155153	0.155153	1	1	0	1	2			-1	-1	0	1		1	2	1	0	0	-1			-1	4	7	4	15	0.466667
7	reg7	chr1:2215371.5-2651024	2.21537e+06	2651024	435652	0.435652	1	1	0	1	2			-1	-1	0	1		1	2	1	0	0	-1			-1	4	7	4	15	0.466667
8	reg8	chr1:2651024-3144433.5	2651024	3.14443e+06	493410	0.49341	1	1	0	1	2			-1	-1	0	1		1	2	0	0	0	-1			-1	4	6	5	15	0.4
9	reg9	chr1:3144433.5-3446009.5	3.14443e+06	3.44601e+06	301576	0.301576	1	1	0	1	2			-1	-1	0	1		1	2	0	0	0	-1			-1	4	6	5	15	0.4
10	reg10	chr1:3446009.5-3546021	3.44601e+06	3546021	100012	0.100012	1	1	0	1	2			-1	-1	0	1		0	1	0	0	0	-1			-1	4	5	6	15	0.333333
11	reg11	chr1:3546021-3995657.5	3546021	3.99566e+06	449636	0.449636	1	1	0	1	1			-1	-1	0	1		0	1	0	0	0	-1			-1	4	5	6	15	0.333333
14	reg14	chr1:5508314-6337102	5508314	6337102	828788	0.828788	1	1	0	1	0		-1	-1	-1	1	1		0	1	0	0	0	-1			-1	5	5	6	16	0.3125
15	reg15	chr1:6337102-6476475.5	6337102	6.47648e+06	139374	0.139374	1	1	0	1	0		-1	0	-1	1	1		0	1	0	0	0	-1			-1	4	5	7	16	0.3125
16	reg16	chr1:6476475.5-6665447	6.47648e+06	6665447	188972	0.188971	1	1	0	1	0		-1	0	0	1	1		0	1	0	0	0	-1			-1	3	5	8	16	0.3125
17	reg17	chr1:6665447-6916852.5	6665447	6.91685e+06	251406	0.251406	1	1	0	1	0		-1	0	0	1	1		0	1	0	0	0	-1			-1	3	5	8	16	0.3125
18	reg18	chr1:6916852.5-7488045	6.91685e+06	7488045	571192	0.571192	1	1	0	1	0		-1	0	0	1	1		0	1	0	0	0	-1			-1	3	5	8	16	0.3125
19	reg19	chr1:7488045-7673723	7488045	7673723	185678	0.185678	1	1	0	1	0		-1	0	0	1	1		0	1	0	0	0	-1			-1	3	5	8	16	0.3125
20	reg20	chr1:7673723-8256830	7673723	8256830	583107	0.583107	1	1	0	1	0		-1	0	0	1	1		0	1	0	0	0	-1			-1	3	5	8	16	0.3125
21	reg21	chr1:8256830-8327125	8256830	8327125	70295	0.070295	1	1	0	1	0		-1	0	0	1	1		0	1	0	0	0	-1			-1	3	5	8	16	0.3125
22	reg22	chr1:8327125-8699691	8327125	8699691	372566	0.372566	1	1	0	1	0		-1	0	0	1	1		0	1	0	0	0	-1			-1	3	5	8	16	0.3125
23	reg23	chr1:8699691-9504401	8699691	9504401	804710	0.80471	1	1	0	1	0		-1	0	0	1	1		0	1	0	0	0	-1			-1	3	5	8	16	0.3125
24	reg24	chr1:9504401-10736556	9504401	10736556	1232155	1.23215	1	1	0	1	0		-1	0	0	1	1		0	1	0	0	0	-1			-1	3	5	8	16	0.3125
25	reg25	chr1:10736556-11210137	10736556	11210137	473581	0.473581	1	1	0	1	0		-1	0	0	1	1		0	1	0	0	0	0			-1	2	5	9	16	0.3125
26	reg26	chr1:11210137-12258169.5	11210137	1.22582e+07	1.04803e+06	1.04803	1	1	0	1	0		-1	0	0	1	1		0	1	0	0	0	0			-1	2	5	9	16	0.3125
27	reg27	chr1:12258169.5-13883559	1.22582e+07	13883559	1.62539e+06	1.62539	1	1	0	1	0		-1	0	0	1	1		0	1	0	0	0	-1			-1	3	5	8	16	0.3125
31	reg31	chr1:15088274.5-16100179.5	1.50883e+07	1.61002e+07	1011905	1.01191	1	1	1	1	0		-1	0	0	1	1		0	1	0	0	0	-1			-1	3	6	7	16	0.375
32	reg32	chr1:16100179.5-16262511	1.61002e+07	16262511	162332	0.162331	1	1	1	1	0		-2	0	0	1	1		0	1	0	0	0	-1			-1	3	6	7	16	0.375
33	reg33	chr1:16262511-16470253	16262511	16470253	207742	0.207742	1	1	1	1	0		-1	0	0	1	1		0	1	0	0	0	-1			-1	3	6	7	16	0.375
34	reg34	chr1:16470253-16704574	16470253	16704574	234321	0.234321	1	1	1	1	0		-1	0	0	1	1		0	0	0	0	0	-1			-1	3	5	8	16	0.3125
35	reg35	chr1:16704574-16822845.5	16704574	1.68228e+07	118272	0.118272	1	1	1	1	0		-1	0	0	1	1		0	0	0	-1	0	-1			-1	4	5	7	16	0.3125
36	reg36	chr1:16822845.5-17010281.5	1.68228e+07	1.70103e+07	187436	0.187436	1	1	1	1	0		-1	0	0	1	1		0	0	0	-1	-1	-1			-1	5	5	6	16	0.3125
37	reg37	chr1:17010281.5-18645540.5	1.70103e+07	1.86455e+07	1635259	1.63526	1	1	1	1	0		-1	0	0	1	1		0	1	0	0	-1	-1			-1	4	6	6	16	0.375
38	reg38	chr1:18645540.5-19170073	1.86455e+07	19170073	524532	0.524532	1	1	1	1	0		-1	0	0	1	1		0	1	0	0	-1	-1			0	3	6	7	16	0.375
39	reg39	chr1:19170073-20725134	19170073	20725134	1555061	1.55506	1	1	1	1	0		-1	0	0	1	1		0	1	0	0	-1	-1			0	3	6	7	16	0.375
40	reg40	chr1:20725134-20886361	20725134	20886361	161227	0.161227	1	1	1	1	0		-1	0	0	1	1		0	1	0	1	-1	-1			0	3	7	6	16	0.4375
41	reg41	chr1:20886361-21390022.5	20886361	2.139e+07	503662	0.503661	1	1	1	1	0		-1	0	0	1	1		0	1	0	-1	-1	-1			0	4	6	6	16	0.375
42	reg42	chr1:21390022.5-21623089.5	2.139e+07	2.16231e+07	233067	0.233067	1	1	1	1	0		-1	0	0	1	1		0	1	0	-1	-1	-1			0	4	6	6	16	0.375
43	reg43	chr1:21623089.5-21841122	2.16231e+07	21841122	218032	0.218032	1	1	1	1	0		-2	0	0	1	1		0	1	0	-1	-1	-1			0	4	6	6	16	0.375
44	reg44	chr1:21841122-22058106.5	21841122	2.20581e+07	216984	0.216984	1	1	1	1	0		-2	0	0	1	1		0	2	0	-1	-1	-1			0	4	6	6	16	0.375
45	reg45	chr1:22058106.5-22360646	2.20581e+07	22360646	302540	0.30254	1	1	1	1	0		-1	0	0	1	1		0	2	0	-1	-1	-1			1	4	7	5	16	0.4375
46	reg46	chr1:22360646-23044400.5	22360646	2.30444e+07	683754	0.683755	1	1	1	1	0		-1	0	0	1	1		0	2	0	-1	-1	-1			0	4	6	6	16	0.375
47	reg47	chr1:23044400.5-23145111.5	2.30444e+07	2.31451e+07	100711	0.100711	1	1	1	1	0		-1	1	0	1	1		0	2	0	-1	-1	-1			0	4	7	5	16	0.4375
48	reg48	chr1:23145111.5-23614982	2.31451e+07	23614982	469870	0.469871	1	1	1	1	0		-1	1	0	1	1		0	0	0	-1	-1	-1			0	4	6	6	16	0.375
49	reg49	chr1:23614982-24391255.5	23614982	2.43913e+07	776274	0.776273	1	1	1	1	0		-1	1	0	1	1		0	2	0	-1	-1	-1			0	4	7	5	16	0.4375
50	reg50	chr1:24391255.5-27059285.5	2.43913e+07	2.70593e+07	2668030	2.66803	1	1	1	1	0		-1	1	0	1	1		0	1	0	-1	0	-1			0	3	7	6	16	0.4375
51	reg51	chr1:27059285.5-28491288	2.70593e+07	28491288	1.432e+06	1.432	1	1	1	1	0		-1	1	0	1	1		0	1	0	-1	0	-1			0	3	7	6	16	0.4375
52	reg52	chr1:28491288-29978897.5	28491288	2.99789e+07	1.48761e+06	1.48761	1	1	1	1	0		-1	-1	0	1	1		0	1	0	-1	0	-1			0	4	6	6	16	0.375
53	reg53	chr1:29978897.5-31353688	2.99789e+07	31353688	1.37479e+06	1.37479	1	1	1	1	0		-1	-1	0	1	1		0	1	0	-1	1	-1			0	4	7	5	16	0.4375
54	reg54	chr1:31353688-32542409	31353688	32542409	1188721	1.18872	1	1	1	1	0		-1	-1	0	1	1		0	1	0	-1	0	-1			0	4	6	6	16	0.375
55	reg55	chr1:32542409-33507752	32542409	33507752	965343	0.965343	1	1	1	1	0		-1	-1	0	1	1		0	1	0	-1	0	-1			0	4	6	6	16	0.375
56	reg56	chr1:33507752-35262171.5	33507752	3.52622e+07	1.75442e+06	1.75442	1	1	1	0	0		-1	-1	0	1	1		0	1	0	-1	0	-1			0	4	5	7	16	0.3125
57	reg57	chr1:35262171.5-36185249	3.52622e+07	36185249	923078	0.923077	1	1	1	0	0		-1	-1	0	1	1			1	0	-1	1	-1			0	4	6	5	15	0.4
58	reg58	chr1:36185249-37232772.5	36185249	3.72328e+07	1.04752e+06	1.04752	1	1	1	0	0		-1	-1	0	1	1			1	0	-1	1	-1			0	4	6	5	15	0.4
63	reg63	chr1:39510208.5-40334700	3.95102e+07	40334700	824492	0.824492	1	1	1	1	0		-1	-1	1	-1				0	0	-1	0	1			0	4	5	5	14	0.357143
68	reg68	chr1:47523488-48025003.5	47523488	4.8025e+07	501516	0.501516	1	1	1	1	0		-1	0	1	-1				0	0	-1	1	0			0	3	5	6	14	0.357143
69	reg69	chr1:48025003.5-48914904	4.8025e+07	48914904	889900	0.8899	1	1	1	1	0		-1	0	1	-1				-1	0	-1	1	0			0	4	5	5	14	0.357143
70	reg70	chr1:48914904-49873209.5	48914904	4.98732e+07	958306	0.958306	1	1	1	1	0		-1	2	1	-1				-1	0	-1	1	0			0	4	6	4	14	0.428571
71	reg71	chr1:49873209.5-53155643.5	4.98732e+07	5.31556e+07	3282434	3.28243	1	1	1	1	0		-1	0	1	-1				-1	0	-1	1	0			0	4	5	5	14	0.357143
72	reg72	chr1:53155643.5-57522898.5	5.31556e+07	5.75229e+07	4367255	4.36726	1	1	1	1	0		-1	0	1	-1				0	0	-1	1	0			0	3	5	6	14	0.357143
73	reg73	chr1:57522898.5-57579949.5	5.75229e+07	5.75799e+07	57051	0.057051	1	1	1	1	0		-1	0	1	-2				0	0	-1	1	0			0	3	5	6	14	0.357143
74	reg74	chr1:57579949.5-58421058	5.75799e+07	58421058	841108	0.841109	1	1	1	1	0		-1		1	-2				0	0	-1	1	0			0	3	5	5	13	0.384615
75	reg75	chr1:58421058-58681984	58421058	58681984	260926	0.260926	1	1	1	1	0		-1		1	-2				0	0	-1	1	0			0	3	5	5	13	0.384615
76	reg76	chr1:58681984-59225324	58681984	59225324	543340	0.54334	1	1	1	1	0		-1		1	-2				0	0	-1	1	0			0	3	5	5	13	0.384615
77	reg77	chr1:59225324-60512014	59225324	60512014	1286690	1.28669	1	1	1	1	0		-1		1	-2				0	0	-1	1	0			0	3	5	5	13	0.384615
78	reg78	chr1:60512014-61312775.5	60512014	6.13128e+07	800762	0.800762	1	1	1	1	0		-1		1	-2				-2	0	-1	1	0			0	4	5	4	13	0.384615
79	reg79	chr1:61312775.5-63612810	6.13128e+07	63612810	2.30003e+06	2.30003	1	1	1	1	0		-1		1	-2				-2	0	-1	1	0			0	4	5	4	13	0.384615
80	reg80	chr1:63612810-66346456.5	63612810	6.63465e+07	2.73365e+06	2.73365	1	1	1	0	0		-1		1	-2				-2	0	-1	1	0			0	4	4	5	13	0.307692
81	reg81	chr1:66346456.5-67056380	6.63465e+07	67056380	709924	0.709924	1	1	1	0	0		-1		1	-2				-2	0	-1	1	0			0	4	4	5	13	0.307692
82	reg82	chr1:67056380-70058620.5	67056380	7.00586e+07	3.00224e+06	3.00224	1	1	1	0	0		-1		1	-2				-2	0	-1	1	0			0	4	4	5	13	0.307692
83	reg83	chr1:70058620.5-72201703	7.00586e+07	72201703	2.14308e+06	2.14308	1	1	1	0	0		-1		1	-2				-2	0	-1	1	0			0	4	4	5	13	0.307692
84	reg84	chr1:72201703-77935330	72201703	77935330	5733627	5.73363	1	1	1	0	0		-1		1	-2				-2	0	-1	1	0			0	4	4	5	13	0.307692
85	reg85	chr1:77935330-79155607	77935330	79155607	1220277	1.22028	1	1	1	0	0		-1		1	-2				-2	0	-1	1	-1			0	5	4	4	13	0.307692
86	reg86	chr1:79155607-79758705	79155607	79758705	603098	0.603098	1	1	1	0	0		-1		1	-2				-2	0	-1	1	-1			0	5	4	4	13	0.307692
90	reg90	chr1:87417072.5-92269920	8.74171e+07	92269920	4.85285e+06	4.85285	1	1	1	0	0		-1		1	-2				-2	0	-1	1	-1			0	5	4	4	13	0.307692
181	reg181	chr2:10993098-11946963.5	10993098	1.1947e+07	953866	0.953866	2		1	-1	0		1							0		1	1	-1	0	0		2	4	4	10	0.4
182	reg182	chr2:11946963.5-18308921	1.1947e+07	18308921	6.36196e+06	6.36196	2	1	1	-1	0		1							0		1	1	-1	0	0		2	5	4	11	0.454545
183	reg183	chr2:18308921-20052981	18308921	20052981	1744060	1.74406	2	1	1	-1	0		1							0		1	2	-1	0	0		2	5	4	11	0.454545
184	reg184	chr2:20052981-20692166.5	20052981	2.06922e+07	639186	0.639185	2	1	1	-1	0		1							0	0	1	2	0	0	0		1	5	6	12	0.416667
185	reg185	chr2:20692166.5-22947539.5	2.06922e+07	2.29475e+07	2255373	2.25537	2	1	1	-1	0		1							0	0	1	2	-1	0	0		2	5	5	12	0.416667
186	reg186	chr2:22947539.5-23521143	2.29475e+07	23521143	573604	0.573604	2	1	1	-1	0		1							0	0	1	1	-1	0	0		2	5	5	12	0.416667
187	reg187	chr2:23521143-26046269.5	23521143	2.60463e+07	2.52513e+06	2.52513	2	1	1	0	0		1							0	0	1	1	-1	0	0		1	5	6	12	0.416667
188	reg188	chr2:26046269.5-33512797.5	2.60463e+07	3.35128e+07	7466528	7.46653	2	1	1	0	0		1	0						0	0	1	1	-1	0	0		1	5	7	13	0.384615
189	reg189	chr2:33512797.5-36212129	3.35128e+07	36212129	2.69933e+06	2.69933	2	1	1	0	0		1	0						0	0	1	2	-1	0	0		1	5	7	13	0.384615
190	reg190	chr2:36212129-46885299.5	36212129	4.68853e+07	1.06732e+07	10.6732	2	1	1	0	0		1	0						0	0	1	2	-1	0	0		1	5	7	13	0.384615
191	reg191	chr2:46885299.5-48268285.5	4.68853e+07	4.82683e+07	1382986	1.38299	2	1	1	0	0		1	0						0	0	1	0	-1	0	0		1	4	8	13	0.307692
192	reg192	chr2:48268285.5-54147235.5	4.82683e+07	5.41472e+07	5878950	5.87895	2	1	1	0	0		1	0						0	0	1	0	-1	0	0		1	4	8	13	0.307692
193	reg193	chr2:54147235.5-55105687.5	5.41472e+07	5.51057e+07	958452	0.958452	2	1	1	0	0		1	0						0	0	1	0	-1	0	0		1	4	8	13	0.307692
393	reg393	chr5:70455-2035103.5	70455	2.0351e+06	1.96465e+06	1.96465	5	0	0	0	0			2		0				2	1	0	1	0			1	0	5	7	12	0.416667
394	reg394	chr5:2035103.5-3070800	2.0351e+06	3070800	1.0357e+06	1.0357	5	0	0	0	0		0	2		0				2	1	0	1	0			1	0	5	8	13	0.384615
395	reg395	chr5:3070800-4234938	3070800	4234938	1164138	1.16414	5	0	0	0	0		0	2		0				1	1	0	1	0			1	0	5	8	13	0.384615
396	reg396	chr5:4234938-6951802.5	4234938	6.9518e+06	2.71686e+06	2.71686	5	0	0	0	0		0	2		0				1	0	0	1	0			1	0	4	9	13	0.307692
583	reg583	chr7:100990200-102001331	100990200	102001331	1011131	1.01113	7	0	0	1	0			0						2	0	1	1	0				0	4	6	10	0.4
725	reg725	chr9:135186896-136039892.5	135186896	1.3604e+08	852996	0.852997	9	0	0	1	1	1	-1	-1		-1			1	0	0	0	1	0			-2	4	5	6	15	0.333333
726	reg726	chr9:136039892.5-137008787	1.3604e+08	137008787	968894	0.968894	9	1	1	1	0	1	-1	-1		0			1	0	0	0	0	0			-2	3	5	7	15	0.333333
728	reg728	chr9:138655542.5-140118680	1.38656e+08	140118680	1.46314e+06	1.46314	9	1	1	1	0	1		-1		0				0	0	0	0	0			-2	2	4	7	13	0.307692
729	reg729	chr10:50024-164528	50024	164528	114504	0.114504	10	1	1	0	0		0	-1		0				0	1	0	1	0				1	4	7	12	0.333333
730	reg730	chr10:164528-1629812	164528	1629812	1465284	1.46528	10	1	1	0	0		0	-1		0				0	1	0	1	-1				2	4	6	12	0.333333
805	reg805	chr11:32658130-33420733	32658130	33420733	762603	0.762603	11	0	0	1	1		0		1	0				-1	0	0	1	0	0	-1	1	2	5	8	15	0.333333
811	reg811	chr11:56927189.5-57917556	5.69272e+07	57917556	990366	0.990367	11	0	0	1	1		0		1	0				0	0	1	0	-1	0	-1	1	2	5	8	15	0.333333
812	reg812	chr11:57917556-63376071.5	57917556	6.33761e+07	5.45852e+06	5.45852	11	0	0	1	1		0		1	0				0	0	1	0	-1	0	-1	1	2	5	8	15	0.333333
813	reg813	chr11:63376071.5-64712084	6.33761e+07	64712084	1.33601e+06	1.33601	11	1	0	1	1		0		1	0				0	0	1	0	-1	0	-1	1	2	6	7	15	0.4
814	reg814	chr11:64712084-66293624.5	64712084	6.62936e+07	1.58154e+06	1.58154	11	1	0	1	1		0		1	0				0	0	1	0	0	0	-1	1	1	6	8	15	0.4
815	reg815	chr11:66293624.5-67701896	6.62936e+07	67701896	1.40827e+06	1.40827	11	1	1	1	1		0		1	0				0	0	1	0	0	0	-1	1	1	7	7	15	0.466667
816	reg816	chr11:67701896-68746865.5	67701896	6.87469e+07	1.04497e+06	1.04497	11	1	1	1	1				1	0				0	0	1	0	0	0	-1	1	1	7	6	14	0.5
817	reg817	chr11:68746865.5-69168092	6.87469e+07	69168092	421226	0.421227	11	1	1	1	1				1	0				0	3	1	0	0	0	-1	1	1	8	5	14	0.571429
818	reg818	chr11:69168092-69771333	69168092	69771333	603241	0.603241	11	1		1	1				1	0				0	3	1	0	0	0	-1	1	1	7	5	13	0.538462
819	reg819	chr11:69771333-70740567.5	69771333	7.07406e+07	969234	0.969234	11	1		1	1				1	0				0	3	0	0	0	0	-1	1	1	6	6	13	0.461538
820	reg820	chr11:70740567.5-72212260.5	7.07406e+07	7.22123e+07	1471693	1.47169	11	1		1	1				1	0				0	0	0	0	0	0	-1	1	1	5	7	13	0.384615
821	reg821	chr11:72212260.5-73687342	7.22123e+07	73687342	1.47508e+06	1.47508	11			1	1				1	0				0	0	0	0	0	0	-1	1	1	4	7	12	0.333333
822	reg822	chr11:73687342-77705819.5	73687342	7.77058e+07	4.01848e+06	4.01848	11			1	1				1	0				-1	0	0	0	0	0	-1	1	2	4	6	12	0.333333
824	reg824	chr11:78953235.5-79735987.5	7.89532e+07	7.9736e+07	782752	0.782752	11			1	1		-1		1	0				-2	0	0	0	0	0	-1	1	3	4	6	13	0.307692
825	reg825	chr11:79735987.5-80593464	7.9736e+07	80593464	857476	0.857476	11			1	1		-1		1	0				-2	0	0	0	0	0	-1	1	3	4	6	13	0.307692
826	reg826	chr11:80593464-81842482.5	80593464	8.18425e+07	1.24902e+06	1.24902	11			1	1		-1		1	0				-2	0	0	0	0	0	-1	1	3	4	6	13	0.307692
943	reg943	chr13:27937281.5-30933860.5	2.79373e+07	3.09339e+07	2996579	2.99658	13	2	2	0	0		0			-1			1	1	0	0	1	0				1	5	6	12	0.416667
944	reg944	chr13:30933860.5-34892719	3.09339e+07	34892719	3.95886e+06	3.95886	13	2	2	0	0		0			0			0	1	0	0	1	0				0	4	8	12	0.333333
945	reg945	chr13:34892719-35916128.5	34892719	3.59161e+07	1.02341e+06	1.02341	13	1	2	0	0		0			0			0	1	0	0	1	0				0	4	8	12	0.333333
959	reg959	chr13:109491156-112170371	109491156	112170371	2679215	2.67922	13	1	2	0	0		0						0	1	0	0	1	0				0	4	7	11	0.363636
963	reg963	chr14:22757118-23177758.5	22757118	2.31778e+07	420640	0.42064	14	0	0	1	1		0	-1		0	0		2	1		0	1	0			-1	2	5	7	14	0.357143
1034	reg1034	chr15:66690533-68306951.5	66690533	6.8307e+07	1.61642e+06	1.61642	15	1	1	1	0		0	0		0				-1	2	-1	0	1			-1	3	5	5	13	0.384615
1035	reg1035	chr15:68306951.5-69468277.5	6.8307e+07	6.94683e+07	1161326	1.16133	15	1	1	1	0		0	0		0				-1	2	-1	0	1			-1	3	5	5	13	0.384615
1036	reg1036	chr15:69468277.5-71434160	6.94683e+07	71434160	1.96588e+06	1.96588	15	1	1	1	0		0	0		0				-1	2	-1	0	1			-1	3	5	5	13	0.384615
1037	reg1037	chr15:71434160-73315432	71434160	73315432	1881272	1.88127	15	1	1	1	0		0	0		0				0	2	-1	0	1			-1	2	5	6	13	0.384615
1038	reg1038	chr15:73315432-77276670	73315432	77276670	3961238	3.96124	15	1	1	1	0		0	0		0				0	0	-1	1	1			-1	2	5	6	13	0.384615
1039	reg1039	chr15:77276670-78247752	77276670	78247752	971082	0.971082	15	1	1	1	0		0	0		0				-1	0	-1	1	1			-1	3	5	5	13	0.384615
1040	reg1040	chr15:78247752-79278713.5	78247752	7.92787e+07	1.03096e+06	1.03096	15	1	1	1	-1		0	0		0				-1	0	-1	1	1			-1	4	5	4	13	0.384615
1041	reg1041	chr15:79278713.5-80587881.5	7.92787e+07	8.05879e+07	1309168	1.30917	15	1	1	1	0		0	0		0				-1	0	-1	1	1			-1	3	5	5	13	0.384615
1042	reg1042	chr15:80587881.5-82994059.5	8.05879e+07	8.29941e+07	2406178	2.40618	15	1	1	1	0		0	0		0				-1	0	-1	1	1			-1	3	5	5	13	0.384615
1054	reg1054	chr16:44231-575512.5	44231	575512	531282	0.531281	16			0	2		-1	-2		0	1			2	1	1	1	0			1	2	7	3	12	0.583333
1055	reg1055	chr16:575512.5-2072717.5	575512	2.07272e+06	1497205	1.4972	16			0	2		-1	-2		0	1			2	1	0	1	0			1	2	6	4	12	0.5
1056	reg1056	chr16:2072717.5-2244135.5	2.07272e+06	2.24414e+06	171418	0.171418	16			0	2		-1	-2		0	1			2	1	0	1	0			1	2	6	4	12	0.5
1057	reg1057	chr16:2244135.5-2418139.5	2.24414e+06	2.41814e+06	174004	0.174004	16			0	1		-1	-2		0	1			2	1	0	1	0			1	2	6	4	12	0.5
1058	reg1058	chr16:2418139.5-2489300.5	2.41814e+06	2.4893e+06	71161	0.071161	16			0	1		-1	-2		0	1			2	1	0	1	0			1	2	6	4	12	0.5
1059	reg1059	chr16:2489300.5-2666453	2.4893e+06	2666453	177152	0.177152	16			0	1		-1	-2		0	1			0	1	0	1	0			1	2	5	5	12	0.416667
1060	reg1060	chr16:2666453-2938782	2666453	2938782	272329	0.272329	16			0	1		-1	-2		0	1			0	1	0	1	0			1	2	5	5	12	0.416667
1061	reg1061	chr16:2938782-3102663	2938782	3102663	163881	0.163881	16			0	1		-1	-2		0	1			0	0	0	1	-1			1	3	4	5	12	0.333333
1062	reg1062	chr16:3102663-3131627.5	3102663	3.13163e+06	28964.5	0.0289645	16			0	1		-1	-2		0	1			-1	0	0	1	-1			1	4	4	4	12	0.333333
1126	reg1126	chr17:22486485-23872628	22486485	23872628	1386143	1.38614	17	0		0	0			0	0	1	1	1	0	0	-1	0	-1	-1	1		1	3	5	8	16	0.3125
1127	reg1127	chr17:23872628-23924191.5	23872628	2.39242e+07	51563.5	0.0515635	17	0		0	0			0	0	1	1	1	0	0	-1	0	-1	-1	2		1	3	5	8	16	0.3125
1128	reg1128	chr17:23924191.5-23935452	2.39242e+07	23935452	11260.5	0.0112605	17	0		0	0			0	0	1	1	1	0	0	-1	0	-1	0	2		1	2	5	9	16	0.3125
1129	reg1129	chr17:23935452-23967561.5	23935452	2.39676e+07	32109.5	0.0321095	17	0		2	0			0	0	1	1	1	0	0	-1	0	-1	0	2		1	2	6	8	16	0.375
1130	reg1130	chr17:23967561.5-24403963	2.39676e+07	24403963	436402	0.436401	17	0		2	0			0	0	1	1	1	0	0	0	0	-1	0	2		1	1	6	9	16	0.375
1131	reg1131	chr17:24403963-25122627.5	24403963	2.51226e+07	718664	0.718665	17	0		1	0			0	0	1	1	1	0	-1	0	0	-1	0	1		1	2	6	8	16	0.375
1132	reg1132	chr17:25122627.5-25635083.5	2.51226e+07	2.56351e+07	512456	0.512456	17	0		1	0			0	0	1	1	1	0	-1	0	0	-1	0	1		1	2	6	8	16	0.375
1133	reg1133	chr17:25635083.5-25886453	2.56351e+07	25886453	251370	0.25137	17	0		1	0			0	0	1	1	1	0	-1	0	0	-1	0	1		1	2	6	8	16	0.375
1134	reg1134	chr17:25886453-26357503.5	25886453	2.63575e+07	471050	0.47105	17	0		1	0			0	0	1	1	1	0	-1	0	0	-1	0	0		1	2	5	9	16	0.3125
1135	reg1135	chr17:26357503.5-26627469.5	2.63575e+07	2.66275e+07	269966	0.269966	17	-1		1	0			0	0	1	1	1	0	-1	0	0	-1	0	0		1	3	5	8	16	0.3125
1136	reg1136	chr17:26627469.5-26696477.5	2.66275e+07	2.66965e+07	69008	0.069008	17	-1		1	0			0	0	1	1	1	2	0	0	0	-1	0	0		1	2	6	8	16	0.375
1137	reg1137	chr17:26696477.5-26719695	2.66965e+07	26719695	23217.5	0.0232175	17	-1		1	0			0	0	1	1	1	2	-1	0	0	-1	0	0		1	3	6	7	16	0.375
1138	reg1138	chr17:26719695-26819469	26719695	26819469	99774	0.099774	17	0		1	0			0	0	1	1	1	2	0	0	0	-1	0	0		1	1	6	9	16	0.375
1139	reg1139	chr17:26819469-26991971	26819469	26991971	172502	0.172502	17	0		1	0			0	0	1	1	1	0	0	0	0	-1	0	0		1	1	5	10	16	0.3125
1140	reg1140	chr17:26991971-27083780.5	26991971	2.70838e+07	91809.5	0.0918095	17	0		1	0			0	0	1	1	1	0	0	0	0	-1	0	0		1	1	5	10	16	0.3125
1141	reg1141	chr17:27083780.5-27610951	2.70838e+07	27610951	527170	0.52717	17	0		2	0			0	0	1	1	1	0	0	0	0	-1	0	0		1	1	5	10	16	0.3125
1142	reg1142	chr17:27610951-27744575	27610951	27744575	133624	0.133624	17	0		2	0			1	0	1	1	1	0	0	0	0	-1	0	0		1	1	6	9	16	0.375
1143	reg1143	chr17:27744575-28235681.5	27744575	2.82357e+07	491106	0.491107	17	0		0	0			1	0	1	1	1	0	0	0	0	-1	0	0		1	1	5	10	16	0.3125
1147	reg1147	chr17:29031428-29118230	29031428	29118230	86802	0.086802	17	0		1	0			1	0	0	1	1	0	2	0	0	-1	0	-1	-1	1	3	6	8	17	0.352941
1148	reg1148	chr17:29118230-29320253	29118230	29320253	202023	0.202023	17	0		1	0			1	0	0	1	1	0	2	0	0	-1	0	-1	-1	1	3	6	8	17	0.352941
1149	reg1149	chr17:29320253-29938654	29320253	29938654	618401	0.618401	17	0		1	0			1	0	0	1	1	0	2	0	0	-1	0	-1	-1	1	3	6	8	17	0.352941
1150	reg1150	chr17:29938654-30054794.5	29938654	3.00548e+07	116140	0.11614	17	0		1	0			1	0	0	1	1	0	2	0	0	-1	0	-1	-1	1	3	6	8	17	0.352941
1151	reg1151	chr17:30054794.5-30126739	3.00548e+07	30126739	71944.5	0.0719445	17	0		1	0			1	0	0	1	1	0	2	0	0	-1	0	-1	-1	1	3	6	8	17	0.352941
1153	reg1153	chr17:30212334.5-30270215.5	3.02123e+07	3.02702e+07	57881	0.057881	17	0		1	0			1	0	1	1	1	0	0	0	0	-1	0	0	-1	1	2	6	9	17	0.352941
1154	reg1154	chr17:30270215.5-31558809.5	3.02702e+07	3.15588e+07	1288594	1.28859	17	0		1	0			1	0	1	1	1	0	0	0	0	-1	0	0	-1	1	2	6	9	17	0.352941
1155	reg1155	chr17:31558809.5-32339707	3.15588e+07	32339707	780898	0.780898	17	0		1	0			1	0	1	1	1	0	0	0	0	-1	-1	0	-1	1	3	6	8	17	0.352941
1156	reg1156	chr17:32339707-34630391	32339707	34630391	2290684	2.29068	17	0		1	0			1	0	1	1	1	0	0	0	0	-1	0	0	-1	1	2	6	9	17	0.352941
1157	reg1157	chr17:34630391-35728850	34630391	35728850	1098459	1.09846	17	0		1	0			1	0	1	1		0	0	0	0	0	0	2	2	1	0	7	9	16	0.4375
1158	reg1158	chr17:35728850-35746369	35728850	35746369	17519	0.017519	17	0		1	0			1	0	1	1		0	0	0	0	0	0	2		1	0	6	9	15	0.4
1159	reg1159	chr17:35746369-35889159.5	35746369	3.58892e+07	142790	0.14279	17	-1		1	0			1	0	1	1		0	0	0	0	0	0	-1		1	2	5	8	15	0.333333
1160	reg1160	chr17:35889159.5-37096432.5	3.58892e+07	3.70964e+07	1207273	1.20727	17	-1		1	0			1	0	1	1		0	0	0	0	0	0	-1		1	2	5	8	15	0.333333
1161	reg1161	chr17:37096432.5-37507807	3.70964e+07	37507807	411374	0.411374	17	-1		1	0			1	0	1	1		0	0	0	0	0	0	-1		1	2	5	8	15	0.333333
1162	reg1162	chr17:37507807-37643997.5	37507807	3.7644e+07	136190	0.13619	17	-1		1	0			1	0	1	1		0	0	0	0	0	0	-1		1	2	5	8	15	0.333333
1163	reg1163	chr17:37643997.5-41826323.5	3.7644e+07	4.18263e+07	4182326	4.18233	17	-1		1	0			1	0	1	1		0	0	0	0	0	0	-1		1	2	5	8	15	0.333333
1191	reg1191	chr17:76855481-78317425	76855481	78317425	1461944	1.46194	17			0	0			-1	0	1	1		-2	2	1	0	0	0	0		1	2	5	7	14	0.357143
1192	reg1192	chr18:5996-1086259.5	5996	1.08626e+06	1.08026e+06	1.08026	18	1	1	1	0		-1			2			0	0		0	0	1	0	-1	0	2	5	7	14	0.357143
1193	reg1193	chr18:1086259.5-4032746	1.08626e+06	4032746	2.94649e+06	2.94649	18	1	1	1	0		-1			2			0	0		0	0	1	-1	-1	0	3	5	6	14	0.357143
1197	reg1197	chr18:11313264.5-11882410.5	1.13133e+07	1.18824e+07	569146	0.569146	18	1	1	1	0		-1			2			0	0		0	0	1	-1	-1	0	3	5	6	14	0.357143
1198	reg1198	chr18:11882410.5-14304502	1.18824e+07	14304502	2.42209e+06	2.42209	18	1	1	1	0		-1			2			0	0		0	0	1	-1	-1	0	3	5	6	14	0.357143
1199	reg1199	chr18:14304502-15985576.5	14304502	1.59856e+07	1.68107e+06	1.68107	18	1	1	1	0		-1			2			0	-2		-1	-1	1	0	-1	0	5	5	4	14	0.357143
1200	reg1200	chr18:15985576.5-18366418.5	1.59856e+07	1.83664e+07	2380842	2.38084	18	1	1	1	0		-1			2			0	-2		1	0	1	0	-1	0	3	6	5	14	0.428571
1201	reg1201	chr18:18366418.5-19054412.5	1.83664e+07	1.90544e+07	687994	0.687994	18	1	1	1	0		-1			2			0	-2	1	1	0	1	-1	-1	0	4	7	4	15	0.466667
1202	reg1202	chr18:19054412.5-20144137.5	1.90544e+07	2.01441e+07	1089725	1.08973	18	1	1	1	0		-1			2			0	0	1	1	0	1	-1	-1	0	3	7	5	15	0.466667
1236	reg1236	chr19:209341-8730208	209341	8730208	8520867	8.52087	19	1	-1	1	0					-1			-1	2	0	0	0	1				3	4	4	11	0.363636
1237	reg1237	chr19:8730208-9837486.5	8730208	9.83749e+06	1.10728e+06	1.10728	19	1	-1	1	0					-1			-1	2	0	0	0	1				3	4	4	11	0.363636
1238	reg1238	chr19:9837486.5-12842650.5	9.83749e+06	1.28427e+07	3005164	3.00516	19	1	-1	1	0					-1			1	2	0	0	0	1				2	5	4	11	0.454545
1239	reg1239	chr19:12842650.5-13681480	1.28427e+07	13681480	838830	0.83883	19	1	-1	1	0					-1			1	1	0	0	0	1				2	5	4	11	0.454545
1240	reg1240	chr19:13681480-16612792.5	13681480	1.66128e+07	2.93131e+06	2.93131	19	1	0	1	0					-1			1	1	0	0	0	1				1	5	5	11	0.454545
1241	reg1241	chr19:16612792.5-19627052	1.66128e+07	19627052	3.01426e+06	3.01426	19	1	0	1	0					-1			1	1	0	0	0	1				1	5	5	11	0.454545
1242	reg1242	chr19:19627052-20389835.5	19627052	2.03898e+07	762784	0.762783	19	1	0	1	0					-1			-1	1	-1	0	0	1				3	4	4	11	0.363636
1247	reg1247	chr19:32914073-36145548.5	32914073	3.61455e+07	3.23148e+06	3.23148	19	1	0	0	0					-1			1	0	-1	0	1	1				2	4	5	11	0.363636
1248	reg1248	chr19:36145548.5-37071709.5	3.61455e+07	3.70717e+07	926161	0.926161	19	1	0	0	0					-1			1	0	-1	0	1	1				2	4	5	11	0.363636
1249	reg1249	chr19:37071709.5-38064107.5	3.70717e+07	3.80641e+07	992398	0.992398	19	1	0	1	0					-1			1	0	0	0	1	-1				2	4	5	11	0.363636
1250	reg1250	chr19:38064107.5-41606628.5	3.80641e+07	4.16066e+07	3542521	3.54252	19	1	0	1	0					-1			1	0	0	1	1	-1				2	5	4	11	0.454545
1251	reg1251	chr19:41606628.5-44672092.5	4.16066e+07	4.46721e+07	3065464	3.06546	19	1	0	1	0					-1			1	0	0	0	1	-1				2	4	5	11	0.363636
1267	reg1267	chr20:28860626-30143331.5	28860626	3.01433e+07	1.28271e+06	1.28271	20			0	0		1	0		-1	0		0	1	0	0	1	1	0	0	1	1	5	9	15	0.333333
1268	reg1268	chr20:30143331.5-30191429.5	3.01433e+07	3.01914e+07	48098	0.048098	20			0	0		1	0		-1	0		0	1	0	0	1	1	0	0	1	1	5	9	15	0.333333
1279	reg1279	chr20:35468166.5-36012538	3.54682e+07	36012538	544372	0.544372	20	1	1	0	0		1	0		0	0		1	0	0	0	1	1	0	0	0	0	6	11	17	0.352941
1280	reg1280	chr20:36012538-37021391.5	36012538	3.70214e+07	1.00885e+06	1.00885	20	1	1	0	0		1	0		0	0		1	0	0	0	1	1	0	0	0	0	6	11	17	0.352941
1345	reg1345	chr22:28673101-29577086	28673101	29577086	903985	0.903985	22	0	0	1	0	2		0	-1	0	1	1	0	1	0	0	1	0	0	-1	0	2	6	11	19	0.315789
1346	reg1346	chr22:29577086-33555931.5	29577086	3.35559e+07	3.97885e+06	3.97885	22	0	0	2	0	2		0	-1	0	1	1	0	1	0	0	1	0	0	-1	0	2	6	11	19	0.315789
1347	reg1347	chr22:33555931.5-40935072	3.35559e+07	40935072	7.37914e+06	7.37914	22	0	0	2	0	2		0	-1	0	1	1	0	1	0	0	1	0	0	-1	0	2	6	11	19	0.315789
1348	reg1348	chr22:40935072-41616107.5	40935072	4.16161e+07	681036	0.681036	22	0	0	1	0	2		0	-1	0	1	1	0	1	0	0	1	0	0	-1	0	2	6	11	19	0.315789
1349	reg1349	chr22:41616107.5-44176791	4.16161e+07	44176791	2.56068e+06	2.56068	22	0	0	1	0	2		0	-1	0	1	1	0	1	0	0	1	0	-1	-1	0	3	6	10	19	0.315789
1350	reg1350	chr22:44176791-48465450.5	44176791	4.84655e+07	4.28866e+06	4.28866	22	0	0	1	0	2		0	-1	0	1	1	0	1	0	0	1	0	0	-1	0	2	6	11	19	0.315789
1351	reg1351	chr22:48465450.5-49398175	4.84655e+07	49398175	932724	0.932724	22	0	0	2	0	2		0	-1	0	1	1	0	1	0	0	1	0	0	-1	0	2	6	11	19	0.315789
