# Supplementary material for: Molecular profiling of patient-derived breast cancer xenografts
Source: Breast Cancer Res. 2012 Jan 16;14(1):R11. doi: 10.1186/bcr3095 (PMC3496128; doi:10.1186/bcr3095)
Supplement: Additional file 2 — Supplementary Tables 1, 2, 3 and 4. Table S1: Gene Ontology (GO) analysis performed on four Probe Sets; that is, common to 1 to 3 pairs. Table S2: Gene Ontology (GO) analysis performed on four Probe Sets; that is, common to 4 to 6 pairs. Table S3: Gene Ontology (GO) analysis performed on four Probe Sets; that is, common to 7 to 9 pairs. Table S4: Gene Ontology (GO) analysis performed on four Probe Sets; that is, common to 10 to 13 pairs. [file bcr3095-S2.XLS]

## Sheet: Table S1 GO_BP_1_3
Category	Term	Count	%	PValue	Genes	List Total	Pop Hits	Pop Total	Fold Enrichment	Bonferroni	Benjamini	FDR
GOTERM_BP_FAT	GO:0015031~protein transport	457	5.7117860267466565	2.777667198686276E-27	201464_X_AT, 212189_S_AT, 221506_S_AT, 218036_X_AT, 1554638_AT, 219180_S_AT, 213271_S_AT, 226059_AT, 235093_AT, 242109_AT, 225765_AT, 228190_AT, 200700_S_AT, 217430_X_AT, 238886_AT, 203484_AT, 215696_S_AT, 224437_S_AT, 203518_AT, 210293_S_AT, 221604_S_AT, 217969_AT, 225101_S_AT, 243284_AT, 218316_AT, 200750_S_AT, 214190_X_AT, 206510_AT, 200969_AT, 200677_AT, 230274_S_AT, 233323_AT, 221810_AT, 204…	5556	762	13528	1.4602680604449283	1.637157046905691E-23	1.637157046905691E-23	5.377590255063696E-24
GOTERM_BP_FAT	GO:0045184~establishment of protein localization	459	5.736782902137233	9.08858258414783E-27	201464_X_AT, 212189_S_AT, 221506_S_AT, 218036_X_AT, 1554638_AT, 219180_S_AT, 213271_S_AT, 226059_AT, 235093_AT, 242109_AT, 225765_AT, 228190_AT, 200700_S_AT, 217430_X_AT, 238886_AT, 203484_AT, 215696_S_AT, 224437_S_AT, 203518_AT, 210293_S_AT, 221604_S_AT, 217969_AT, 225101_S_AT, 243284_AT, 218316_AT, 200750_S_AT, 214190_X_AT, 206510_AT, 200969_AT, 200677_AT, 230274_S_AT, 233323_AT, 221810_AT, 204…	5556	769	13528	1.4533081306681421	5.356810575096731E-23	2.6784052875483655E-23	1.7595582782548873E-23
GOTERM_BP_FAT	GO:0006412~translation	229	2.8621422322209726	2.834412119859349E-25	204283_AT, 200674_S_AT, 213614_X_AT, 219217_AT, 218106_S_AT, 223036_AT, 222734_AT, 217144_AT, 224971_AT, 201435_S_AT, 211345_X_AT, 204331_S_AT, 224535_S_AT, 229563_S_AT, 201912_S_AT, 200012_X_AT, 221437_S_AT, 210949_S_AT, 210501_X_AT, 212904_AT, 223292_S_AT, 224330_S_AT, 201094_AT, 200926_AT, 223743_S_AT, 204744_S_AT, 216170_AT, 208834_X_AT, 224766_AT, 201652_AT, 208787_AT, 224645_AT, 226131_S_AT…	5556	331	13528	1.6845303735217798	1.6706025034451003E-21	5.568675011483668E-22	5.487448965016061E-22
GOTERM_BP_FAT	GO:0008104~protein localization	508	6.349206349206349	1.190101466850804E-24	201464_X_AT, 219180_S_AT, 1554638_AT, 225765_AT, 228190_AT, 203484_AT, 210293_S_AT, 221604_S_AT, 225101_S_AT, 231384_AT, 243284_AT, 200750_S_AT, 214190_X_AT, 200969_AT, 230274_S_AT, 233323_AT, 221810_AT, 202852_S_AT, 223954_X_AT, 232354_AT, 222436_S_AT, 229158_AT, 201706_S_AT, 1562416_AT, 202829_S_AT, 242286_AT, 227817_AT, 202058_S_AT, 212709_AT, 211955_AT, 218502_S_AT, 211954_S_AT, 236889_AT, 20…	5556	882	13528	1.4023825032772887	7.01445804561864E-21	1.75361451140466E-21	2.304047818867853E-21
GOTERM_BP_FAT	GO:0046907~intracellular transport	397	4.961879765029371	1.2858825254516269E-24	201464_X_AT, 227069_AT, 216918_S_AT, 212189_S_AT, 221506_S_AT, 233803_S_AT, 212878_S_AT, 221725_AT, 1554638_AT, 223763_AT, 219180_S_AT, 213271_S_AT, 201769_AT, 203511_S_AT, 235093_AT, 237118_AT, 242109_AT, 225765_AT, 228190_AT, 200700_S_AT, 226422_AT, 238886_AT, 203484_AT, 221919_AT, 203518_AT, 210293_S_AT, 221604_S_AT, 218316_AT, 200750_S_AT, 214190_X_AT, 236404_AT, 206510_AT, 200677_AT, 200818_…	5556	657	13528	1.4712839411203267	7.578991605011889E-21	1.5157983210023777E-21	2.4894808641207466E-21
GOTERM_BP_FAT	GO:0006396~RNA processing	339	4.236970378702662	1.0399973837512622E-23	204283_AT, 214305_S_AT, 222607_S_AT, 237168_AT, 229338_AT, 201479_AT, 202868_S_AT, 230742_AT, 212027_AT, 226934_AT, 224780_AT, 235511_AT, 216850_AT, 232473_AT, 221919_AT, 212030_AT, 200594_X_AT, 212955_S_AT, 209024_S_AT, 221952_X_AT, 231718_AT, 204658_AT, 236404_AT, 236155_AT, 223002_S_AT, 212636_AT, 219578_S_AT, 226131_S_AT, 204031_S_AT, 212563_AT, 210093_S_AT, 212042_X_AT, 212263_AT, 231784_S_A…	5556	547	13528	1.5089808537437663	6.129744579829939E-20	1.0216240966383232E-20	2.013444878780884E-20
GOTERM_BP_FAT	GO:0016071~mRNA metabolic process	230	2.8746406699162605	2.4556670428294384E-16	214305_S_AT, 202868_S_AT, 226934_AT, 212027_AT, 224780_AT, 204303_S_AT, 235511_AT, 232473_AT, 201912_S_AT, 221919_AT, 209669_S_AT, 200594_X_AT, 212955_S_AT, 212030_AT, 209024_S_AT, 231718_AT, 204658_AT, 212636_AT, 223002_S_AT, 219578_S_AT, 204031_S_AT, 212263_AT, 210093_S_AT, 201698_S_AT, 214373_AT, 223054_AT, 242304_AT, 225386_S_AT, 235894_AT, 200044_AT, 225400_AT, 202200_S_AT, 212720_AT, 209178…	5556	370	13528	1.513552429319168	1.3087309014281345E-12	1.8696155734687636E-13	4.3298697960381105E-13
GOTERM_BP_FAT	GO:0006397~mRNA processing	204	2.54968128983877	5.013288910016881E-16	203103_S_AT, 213152_S_AT, 202190_AT, 214305_S_AT, 203599_S_AT, 229676_AT, 202868_S_AT, 1555501_S_AT, 212027_AT, 226934_AT, 224780_AT, 212901_S_AT, 235511_AT, 232392_AT, 232473_AT, 225348_AT, 221919_AT, 212030_AT, 200594_X_AT, 212955_S_AT, 206108_S_AT, 209024_S_AT, 231718_AT, 204658_AT, 222854_S_AT, 202858_AT, 201584_S_AT, 223002_S_AT, 212636_AT, 219578_S_AT, 236613_AT, 202127_AT, 212723_AT, 21258…	5556	321	13528	1.5473782658135014	3.2718272535703363E-12	4.0900616227190767E-13	1.0769163338864018E-12
GOTERM_BP_FAT	GO:0006886~intracellular protein transport	231	2.8871391076115485	5.508504722618573E-16	201464_X_AT, 221506_S_AT, 1554638_AT, 219180_S_AT, 235093_AT, 242109_AT, 225765_AT, 228190_AT, 200700_S_AT, 203484_AT, 210293_S_AT, 221604_S_AT, 218316_AT, 200750_S_AT, 214190_X_AT, 206510_AT, 200677_AT, 233323_AT, 223027_AT, 201706_S_AT, 201122_X_AT, 211043_S_AT, 200063_S_AT, 200940_S_AT, 212631_AT, 202058_S_AT, 1554482_A_AT, 218502_S_AT, 211955_AT, 211033_S_AT, 204441_S_AT, 211047_X_AT, 211954_…	5556	374	13528	1.5038749841189176	3.2718272535703363E-12	3.6348701826227625E-13	1.0769163338864018E-12
GOTERM_BP_FAT	GO:0008380~RNA splicing	183	2.2872140982377203	2.360650125992314E-15	213152_S_AT, 203103_S_AT, 202190_AT, 214305_S_AT, 203599_S_AT, 1555501_S_AT, 212027_AT, 224780_AT, 225902_AT, 235511_AT, 232392_AT, 216850_AT, 232473_AT, 225348_AT, 221919_AT, 212955_S_AT, 200594_X_AT, 212030_AT, 209024_S_AT, 206108_S_AT, 231718_AT, 204658_AT, 222854_S_AT, 202858_AT, 201584_S_AT, 212636_AT, 202127_AT, 236613_AT, 212723_AT, 212583_AT, 220553_S_AT, 204031_S_AT, 222443_S_AT, 212263_…	5556	284	13528	1.5689319502327137	1.3741674464995413E-11	1.3741230375785563E-12	4.518607710224387E-12
GOTERM_BP_FAT	GO:0070727~cellular macromolecule localization	248	3.099612548431446	7.80218806136174E-15	201464_X_AT, 221506_S_AT, 1554638_AT, 219180_S_AT, 235093_AT, 242109_AT, 225765_AT, 228190_AT, 200700_S_AT, 203484_AT, 210293_S_AT, 221604_S_AT, 218316_AT, 200750_S_AT, 214190_X_AT, 206510_AT, 200677_AT, 233323_AT, 223027_AT, 201706_S_AT, 201122_X_AT, 211043_S_AT, 200063_S_AT, 200940_S_AT, 212631_AT, 202058_S_AT, 1554482_A_AT, 218502_S_AT, 211955_AT, 211033_S_AT, 204441_S_AT, 211047_X_AT, 211954_…	5556	414	13528	1.4585546199782278	4.580558154998471E-11	4.164113498461575E-12	1.504352198367087E-11
GOTERM_BP_FAT	GO:0007049~cell cycle	423	5.286839145106861	9.35633505257665E-15	203957_AT, 216918_S_AT, 216645_AT, 237168_AT, 209849_S_AT, 202243_S_AT, 211984_AT, 227349_AT, 225521_AT, 217144_AT, 241816_AT, 209792_S_AT, 232953_AT, 223169_S_AT, 207956_X_AT, 210759_S_AT, 210460_S_AT, 201912_S_AT, 212752_AT, 230093_AT, 201400_AT, 200750_S_AT, 214250_AT, 218555_AT, 227322_S_AT, 218218_AT, 200098_S_AT, 218386_X_AT, 201507_AT, 221700_S_AT, 227205_AT, 222436_S_AT, 210716_S_AT, 2018…	5556	776	13528	1.327241655719089	5.496669785998165E-11	4.580558154998471E-12	1.8052226380405045E-11
GOTERM_BP_FAT	GO:0034613~cellular protein localization	245	3.062117235345582	2.507970408709444E-14	201464_X_AT, 221506_S_AT, 1554638_AT, 219180_S_AT, 235093_AT, 242109_AT, 225765_AT, 228190_AT, 200700_S_AT, 203484_AT, 210293_S_AT, 221604_S_AT, 218316_AT, 200750_S_AT, 214190_X_AT, 206510_AT, 200677_AT, 233323_AT, 223027_AT, 201706_S_AT, 201122_X_AT, 211043_S_AT, 200063_S_AT, 200940_S_AT, 212631_AT, 202058_S_AT, 1554482_A_AT, 218502_S_AT, 211955_AT, 211033_S_AT, 204441_S_AT, 211047_X_AT, 211954_…	5556	411	13528	1.4514284112745433	1.478865918613792E-10	1.1375900221821666E-11	4.85722573273506E-11
GOTERM_BP_FAT	GO:0022613~ribonucleoprotein complex biogenesis	125	1.5623047119110112	2.987999535287195E-14	215136_S_AT, 1568822_AT, 201922_AT, 222607_S_AT, 237168_AT, 212627_S_AT, 201479_AT, 202868_S_AT, 232441_AT, 211784_S_AT, 225348_AT, 216212_S_AT, 206108_S_AT, 231718_AT, 222854_S_AT, 201033_X_AT, 234660_S_AT, 213079_AT, 209489_AT, 226131_S_AT, 217754_AT, 201478_S_AT, 1555594_A_AT, 201342_AT, 58696_AT, 238156_AT, 212563_AT, 212042_X_AT, 231784_S_AT, 210034_S_AT, 200063_S_AT, 1564521_X_AT, 201698_S_…	5556	180	13528	1.6908647308215343	1.760243062420841E-10	1.2573164731577435E-11	5.782041512247815E-11
GOTERM_BP_FAT	GO:0051603~proteolysis involved in cellular protein catabolic process	336	4.199475065616798	6.428169982995616E-14	200085_S_AT, 202243_S_AT, 225521_AT, 217144_AT, 217946_S_AT, 228190_AT, 1557100_S_AT, 210759_S_AT, 210460_S_AT, 225737_S_AT, 220370_S_AT, 202779_S_AT, 209239_AT, 201400_AT, 220638_S_AT, 218306_S_AT, 208989_S_AT, 244195_AT, 210694_S_AT, 238523_AT, 218555_AT, 200098_S_AT, 212229_S_AT, 224378_X_AT, 1559121_S_AT, 218386_X_AT, 215533_S_AT, 221700_S_AT, 223243_S_AT, 212991_AT, 214790_AT, 236235_AT, 200…	5556	600	13528	1.3635133189344852	3.7887759596344495E-10	2.525846198864201E-11	1.244448988302338E-10
GOTERM_BP_FAT	GO:0044257~cellular protein catabolic process	337	4.211973503312086	8.470618798778824E-14	222874_S_AT, 200085_S_AT, 202243_S_AT, 225521_AT, 217144_AT, 217946_S_AT, 228190_AT, 1557100_S_AT, 210759_S_AT, 210460_S_AT, 225737_S_AT, 220370_S_AT, 202779_S_AT, 209239_AT, 201400_AT, 220638_S_AT, 218306_S_AT, 208989_S_AT, 244195_AT, 229958_AT, 210694_S_AT, 238523_AT, 218555_AT, 200098_S_AT, 212229_S_AT, 224378_X_AT, 1559121_S_AT, 218386_X_AT, 215533_S_AT, 221700_S_AT, 223243_S_AT, 212991_AT, 2…	5556	603	13528	1.3607675565059272	4.992808388948333E-10	3.1205038553139275E-11	1.6400214519762812E-10
GOTERM_BP_FAT	GO:0019941~modification-dependent protein catabolic process	323	4.036995375578053	8.786994481303379E-14	200085_S_AT, 202243_S_AT, 225521_AT, 217144_AT, 217946_S_AT, 1557100_S_AT, 228190_AT, 210759_S_AT, 210460_S_AT, 225737_S_AT, 220370_S_AT, 202779_S_AT, 201400_AT, 220638_S_AT, 218306_S_AT, 208989_S_AT, 244195_AT, 210694_S_AT, 238523_AT, 218555_AT, 200098_S_AT, 212229_S_AT, 224378_X_AT, 1559121_S_AT, 218386_X_AT, 215533_S_AT, 221700_S_AT, 223243_S_AT, 212991_AT, 214790_AT, 236235_AT, 200987_X_AT, 2…	5556	574	13528	1.3701306682921812	5.176030715148272E-10	3.044720031653014E-11	1.7001955399109647E-10
GOTERM_BP_FAT	GO:0043632~modification-dependent macromolecule catabolic process	323	4.036995375578053	8.786994481303379E-14	200085_S_AT, 202243_S_AT, 225521_AT, 217144_AT, 217946_S_AT, 1557100_S_AT, 228190_AT, 210759_S_AT, 210460_S_AT, 225737_S_AT, 220370_S_AT, 202779_S_AT, 201400_AT, 220638_S_AT, 218306_S_AT, 208989_S_AT, 244195_AT, 210694_S_AT, 238523_AT, 218555_AT, 200098_S_AT, 212229_S_AT, 224378_X_AT, 1559121_S_AT, 218386_X_AT, 215533_S_AT, 221700_S_AT, 223243_S_AT, 212991_AT, 214790_AT, 236235_AT, 200987_X_AT, 2…	5556	574	13528	1.3701306682921812	5.176030715148272E-10	3.044720031653014E-11	1.7001955399109647E-10
GOTERM_BP_FAT	GO:0044265~cellular macromolecule catabolic process	395	4.936882889638795	8.874234116979749E-14	222874_S_AT, 200085_S_AT, 202243_S_AT, 225521_AT, 217144_AT, 204303_S_AT, 1557100_S_AT, 228190_AT, 217946_S_AT, 210759_S_AT, 210460_S_AT, 201912_S_AT, 225737_S_AT, 202779_S_AT, 220370_S_AT, 209239_AT, 201400_AT, 220638_S_AT, 218306_S_AT, 208989_S_AT, 244195_AT, 229958_AT, 210694_S_AT, 205760_S_AT, 218555_AT, 238523_AT, 212229_S_AT, 200098_S_AT, 224378_X_AT, 1559121_S_AT, 218386_X_AT, 223002_S_AT,…	5556	725	13528	1.3265708398500533	5.228379951205397E-10	2.9046542948663046E-11	1.7174039967926547E-10
GOTERM_BP_FAT	GO:0030163~protein catabolic process	345	4.311961004874391	1.6694636245623332E-13	222874_S_AT, 200085_S_AT, 202243_S_AT, 225521_AT, 217144_AT, 217946_S_AT, 228190_AT, 1557100_S_AT, 210759_S_AT, 210460_S_AT, 225737_S_AT, 220370_S_AT, 202779_S_AT, 209239_AT, 201400_AT, 220638_S_AT, 218306_S_AT, 208989_S_AT, 244195_AT, 229958_AT, 210694_S_AT, 238523_AT, 218555_AT, 200098_S_AT, 212229_S_AT, 224378_X_AT, 1559121_S_AT, 218386_X_AT, 215533_S_AT, 221700_S_AT, 223243_S_AT, 212991_AT, 2…	5556	622	13528	1.3505170390227303	9.841656378739572E-10	5.1798232370003916E-11	3.232747403103531E-10
GOTERM_BP_FAT	GO:0006414~translational elongation	77	0.9623797025371827	2.634753985614922E-12	200095_X_AT, 200674_S_AT, 213614_X_AT, 200099_S_AT, 200032_S_AT, 217144_AT, 225561_AT, 211345_X_AT, 229563_S_AT, 200741_S_AT, 200012_X_AT, 200926_AT, 201094_AT, 216170_AT, 201033_X_AT, 224766_AT, 208834_X_AT, 200089_S_AT, 201797_S_AT, 210646_X_AT, 226556_AT, 211710_X_AT, 226131_S_AT, 200963_X_AT, 221700_S_AT, 200024_AT, 214395_X_AT, 212433_X_AT, 213223_AT, 238156_AT, 212042_X_AT, 210034_S_AT, 212…	5556	101	13528	1.8562681322127894	1.5529400765323942E-8	7.764699994083912E-10	5.100964095561267E-9
GOTERM_BP_FAT	GO:0009057~macromolecule catabolic process	415	5.186851643544557	2.7404283995919396E-12	222874_S_AT, 218924_S_AT, 200085_S_AT, 202243_S_AT, 225521_AT, 217144_AT, 204303_S_AT, 1557100_S_AT, 228190_AT, 217946_S_AT, 210759_S_AT, 210460_S_AT, 201912_S_AT, 225737_S_AT, 220370_S_AT, 202779_S_AT, 209239_AT, 201400_AT, 220638_S_AT, 218306_S_AT, 208989_S_AT, 244195_AT, 229958_AT, 210694_S_AT, 205760_S_AT, 218555_AT, 238523_AT, 212229_S_AT, 200098_S_AT, 224378_X_AT, 1559121_S_AT, 218386_X_AT,…	5556	781	13528	1.2938037940319447	1.6152356674403734E-8	7.691598469250494E-10	5.305589301229929E-9
GOTERM_BP_FAT	GO:0022402~cell cycle process	313	3.912010998625172	3.0362787415168772E-12	216918_S_AT, 203957_AT, 216645_AT, 237168_AT, 209849_S_AT, 202243_S_AT, 227349_AT, 225521_AT, 217144_AT, 241816_AT, 223169_S_AT, 207956_X_AT, 210759_S_AT, 210460_S_AT, 201912_S_AT, 212752_AT, 230093_AT, 201400_AT, 200750_S_AT, 214250_AT, 218555_AT, 200098_S_AT, 218386_X_AT, 221700_S_AT, 227205_AT, 210716_S_AT, 213984_AT, 225684_AT, 200063_S_AT, 200987_X_AT, 212533_AT, 213535_S_AT, 212672_AT, 2044…	5556	565	13528	1.3488611530546584	1.789558623510601E-8	8.134357631917055E-10	5.878186826180354E-9
GOTERM_BP_FAT	GO:0000375~RNA splicing, via transesterification reactions	105	1.3123359580052494	1.282000551190549E-11	202190_AT, 214305_S_AT, 1555653_AT, 205794_S_AT, 1555501_S_AT, 212027_AT, 211784_S_AT, 227622_AT, 232392_AT, 225348_AT, 211730_S_AT, 202189_X_AT, 214737_X_AT, 210092_AT, 221919_AT, 212955_S_AT, 200594_X_AT, 212030_AT, 217370_X_AT, 206055_S_AT, 229083_AT, 206108_S_AT, 231718_AT, 213472_AT, 204658_AT, 213359_AT, 222854_S_AT, 202858_AT, 239014_AT, 226319_S_AT, 201584_S_AT, 202635_S_AT, 209489_AT, 24…	5556	153	13528	1.6709722045765751	7.556088443827491E-8	3.28525595616469E-9	2.481957972477744E-8
GOTERM_BP_FAT	GO:0000377~RNA splicing, via transesterification reactions with bulged adenosine as nucleophile	105	1.3123359580052494	1.282000551190549E-11	202190_AT, 214305_S_AT, 1555653_AT, 205794_S_AT, 1555501_S_AT, 212027_AT, 211784_S_AT, 227622_AT, 232392_AT, 225348_AT, 211730_S_AT, 202189_X_AT, 214737_X_AT, 210092_AT, 221919_AT, 212955_S_AT, 200594_X_AT, 212030_AT, 217370_X_AT, 206055_S_AT, 229083_AT, 206108_S_AT, 231718_AT, 213472_AT, 204658_AT, 213359_AT, 222854_S_AT, 202858_AT, 239014_AT, 226319_S_AT, 201584_S_AT, 202635_S_AT, 209489_AT, 24…	5556	153	13528	1.6709722045765751	7.556088443827491E-8	3.28525595616469E-9	2.481957972477744E-8
GOTERM_BP_FAT	GO:0000398~nuclear mRNA splicing, via spliceosome	105	1.3123359580052494	1.282000551190549E-11	202190_AT, 214305_S_AT, 1555653_AT, 205794_S_AT, 1555501_S_AT, 212027_AT, 211784_S_AT, 227622_AT, 232392_AT, 225348_AT, 211730_S_AT, 202189_X_AT, 214737_X_AT, 210092_AT, 221919_AT, 212955_S_AT, 200594_X_AT, 212030_AT, 217370_X_AT, 206055_S_AT, 229083_AT, 206108_S_AT, 231718_AT, 213472_AT, 204658_AT, 213359_AT, 222854_S_AT, 202858_AT, 239014_AT, 226319_S_AT, 201584_S_AT, 202635_S_AT, 209489_AT, 24…	5556	153	13528	1.6709722045765751	7.556088443827491E-8	3.28525595616469E-9	2.481957972477744E-8
GOTERM_BP_FAT	GO:0006605~protein targeting	137	1.712285964254468	3.21445957616095E-11	234304_S_AT, 201464_X_AT, 221506_S_AT, 203162_S_AT, 200958_S_AT, 219180_S_AT, 1554638_AT, 235093_AT, 223056_S_AT, 225765_AT, 228190_AT, 203484_AT, 236545_AT, 200007_AT, 209824_S_AT, 221604_S_AT, 218316_AT, 200750_S_AT, 216538_AT, 206510_AT, 211762_S_AT, 211935_AT, 200677_AT, 215624_AT, 227033_AT, 212666_AT, 201706_S_AT, 201122_X_AT, 236982_AT, 200940_S_AT, 205841_AT, 209862_S_AT, 202058_S_AT, 226…	5556	215	13528	1.5515060190533596	1.8946037405598304E-7	7.894182973977593E-9	6.223229709334532E-8
GOTERM_BP_FAT	GO:0000278~mitotic cell cycle	215	2.687164104486939	3.289668462507838E-11	207983_S_AT, 203957_AT, 233445_AT, 216645_AT, 203162_S_AT, 230219_AT, 227013_AT, 229267_AT, 202243_S_AT, 221965_AT, 227349_AT, 225521_AT, 237158_S_AT, 1555278_A_AT, 217144_AT, 241816_AT, 223169_S_AT, 207956_X_AT, 210759_S_AT, 236545_AT, 210460_S_AT, 201912_S_AT, 227165_AT, 204318_S_AT, 209194_AT, 212752_AT, 223651_X_AT, 217878_S_AT, 201400_AT, 200750_S_AT, 214250_AT, 218555_AT, 200098_S_AT, 22882…	5556	370	13528	1.4148424882766135	1.93893044841964E-7	7.755722508662188E-9	6.368829907898998E-8
GOTERM_BP_FAT	GO:0042254~ribosome biogenesis	86	1.0748656417947757	1.331626982514486E-10	1568822_AT, 215136_S_AT, 201922_AT, 222607_S_AT, 237168_AT, 212627_S_AT, 201479_AT, 202868_S_AT, 232441_AT, 216212_S_AT, 201033_X_AT, 234660_S_AT, 213079_AT, 226131_S_AT, 217754_AT, 201478_S_AT, 58696_AT, 238156_AT, 212042_X_AT, 212563_AT, 231784_S_AT, 200063_S_AT, 210034_S_AT, 208904_S_AT, 228050_AT, 217962_AT, 211623_S_AT, 207541_S_AT, 208645_S_AT, 217822_AT, 220688_S_AT, 218238_AT, 223015_AT, …	5556	122	13528	1.7163662972535967	7.848606640159517E-7	3.018696004275512E-8	2.578042668233138E-7
GOTERM_BP_FAT	GO:0006793~phosphorus metabolic process	493	6.1617297837770275	3.3794511004195164E-10	210151_S_AT, 214078_AT, 209585_S_AT, 229506_AT, 202161_AT, 204155_S_AT, 208878_S_AT, 227205_AT, 206853_S_AT, 223199_AT, 203515_S_AT, 229158_AT, 212572_AT, 227817_AT, 204392_AT, 212672_AT, 235705_AT, 237377_AT, 204369_AT, 55065_AT, 211297_S_AT, 211081_S_AT, 203499_AT, 207620_S_AT, 1565483_AT, 202200_S_AT, 233101_AT, 205418_AT, 203392_S_AT, 240331_AT, 240326_AT, 200035_AT, 217860_AT, 202787_S_AT, 2…	5556	973	13528	1.2336882730779275	1.9918465322676937E-6	7.377216448833934E-8	6.542649755303387E-7
GOTERM_BP_FAT	GO:0006796~phosphate metabolic process	493	6.1617297837770275	3.3794511004195164E-10	210151_S_AT, 214078_AT, 209585_S_AT, 229506_AT, 202161_AT, 204155_S_AT, 208878_S_AT, 227205_AT, 206853_S_AT, 223199_AT, 203515_S_AT, 229158_AT, 212572_AT, 227817_AT, 204392_AT, 212672_AT, 235705_AT, 237377_AT, 204369_AT, 55065_AT, 211297_S_AT, 211081_S_AT, 203499_AT, 207620_S_AT, 1565483_AT, 202200_S_AT, 233101_AT, 205418_AT, 203392_S_AT, 240331_AT, 240326_AT, 200035_AT, 217860_AT, 202787_S_AT, 2…	5556	973	13528	1.2336882730779275	1.9918465322676937E-6	7.377216448833934E-8	6.542649755303387E-7
GOTERM_BP_FAT	GO:0033554~cellular response to stress	305	3.8120234970628672	3.923019916643256E-10	201464_X_AT, 1053_AT, 219028_AT, 226521_S_AT, 205550_S_AT, 209849_S_AT, 1553567_S_AT, 228190_AT, 1570439_AT, 202161_AT, 218851_S_AT, 205760_S_AT, 227322_S_AT, 224378_X_AT, 219361_S_AT, 202512_S_AT, 208860_S_AT, 211936_AT, 221845_S_AT, 232612_S_AT, 212672_AT, 220746_S_AT, 217299_S_AT, 202148_S_AT, 48825_AT, 211297_S_AT, 211081_S_AT, 235609_AT, 216264_S_AT, 215773_X_AT, 200989_AT, 1554496_AT, 21650…	5556	566	13528	1.312063232821233	2.312225130696177E-6	8.257956096713315E-8	7.595003626015284E-7
GOTERM_BP_FAT	GO:0010605~negative regulation of macromolecule metabolic process	382	4.77440319960005	7.163525701871155E-10	201464_X_AT, 231862_AT, 203957_AT, 227069_AT, 235711_AT, 1558922_AT, 219028_AT, 222874_S_AT, 202243_S_AT, 227349_AT, 215786_AT, 225521_AT, 218166_S_AT, 217144_AT, 237456_AT, 210759_S_AT, 210460_S_AT, 229885_AT, 209239_AT, 231384_AT, 201400_AT, 210541_S_AT, 229958_AT, 236404_AT, 218555_AT, 200098_S_AT, 207186_S_AT, 207625_S_AT, 1558142_AT, 224645_AT, 221700_S_AT, 202512_S_AT, 202616_S_AT, 212346_S…	5556	734	13528	1.2671810233382965	4.222172916734657E-6	1.4559246630518885E-7	1.3868653447879353E-6
GOTERM_BP_FAT	GO:0016310~phosphorylation	410	5.124359455068117	2.0950065935076558E-9	219028_AT, 213578_AT, 210151_S_AT, 223323_X_AT, 215184_AT, 208178_X_AT, 228468_AT, 205607_S_AT, 1570439_AT, 214078_AT, 202161_AT, 203890_S_AT, 200818_AT, 204155_S_AT, 221696_S_AT, 208878_S_AT, 212899_AT, 227205_AT, 206853_S_AT, 235646_AT, 235226_AT, 223199_AT, 210149_S_AT, 203515_S_AT, 229158_AT, 212572_AT, 227817_AT, 212533_AT, 209544_AT, 218764_AT, 204392_AT, 224655_AT, 235705_AT, 212672_AT, 23…	5556	800	13528	1.2478581713462924	1.2347892751951584E-5	4.1159888153341484E-7	4.055952751436109E-6
GOTERM_BP_FAT	GO:0051726~regulation of cell cycle	188	2.3497062867141607	7.356461041540943E-9	201464_X_AT, 233445_AT, 216645_AT, 226521_S_AT, 205550_S_AT, 227013_AT, 212985_AT, 202516_S_AT, 225945_AT, 243796_AT, 211711_S_AT, 205067_AT, 200090_AT, 204318_S_AT, 223651_X_AT, 218555_AT, 227322_S_AT, 201565_S_AT, 201652_AT, 222479_S_AT, 202521_AT, 215624_AT, 239648_AT, 202815_S_AT, 212563_AT, 228361_AT, 225552_X_AT, 200063_S_AT, 1564521_X_AT, 242693_AT, 238547_AT, 212672_AT, 220746_S_AT, 23377…	5556	331	13528	1.3829332324108936	4.335804128241527E-5	1.3986758370387875E-6	1.4242177859280503E-5
GOTERM_BP_FAT	GO:0006259~DNA metabolic process	271	3.387076615423072	8.82534744150923E-9	1053_AT, 226521_S_AT, 205550_S_AT, 209849_S_AT, 201479_AT, 1553567_S_AT, 227349_AT, 205961_S_AT, 218851_S_AT, 200750_S_AT, 205760_S_AT, 209290_S_AT, 227322_S_AT, 211466_AT, 225452_AT, 223002_S_AT, 208860_S_AT, 226981_AT, 212672_AT, 220746_S_AT, 204021_S_AT, 225819_AT, 217299_S_AT, 48825_AT, 219125_S_AT, 211297_S_AT, 241797_AT, 235609_AT, 215773_X_AT, 204441_S_AT, 210369_AT, 1554496_AT, 216508_X_A…	5556	506	13528	1.3040376532723232	5.2015245276759714E-5	1.6255173700407965E-6	1.7085955672513364E-5
GOTERM_BP_FAT	GO:0006511~ubiquitin-dependent protein catabolic process	144	1.799775028121485	9.10049133623007E-9	211702_S_AT, 225736_AT, 226035_AT, 229267_AT, 202243_S_AT, 225521_AT, 219960_S_AT, 217144_AT, 203117_S_AT, 210759_S_AT, 210460_S_AT, 230659_AT, 239163_AT, 225737_S_AT, 223651_X_AT, 220370_S_AT, 217878_S_AT, 201400_AT, 220638_S_AT, 218555_AT, 230761_AT, 235772_AT, 212229_S_AT, 200098_S_AT, 228822_S_AT, 1559121_S_AT, 218386_X_AT, 227334_AT, 215533_S_AT, 221700_S_AT, 223243_S_AT, 201199_S_AT, 221542…	5556	242	13528	1.4488335148064189	5.363685781512029E-5	1.6254015978711678E-6	1.761863681615239E-5
GOTERM_BP_FAT	GO:0008219~cell death	369	4.611923509561304	1.1718421547788113E-8	201464_X_AT, 1558922_AT, 219028_AT, 222874_S_AT, 237241_AT, 205550_S_AT, 215184_AT, 208178_X_AT, 217144_AT, 237456_AT, 221619_S_AT, 207643_S_AT, 201912_S_AT, 209032_S_AT, 217997_AT, 203890_S_AT, 209239_AT, 216628_AT, 229958_AT, 236404_AT, 230879_AT, 218810_AT, 229519_AT, 205425_AT, 219366_AT, 219361_S_AT, 222024_S_AT, 215533_S_AT, 221700_S_AT, 202512_S_AT, 208878_S_AT, 210563_X_AT, 215791_AT, 214…	5556	719	13528	1.2495937181770937	6.906599195188878E-5	2.031420793024985E-6	2.2686973755181583E-5
GOTERM_BP_FAT	GO:0070647~protein modification by small protein conjugation or removal	102	1.274840644919385	1.2702626324240415E-8	203103_S_AT, 231913_S_AT, 217144_AT, 205558_AT, 1557100_S_AT, 217946_S_AT, 204732_S_AT, 201912_S_AT, 238892_AT, 239163_AT, 1559820_AT, 227264_AT, 220638_S_AT, 228261_AT, 239012_AT, 238994_AT, 230761_AT, 228822_S_AT, 238472_AT, 201652_AT, 232365_AT, 218386_X_AT, 1559094_AT, 215533_S_AT, 221700_S_AT, 235449_AT, 207783_X_AT, 212991_AT, 1559227_S_AT, 218803_AT, 212666_AT, 223493_AT, 236235_AT, 200739…	5556	160	13528	1.5522138228941684	7.486647715981842E-5	2.139119991917404E-6	2.459240306951216E-5
GOTERM_BP_FAT	GO:0016265~death	371	4.636920384951881	1.3303219525167886E-8	201464_X_AT, 1558922_AT, 219028_AT, 222874_S_AT, 237241_AT, 205550_S_AT, 215184_AT, 208178_X_AT, 217144_AT, 237456_AT, 221619_S_AT, 207643_S_AT, 201912_S_AT, 209032_S_AT, 217997_AT, 203890_S_AT, 209239_AT, 216628_AT, 229958_AT, 236404_AT, 230879_AT, 218810_AT, 229519_AT, 205425_AT, 219366_AT, 219361_S_AT, 222024_S_AT, 215533_S_AT, 221700_S_AT, 202512_S_AT, 208878_S_AT, 210563_X_AT, 215791_AT, 214…	5556	724	13528	1.2476900190526194	7.840610248854851E-5	2.1780303061103012E-6	2.575515705149911E-5
GOTERM_BP_FAT	GO:0034660~ncRNA metabolic process	137	1.712285964254468	1.9716463733167795E-8	215136_S_AT, 204283_AT, 224714_AT, 222607_S_AT, 237168_AT, 219217_AT, 201479_AT, 223036_AT, 202868_S_AT, 201767_S_AT, 222734_AT, 216212_S_AT, 219122_S_AT, 221952_X_AT, 204744_S_AT, 226131_S_AT, 217754_AT, 201478_S_AT, 235283_AT, 227653_AT, 238156_AT, 202541_AT, 212042_X_AT, 212563_AT, 231784_S_AT, 208904_S_AT, 228050_AT, 203701_S_AT, 211623_S_AT, 224308_S_AT, 217594_AT, 208645_S_AT, 218616_AT, 21…	5556	230	13528	1.4503208438977058	1.1620208611318184E-4	3.1407744758293887E-6	3.8171255301033824E-5
GOTERM_BP_FAT	GO:0012501~programmed cell death	318	3.974503187101612	2.1858676386648875E-8	201464_X_AT, 1558922_AT, 219028_AT, 237241_AT, 205550_S_AT, 215184_AT, 208178_X_AT, 217144_AT, 221619_S_AT, 237456_AT, 207643_S_AT, 201912_S_AT, 209032_S_AT, 217997_AT, 203890_S_AT, 216628_AT, 209239_AT, 230879_AT, 218810_AT, 229519_AT, 205425_AT, 219366_AT, 219361_S_AT, 222024_S_AT, 215533_S_AT, 208878_S_AT, 202512_S_AT, 221700_S_AT, 215791_AT, 210563_X_AT, 200987_X_AT, 226981_AT, 213213_AT, 209…	5556	611	13528	1.267235315119144	1.2882674137648653E-4	3.390390048818581E-6	4.231859807024563E-5
GOTERM_BP_FAT	GO:0042981~regulation of apoptosis	406	5.074365704286964	2.4777370577402693E-8	201464_X_AT, 1558922_AT, 219028_AT, 237241_AT, 222874_S_AT, 215184_AT, 208178_X_AT, 227349_AT, 217144_AT, 221619_S_AT, 1555723_AT, 201912_S_AT, 209032_S_AT, 217997_AT, 205232_S_AT, 203518_AT, 203890_S_AT, 216628_AT, 209239_AT, 231384_AT, 229958_AT, 205425_AT, 204999_S_AT, 219366_AT, 219361_S_AT, 225590_AT, 222024_S_AT, 202512_S_AT, 221700_S_AT, 206853_S_AT, 210563_X_AT, 215791_AT, 201122_X_AT, 20…	5556	804	13528	1.2295362639645544	1.4602716111988823E-4	3.7445525821189207E-6	4.796921547756128E-5
GOTERM_BP_FAT	GO:0043067~regulation of programmed cell death	409	5.111861017372829	3.215089546720458E-8	201464_X_AT, 1558922_AT, 219028_AT, 237241_AT, 222874_S_AT, 215184_AT, 208178_X_AT, 227349_AT, 217144_AT, 221619_S_AT, 1555723_AT, 201912_S_AT, 209032_S_AT, 217997_AT, 205232_S_AT, 203518_AT, 203890_S_AT, 216628_AT, 209239_AT, 231384_AT, 229958_AT, 205425_AT, 204999_S_AT, 219366_AT, 219361_S_AT, 225590_AT, 222024_S_AT, 202512_S_AT, 221700_S_AT, 206853_S_AT, 210563_X_AT, 215791_AT, 201122_X_AT, 20…	5556	812	13528	1.2264183397347916	1.8947942763714032E-4	4.737423306644395E-6	6.224442272717567E-5
GOTERM_BP_FAT	GO:0016072~rRNA metabolic process	67	0.8373953255843021	3.529806837633346E-8	215136_S_AT, 224714_AT, 222607_S_AT, 201922_AT, 237168_AT, 212627_S_AT, 201479_AT, 202868_S_AT, 232441_AT, 216212_S_AT, 234660_S_AT, 213079_AT, 226131_S_AT, 217754_AT, 201478_S_AT, 58696_AT, 238156_AT, 212563_AT, 212042_X_AT, 231784_S_AT, 210034_S_AT, 208904_S_AT, 228050_AT, 217962_AT, 211623_S_AT, 207541_S_AT, 208645_S_AT, 217822_AT, 218103_AT, 213588_X_AT, 218594_AT, 208646_AT, 218512_AT, 23856…	5556	96	13528	1.6993190544756418	2.080251783300735E-4	5.074299773699664E-6	6.833737569156284E-5
GOTERM_BP_FAT	GO:0010941~regulation of cell death	410	5.124359455068117	3.703492019664938E-8	201464_X_AT, 1558922_AT, 219028_AT, 237241_AT, 222874_S_AT, 215184_AT, 208178_X_AT, 227349_AT, 217144_AT, 221619_S_AT, 1555723_AT, 201912_S_AT, 209032_S_AT, 217997_AT, 205232_S_AT, 203518_AT, 203890_S_AT, 216628_AT, 209239_AT, 231384_AT, 229958_AT, 205425_AT, 204999_S_AT, 219366_AT, 219361_S_AT, 225590_AT, 222024_S_AT, 202512_S_AT, 221700_S_AT, 206853_S_AT, 210563_X_AT, 215791_AT, 201122_X_AT, 20…	5556	815	13528	1.2248914565362379	2.1826000176583538E-4	5.1972203979344656E-6	7.169993532230023E-5
GOTERM_BP_FAT	GO:0032268~regulation of cellular protein metabolic process	253	3.1621047369078865	4.2501005807252875E-8	201464_X_AT, 1558922_AT, 222874_S_AT, 213578_AT, 202243_S_AT, 225521_AT, 217144_AT, 201435_S_AT, 204303_S_AT, 210759_S_AT, 210460_S_AT, 202161_AT, 210501_X_AT, 209239_AT, 201400_AT, 229958_AT, 218555_AT, 200098_S_AT, 212636_AT, 219578_S_AT, 1558142_AT, 212816_S_AT, 224645_AT, 202512_S_AT, 221700_S_AT, 227205_AT, 200024_AT, 39763_AT, 223199_AT, 201122_X_AT, 212263_AT, 210093_S_AT, 213570_AT, 22555…	5556	474	13528	1.299611474120045	2.5046956092145134E-4	5.825586139596162E-6	8.228232154516846E-5
GOTERM_BP_FAT	GO:0032446~protein modification by small protein conjugation	86	1.0748656417947757	4.756551942582749E-8	203103_S_AT, 217144_AT, 205558_AT, 217946_S_AT, 1557100_S_AT, 204732_S_AT, 201912_S_AT, 238892_AT, 239163_AT, 1559820_AT, 220638_S_AT, 227264_AT, 239012_AT, 228261_AT, 238472_AT, 232365_AT, 1559094_AT, 215533_S_AT, 221700_S_AT, 235449_AT, 207783_X_AT, 212991_AT, 1559227_S_AT, 212666_AT, 223493_AT, 218803_AT, 200739_S_AT, 236235_AT, 226644_AT, 235096_AT, 212987_AT, 225276_AT, 227187_AT, 227625_S_A…	5556	132	13528	1.5863385474616576	2.8031188336308244E-4	6.371597384924321E-6	9.208726016174396E-5
GOTERM_BP_FAT	GO:0006974~response to DNA damage stimulus	205	2.5621797275340583	5.1485017275687496E-8	203103_S_AT, 1053_AT, 219028_AT, 226521_S_AT, 205550_S_AT, 203806_S_AT, 209849_S_AT, 1553567_S_AT, 228363_AT, 204318_S_AT, 218851_S_AT, 239163_AT, 1554696_S_AT, 205760_S_AT, 227322_S_AT, 203976_S_AT, 219361_S_AT, 205904_AT, 208860_S_AT, 222889_AT, 226858_AT, 203743_S_AT, 1555639_A_AT, 202276_AT, 212672_AT, 220746_S_AT, 217299_S_AT, 208711_S_AT, 48825_AT, 211297_S_AT, 242106_AT, 235609_AT, 215773_…	5556	373	13528	1.3381857065375788	3.0340666236661207E-4	6.7433705851494E-6	9.96754385584886E-5
GOTERM_BP_FAT	GO:0006913~nucleocytoplasmic transport	98	1.2248468941382327	7.300201128061273E-8	201464_X_AT, 234304_S_AT, 221506_S_AT, 233803_S_AT, 212635_AT, 210017_AT, 202057_AT, 240168_AT, 202576_S_AT, 213926_S_AT, 200935_AT, 220864_S_AT, 237118_AT, 1555501_S_AT, 223056_S_AT, 226191_AT, 225765_AT, 1560386_AT, 225348_AT, 236545_AT, 221919_AT, 209824_S_AT, 230974_AT, 211953_S_AT, 202432_AT, 204421_S_AT, 200750_S_AT, 218134_S_AT, 236404_AT, 206510_AT, 218768_AT, 226319_S_AT, 211762_S_AT, 20…	5556	156	13528	1.529582248804711	4.3018131592753583E-4	9.353736046047167E-6	1.4133249721659524E-4
GOTERM_BP_FAT	GO:0051169~nuclear transport	99	1.2373453318335208	7.474509417328801E-8	201464_X_AT, 234304_S_AT, 225818_S_AT, 221506_S_AT, 233803_S_AT, 212635_AT, 210017_AT, 202057_AT, 240168_AT, 202576_S_AT, 213926_S_AT, 200935_AT, 220864_S_AT, 237118_AT, 1555501_S_AT, 223056_S_AT, 226191_AT, 225765_AT, 1560386_AT, 225348_AT, 236545_AT, 221919_AT, 209824_S_AT, 230974_AT, 211953_S_AT, 202432_AT, 204421_S_AT, 200750_S_AT, 218134_S_AT, 236404_AT, 206510_AT, 218768_AT, 226319_S_AT, 21…	5556	158	13528	1.5256308609235312	4.4045057498132145E-4	9.373309300619859E-6	1.4470711779956957E-4
GOTERM_BP_FAT	GO:0017038~protein import	85	1.0623672040994876	7.551504590331244E-8	201464_X_AT, 234304_S_AT, 221506_S_AT, 212635_AT, 240168_AT, 202057_AT, 210386_S_AT, 219180_S_AT, 235093_AT, 220864_S_AT, 202264_S_AT, 201821_S_AT, 1560386_AT, 225765_AT, 236545_AT, 231958_AT, 209824_S_AT, 211953_S_AT, 202432_AT, 221604_S_AT, 240829_AT, 201781_S_AT, 218316_AT, 204421_S_AT, 200750_S_AT, 218134_S_AT, 225036_AT, 206510_AT, 211762_S_AT, 211725_S_AT, 200677_AT, 215624_AT, 227033_AT, 2…	5556	131	13528	1.579861397347754	4.4498666129511033E-4	9.272575701935182E-6	1.4619774950652697E-4
GOTERM_BP_FAT	GO:0006915~apoptosis	311	3.887014123234596	8.147466109692121E-8	201464_X_AT, 1558922_AT, 219028_AT, 237241_AT, 205550_S_AT, 215184_AT, 208178_X_AT, 217144_AT, 221619_S_AT, 237456_AT, 207643_S_AT, 201912_S_AT, 209032_S_AT, 217997_AT, 203890_S_AT, 216628_AT, 209239_AT, 230879_AT, 218810_AT, 229519_AT, 205425_AT, 219366_AT, 219361_S_AT, 222024_S_AT, 215533_S_AT, 208878_S_AT, 202512_S_AT, 221700_S_AT, 215791_AT, 210563_X_AT, 200987_X_AT, 226981_AT, 213213_AT, 209…	5556	602	13528	1.2578685399520197	4.800963890850829E-4	9.800190187148061E-6	1.5773560497756023E-4
GOTERM_BP_FAT	GO:0006364~rRNA processing	64	0.7999000124984377	9.076998559215822E-8	215136_S_AT, 222607_S_AT, 201922_AT, 237168_AT, 212627_S_AT, 201479_AT, 202868_S_AT, 232441_AT, 216212_S_AT, 234660_S_AT, 213079_AT, 226131_S_AT, 217754_AT, 201478_S_AT, 58696_AT, 238156_AT, 212563_AT, 212042_X_AT, 231784_S_AT, 210034_S_AT, 208904_S_AT, 228050_AT, 217962_AT, 211623_S_AT, 207541_S_AT, 208645_S_AT, 217822_AT, 218103_AT, 213588_X_AT, 218594_AT, 208646_AT, 218512_AT, 238562_AT, 20264…	5556	92	13528	1.6938053651360065	5.348552335538992E-4	1.0699909148259579E-5	1.7573141365412326E-4
GOTERM_BP_FAT	GO:0043933~macromolecular complex subunit organization	360	4.499437570303712	9.586242207070634E-8	224714_AT, 212189_S_AT, 221506_S_AT, 210649_S_AT, 1552256_A_AT, 217419_X_AT, 200085_S_AT, 235093_AT, 227349_AT, 215786_AT, 218166_S_AT, 225765_AT, 209980_S_AT, 207643_S_AT, 207824_S_AT, 212955_S_AT, 229885_AT, 210541_S_AT, 208490_X_AT, 231718_AT, 208815_X_AT, 242839_AT, 225452_AT, 205425_AT, 218386_X_AT, 223002_S_AT, 222029_X_AT, 208878_S_AT, 227205_AT, 224175_S_AT, 202303_X_AT, 203862_S_AT, 2220…	5556	710	13528	1.2345694034618078	5.648535531390664E-4	1.1078627710103817E-5	1.8559040246834968E-4
GOTERM_BP_FAT	GO:0022403~cell cycle phase	223	2.787151606049244	1.1220750244603671E-7	207983_S_AT, 203957_AT, 233445_AT, 216645_AT, 203162_S_AT, 237168_AT, 230219_AT, 227013_AT, 203806_S_AT, 209849_S_AT, 229267_AT, 221965_AT, 227349_AT, 225521_AT, 237158_S_AT, 1555278_A_AT, 225945_AT, 203521_S_AT, 241816_AT, 223169_S_AT, 207956_X_AT, 236545_AT, 201912_S_AT, 227165_AT, 209194_AT, 204318_S_AT, 212752_AT, 223651_X_AT, 217878_S_AT, 230093_AT, 200750_S_AT, 214250_AT, 218555_AT, 200098_…	5556	414	13528	1.311522904254616	6.611324118471762E-4	1.271820866621809E-5	2.1723457374056565E-4
GOTERM_BP_FAT	GO:0006091~generation of precursor metabolites and energy	175	2.1872265966754156	1.1263466582221976E-7	213587_S_AT, 208745_AT, 205843_X_AT, 213149_AT, 226451_AT, 1553155_X_AT, 200789_AT, 59631_AT, 200780_X_AT, 201509_AT, 211354_S_AT, 221906_AT, 1553569_AT, 203282_AT, 211356_X_AT, 225750_AT, 200818_AT, 214150_X_AT, 217491_X_AT, 238554_AT, 203116_S_AT, 210149_S_AT, 202090_S_AT, 211355_X_AT, 229061_S_AT, 228952_AT, 218200_S_AT, 32042_AT, 207416_S_AT, 201673_S_AT, 204158_S_AT, 202738_S_AT, 229274_AT, …	5556	313	13528	1.3613351826422577	6.636484456012948E-4	1.2525747169367385E-5	2.1806156449422076E-4
GOTERM_BP_FAT	GO:0006350~transcription	969	12.110986126734158	2.3536363159933992E-7	201464_X_AT, 227069_AT, 202171_AT, 206572_X_AT, 200085_S_AT, 1552344_S_AT, 227349_AT, 237118_AT, 237189_AT, 207824_S_AT, 212955_S_AT, 229885_AT, 1553703_AT, 211002_S_AT, 229000_AT, 207700_S_AT, 202616_S_AT, 221606_S_AT, 41113_AT, 201773_AT, 243037_AT, 225048_AT, 205487_S_AT, 238148_S_AT, 59999_AT, 229133_S_AT, 216486_X_AT, 211297_S_AT, 230821_AT, 231953_AT, 235894_AT, 227729_AT, 231863_AT, 232014…	5556	2101	13528	1.1229723992380467	0.0013862716443281409	2.5689177579502065E-5	4.556652566267694E-4
GOTERM_BP_FAT	GO:0045449~regulation of transcription	1183	14.785651793525808	2.565045828456902E-7	201464_X_AT, 227069_AT, 221656_S_AT, 202171_AT, 206572_X_AT, 200085_S_AT, 1552344_S_AT, 227349_AT, 237118_AT, 217144_AT, 237189_AT, 207643_S_AT, 207824_S_AT, 212955_S_AT, 229885_AT, 244195_AT, 236404_AT, 226605_AT, 1553703_AT, 229000_AT, 221700_S_AT, 207700_S_AT, 202616_S_AT, 221606_S_AT, 41113_AT, 201773_AT, 243037_AT, 225048_AT, 205487_S_AT, 238148_S_AT, 59999_AT, 229133_S_AT, 216486_X_AT, 2112…	5556	2601	13528	1.1074286375429065	0.0015106959532246167	2.7487589571051352E-5	4.965941554968545E-4
GOTERM_BP_FAT	GO:0065003~macromolecular complex assembly	337	4.211973503312086	2.7441946193357573E-7	224714_AT, 212189_S_AT, 221506_S_AT, 217419_X_AT, 200085_S_AT, 235093_AT, 227349_AT, 215786_AT, 218166_S_AT, 225765_AT, 209980_S_AT, 207643_S_AT, 207824_S_AT, 212955_S_AT, 229885_AT, 210541_S_AT, 208490_X_AT, 231718_AT, 208815_X_AT, 242839_AT, 225452_AT, 205425_AT, 218386_X_AT, 222029_X_AT, 208878_S_AT, 224175_S_AT, 227205_AT, 202303_X_AT, 203862_S_AT, 222010_AT, 200063_S_AT, 226981_AT, 222372_AT…	5556	665	13528	1.233899002365525	0.0016161211979621726	2.88822352315643E-5	5.312773637466961E-4
GOTERM_BP_FAT	GO:0010608~posttranscriptional regulation of gene expression	124	1.549806274215723	2.7780134430198854E-7	218893_AT, 225818_S_AT, 1558922_AT, 201680_X_AT, 201435_S_AT, 204303_S_AT, 242216_AT, 201107_S_AT, 211711_S_AT, 200007_AT, 209669_S_AT, 200594_X_AT, 1555997_S_AT, 239163_AT, 210501_X_AT, 209024_S_AT, 205032_AT, 212636_AT, 1558142_AT, 219578_S_AT, 224645_AT, 200024_AT, 222621_AT, 1559227_S_AT, 223199_AT, 222443_S_AT, 201122_X_AT, 210093_S_AT, 212263_AT, 213570_AT, 208697_S_AT, 242304_AT, 212845_AT…	5556	211	13528	1.4309042954288775	0.0016360216057281773	2.8725225151071676E-5	5.378246870857417E-4
GOTERM_BP_FAT	GO:0034470~ncRNA processing	112	1.399825021872266	2.9448868118738605E-7	219384_S_AT, 215136_S_AT, 204283_AT, 204245_S_AT, 222607_S_AT, 201922_AT, 237168_AT, 221277_S_AT, 229841_AT, 212627_S_AT, 241402_AT, 201479_AT, 202868_S_AT, 201680_X_AT, 201767_S_AT, 232441_AT, 226882_X_AT, 219811_AT, 216212_S_AT, 221952_X_AT, 219122_S_AT, 219581_AT, 234660_S_AT, 213079_AT, 226131_S_AT, 217754_AT, 201478_S_AT, 232489_AT, 235283_AT, 227653_AT, 58696_AT, 238156_AT, 212563_AT, 21204…	5556	187	13528	1.4583030149031928	0.001734211057874968	2.9925699504884662E-5	5.701313612549441E-4
GOTERM_BP_FAT	GO:0043065~positive regulation of apoptosis	228	2.8496437945256843	4.101356572828571E-7	201464_X_AT, 219028_AT, 1558922_AT, 237241_AT, 215184_AT, 208178_X_AT, 217144_AT, 221619_S_AT, 1555723_AT, 209032_S_AT, 203518_AT, 217997_AT, 203890_S_AT, 216628_AT, 231384_AT, 205425_AT, 219361_S_AT, 225590_AT, 222024_S_AT, 221700_S_AT, 215791_AT, 210563_X_AT, 201122_X_AT, 242286_AT, 209544_AT, 235705_AT, 212672_AT, 1562270_AT, 208641_S_AT, 48825_AT, 216230_X_AT, 215037_S_AT, 231863_AT, 209640_A…	5556	430	13528	1.291034205635642	0.0024144206463880824	4.097102608813241E-5	7.940235644987581E-4
GOTERM_BP_FAT	GO:0051301~cell division	164	2.0497437820272464	4.741358632415065E-7	207983_S_AT, 233445_AT, 203162_S_AT, 221556_AT, 216237_S_AT, 230219_AT, 227013_AT, 229267_AT, 227349_AT, 225521_AT, 1555278_A_AT, 241816_AT, 207956_X_AT, 227165_AT, 209194_AT, 212752_AT, 223651_X_AT, 201308_S_AT, 200750_S_AT, 218555_AT, 237491_AT, 200098_S_AT, 228822_S_AT, 218386_X_AT, 212899_AT, 242290_AT, 222436_S_AT, 235226_AT, 213984_AT, 225684_AT, 206500_S_AT, 212533_AT, 213535_S_AT, 242693_…	5556	295	13528	1.3536088638332662	0.002790656299612171	4.657487269732474E-5	9.179275692661193E-4
GOTERM_BP_FAT	GO:0010942~positive regulation of cell death	230	2.8746406699162605	4.838271724144736E-7	201464_X_AT, 219028_AT, 1558922_AT, 237241_AT, 215184_AT, 208178_X_AT, 217144_AT, 221619_S_AT, 1555723_AT, 209032_S_AT, 203518_AT, 217997_AT, 203890_S_AT, 216628_AT, 231384_AT, 205425_AT, 219361_S_AT, 225590_AT, 222024_S_AT, 221700_S_AT, 215791_AT, 210563_X_AT, 201122_X_AT, 242286_AT, 209544_AT, 235705_AT, 212672_AT, 1562270_AT, 208641_S_AT, 48825_AT, 55065_AT, 216230_X_AT, 215037_S_AT, 231863_AT…	5556	435	13528	1.2873894226392926	0.002847615872623388	4.6747727687757035E-5	9.366898715446048E-4
GOTERM_BP_FAT	GO:0043068~positive regulation of programmed cell death	229	2.8621422322209726	5.005772094484269E-7	201464_X_AT, 219028_AT, 1558922_AT, 237241_AT, 215184_AT, 208178_X_AT, 217144_AT, 221619_S_AT, 1555723_AT, 209032_S_AT, 203518_AT, 217997_AT, 203890_S_AT, 216628_AT, 231384_AT, 205425_AT, 219361_S_AT, 225590_AT, 222024_S_AT, 221700_S_AT, 215791_AT, 210563_X_AT, 201122_X_AT, 242286_AT, 209544_AT, 235705_AT, 212672_AT, 1562270_AT, 208641_S_AT, 48825_AT, 55065_AT, 216230_X_AT, 215037_S_AT, 231863_AT…	5556	433	13528	1.2877125950016377	0.002946054649970109	4.758600986309869E-5	9.691178103232723E-4
GOTERM_BP_FAT	GO:0051056~regulation of small GTPase mediated signal transduction	143	1.7872765904261967	5.691749244626315E-7	237241_AT, 221656_S_AT, 208178_X_AT, 204642_AT, 232476_AT, 224790_AT, 1554004_A_AT, 202956_AT, 216628_AT, 234354_X_AT, 219610_AT, 241627_X_AT, 227039_AT, 233903_S_AT, 242413_AT, 222024_S_AT, 230669_AT, 215624_AT, 203263_S_AT, 215791_AT, 227750_AT, 227632_AT, 212052_S_AT, 235705_AT, 1562270_AT, 214369_S_AT, 215994_X_AT, 238193_AT, 208641_S_AT, 203055_S_AT, 209011_AT, 226291_AT, 200815_S_AT, 90265_…	5556	252	13528	1.3816780371855966	0.003349097180047611	5.324807368700668E-5	0.0011019223381647514
GOTERM_BP_FAT	GO:0006281~DNA repair	158	1.974753155855518	7.360409723409867E-7	203103_S_AT, 1053_AT, 226521_S_AT, 205550_S_AT, 203806_S_AT, 209849_S_AT, 1553567_S_AT, 218851_S_AT, 239163_AT, 1554696_S_AT, 205760_S_AT, 227322_S_AT, 203976_S_AT, 208860_S_AT, 226858_AT, 222889_AT, 203743_S_AT, 202276_AT, 1555639_A_AT, 212672_AT, 220746_S_AT, 217299_S_AT, 211297_S_AT, 235609_AT, 215773_X_AT, 202332_AT, 1554496_AT, 216508_X_AT, 219494_AT, 211450_S_AT, 224200_S_AT, 222879_S_AT, 2…	5556	284	13528	1.3545969843539278	0.004328830573691711	6.778250090999638E-5	0.00142497273173392
GOTERM_BP_FAT	GO:0010604~positive regulation of macromolecule metabolic process	421	5.261842269716285	7.377924378114279E-7	201464_X_AT, 219028_AT, 216645_AT, 221656_S_AT, 213578_AT, 226521_S_AT, 205550_S_AT, 210649_S_AT, 217419_X_AT, 202243_S_AT, 1552344_S_AT, 215786_AT, 225521_AT, 218166_S_AT, 209060_X_AT, 217144_AT, 210104_AT, 210759_S_AT, 207643_S_AT, 210460_S_AT, 229885_AT, 209239_AT, 201400_AT, 200750_S_AT, 236404_AT, 211603_S_AT, 218555_AT, 206510_AT, 200098_S_AT, 209290_S_AT, 211466_AT, 207186_S_AT, 225452_AT,…	5556	857	13528	1.1961141591753175	0.0043391089782701675	6.689853500274623E-5	0.0014283635396461491
GOTERM_BP_FAT	GO:0016567~protein ubiquitination	76	0.9498812648418947	1.0115594246725623E-6	203103_S_AT, 217144_AT, 205558_AT, 217946_S_AT, 1557100_S_AT, 204732_S_AT, 201912_S_AT, 238892_AT, 239163_AT, 220638_S_AT, 227264_AT, 239012_AT, 228261_AT, 238472_AT, 232365_AT, 1559094_AT, 215533_S_AT, 221700_S_AT, 235449_AT, 207783_X_AT, 212991_AT, 1559227_S_AT, 212666_AT, 223493_AT, 218803_AT, 236235_AT, 226644_AT, 235096_AT, 212987_AT, 225276_AT, 227187_AT, 227625_S_AT, 207231_AT, 225610_AT, …	5556	119	13528	1.5550271944630984	0.005944396012151021	9.033128752777841E-5	0.0019583705322734346
GOTERM_BP_FAT	GO:0006119~oxidative phosphorylation	65	0.8123984501937258	1.0192949600430511E-6	228940_AT, 208969_AT, 213587_S_AT, 223613_AT, 228301_X_AT, 208745_AT, 205473_AT, 1559691_AT, 226391_AT, 203189_S_AT, 228816_AT, 213738_S_AT, 1553155_X_AT, 1557586_S_AT, 242732_AT, 200096_S_AT, 241755_AT, 203478_AT, 1553569_AT, 201740_AT, 201172_X_AT, 205849_S_AT, 207508_AT, 203371_S_AT, 200818_AT, 214150_X_AT, 203613_S_AT, 218190_S_AT, 208764_S_AT, 202325_S_AT, 201972_AT, 1553989_A_AT, 205711_X_A…	5556	98	13528	1.614948355151996	0.005989717245883819	8.96635554460401E-5	0.0019733463234250515
GOTERM_BP_FAT	GO:0045934~negative regulation of nucleobase, nucleoside, nucleotide and nucleic acid metabolic process	264	3.2995875515560553	1.0306499140208683E-6	231862_AT, 203957_AT, 227069_AT, 235711_AT, 219028_AT, 227349_AT, 215786_AT, 218166_S_AT, 237456_AT, 229885_AT, 209239_AT, 210541_S_AT, 236404_AT, 207625_S_AT, 207186_S_AT, 212346_S_AT, 202616_S_AT, 242069_AT, 228038_AT, 200063_S_AT, 238547_AT, 213535_S_AT, 220746_S_AT, 1558588_AT, 204021_S_AT, 225227_AT, 48825_AT, 230821_AT, 231953_AT, 218238_AT, 235894_AT, 218502_S_AT, 229657_AT, 216508_X_AT, 2…	5556	512	13528	1.255467062634989	0.006056240318311534	8.932915290404964E-5	0.0019953292092034225
GOTERM_BP_FAT	GO:0010498~proteasomal protein catabolic process	67	0.8373953255843021	1.1405988441743784E-6	201532_AT, 208776_AT, 229267_AT, 202243_S_AT, 225214_AT, 225521_AT, 217144_AT, 208799_AT, 210759_S_AT, 210460_S_AT, 230659_AT, 214356_S_AT, 223651_X_AT, 217878_S_AT, 201400_AT, 202892_AT, 218555_AT, 200098_S_AT, 221700_S_AT, 201199_S_AT, 223243_S_AT, 221542_S_AT, 209041_S_AT, 212666_AT, 209503_S_AT, 201068_S_AT, 229721_X_AT, 200987_X_AT, 201868_S_AT, 227625_S_AT, 225488_AT, 209974_S_AT, 1554577_A…	5556	102	13528	1.5993591100947218	0.006700146671214657	9.742559325887079E-5	0.0022081871465351455
GOTERM_BP_FAT	GO:0043161~proteasomal ubiquitin-dependent protein catabolic process	67	0.8373953255843021	1.1405988441743784E-6	201532_AT, 208776_AT, 229267_AT, 202243_S_AT, 225214_AT, 225521_AT, 217144_AT, 208799_AT, 210759_S_AT, 210460_S_AT, 230659_AT, 214356_S_AT, 223651_X_AT, 217878_S_AT, 201400_AT, 202892_AT, 218555_AT, 200098_S_AT, 221700_S_AT, 201199_S_AT, 223243_S_AT, 221542_S_AT, 209041_S_AT, 212666_AT, 209503_S_AT, 201068_S_AT, 229721_X_AT, 200987_X_AT, 201868_S_AT, 227625_S_AT, 225488_AT, 209974_S_AT, 1554577_A…	5556	102	13528	1.5993591100947218	0.006700146671214657	9.742559325887079E-5	0.0022081871465351455
GOTERM_BP_FAT	GO:0016192~vesicle-mediated transport	293	3.66204224471941	1.166890163577728E-6	227069_AT, 212189_S_AT, 221725_AT, 1554638_AT, 223763_AT, 1552256_A_AT, 201769_AT, 213271_S_AT, 203511_S_AT, 200700_S_AT, 226422_AT, 238886_AT, 232032_X_AT, 215696_S_AT, 203518_AT, 1552612_AT, 202956_AT, 210293_S_AT, 216628_AT, 202734_AT, 214190_X_AT, 205425_AT, 218135_AT, 233323_AT, 204427_S_AT, 239851_AT, 215791_AT, 211043_S_AT, 202829_S_AT, 212631_AT, 228847_AT, 230609_AT, 208641_S_AT, 229372_…	5556	576	13528	1.2385584153267737	0.006854057698566063	9.824738251018594E-5	0.002259086314182479
GOTERM_BP_FAT	GO:0010629~negative regulation of gene expression	260	3.2495938007749032	1.191540808535992E-6	231862_AT, 203957_AT, 227069_AT, 235711_AT, 219028_AT, 227349_AT, 215786_AT, 218166_S_AT, 237456_AT, 229885_AT, 209239_AT, 210541_S_AT, 236404_AT, 207625_S_AT, 207186_S_AT, 1558142_AT, 212346_S_AT, 202616_S_AT, 242069_AT, 228038_AT, 238547_AT, 213535_S_AT, 220746_S_AT, 1558588_AT, 204021_S_AT, 225227_AT, 217594_AT, 48825_AT, 230821_AT, 231953_AT, 235894_AT, 218502_S_AT, 229657_AT, 215037_S_AT, 21…	5556	504	13528	1.2560709428959969	0.0069983424560536855	9.890983640681306E-5	0.0023068091652977962
GOTERM_BP_FAT	GO:0006417~regulation of translation	85	1.0623672040994876	1.252746637743605E-6	222983_S_AT, 214919_S_AT, 1558922_AT, 229841_AT, 220864_S_AT, 211937_AT, 200935_AT, 204725_S_AT, 201435_S_AT, 242216_AT, 204303_S_AT, 225561_AT, 222984_AT, 201107_S_AT, 200007_AT, 210092_AT, 221494_X_AT, 208772_AT, 1555997_S_AT, 210501_X_AT, 213794_S_AT, 233292_S_AT, 205032_AT, 212636_AT, 219578_S_AT, 1558142_AT, 224645_AT, 200024_AT, 222621_AT, 203095_AT, 223199_AT, 222443_S_AT, 201122_X_AT, 201…	5556	137	13528	1.5106703872449327	0.007356500812642497	1.025460377386267E-4	0.0024253015769692965
GOTERM_BP_FAT	GO:0006461~protein complex assembly	260	3.2495938007749032	1.4618881845983598E-6	224714_AT, 212189_S_AT, 221506_S_AT, 217419_X_AT, 200085_S_AT, 235093_AT, 215786_AT, 218166_S_AT, 225765_AT, 209980_S_AT, 207643_S_AT, 207824_S_AT, 212955_S_AT, 229885_AT, 210541_S_AT, 208815_X_AT, 242839_AT, 225452_AT, 205425_AT, 218386_X_AT, 222029_X_AT, 208878_S_AT, 224175_S_AT, 227205_AT, 202303_X_AT, 203862_S_AT, 222010_AT, 200063_S_AT, 226981_AT, 244052_AT, 222372_AT, 232612_S_AT, 237377_AT…	5556	505	13528	1.2535836737021435	0.008579360683707904	1.1802557221796128E-4	0.002830191521197012
GOTERM_BP_FAT	GO:0070271~protein complex biogenesis	260	3.2495938007749032	1.4618881845983598E-6	224714_AT, 212189_S_AT, 221506_S_AT, 217419_X_AT, 200085_S_AT, 235093_AT, 215786_AT, 218166_S_AT, 225765_AT, 209980_S_AT, 207643_S_AT, 207824_S_AT, 212955_S_AT, 229885_AT, 210541_S_AT, 208815_X_AT, 242839_AT, 225452_AT, 205425_AT, 218386_X_AT, 222029_X_AT, 208878_S_AT, 224175_S_AT, 227205_AT, 202303_X_AT, 203862_S_AT, 222010_AT, 200063_S_AT, 226981_AT, 244052_AT, 222372_AT, 232612_S_AT, 237377_AT…	5556	505	13528	1.2535836737021435	0.008579360683707904	1.1802557221796128E-4	0.002830191521197012
GOTERM_BP_FAT	GO:0051172~negative regulation of nitrogen compound metabolic process	266	3.3245844269466316	1.756144316079042E-6	231862_AT, 203957_AT, 227069_AT, 235711_AT, 219028_AT, 227349_AT, 215786_AT, 218166_S_AT, 237456_AT, 229885_AT, 209239_AT, 210541_S_AT, 236404_AT, 207625_S_AT, 207186_S_AT, 212346_S_AT, 202616_S_AT, 242069_AT, 228038_AT, 200063_S_AT, 238547_AT, 213535_S_AT, 220746_S_AT, 1558588_AT, 204021_S_AT, 225227_AT, 48825_AT, 230821_AT, 231953_AT, 218238_AT, 235894_AT, 218502_S_AT, 229657_AT, 216508_X_AT, 2…	5556	519	13528	1.2479168140537196	0.010297339295019525	1.39864862425787E-4	0.0033998573760518624
GOTERM_BP_FAT	GO:0033365~protein localization in organelle	89	1.11236095488064	1.9899033939768053E-6	201464_X_AT, 234304_S_AT, 221506_S_AT, 212635_AT, 240168_AT, 202057_AT, 210386_S_AT, 220864_S_AT, 202264_S_AT, 201821_S_AT, 1560386_AT, 225765_AT, 208633_S_AT, 236545_AT, 203484_AT, 231958_AT, 200007_AT, 209824_S_AT, 211953_S_AT, 202432_AT, 201781_S_AT, 218316_AT, 204421_S_AT, 200750_S_AT, 218134_S_AT, 1557505_A_AT, 225036_AT, 206510_AT, 211762_S_AT, 211725_S_AT, 200677_AT, 215624_AT, 241610_X_AT…	5556	146	13528	1.4842549582334783	0.011659991494973987	1.56367803590296E-4	0.0038524016230945257
GOTERM_BP_FAT	GO:0006917~induction of apoptosis	173	2.1622297212848394	2.446401447076635E-6	219028_AT, 1558922_AT, 237241_AT, 202576_S_AT, 222152_AT, 225948_AT, 207829_S_AT, 215184_AT, 208178_X_AT, 217144_AT, 214203_S_AT, 211711_S_AT, 1555723_AT, 209032_S_AT, 217997_AT, 203518_AT, 203890_S_AT, 216628_AT, 227039_AT, 205425_AT, 225590_AT, 219361_S_AT, 222024_S_AT, 221700_S_AT, 203263_S_AT, 215791_AT, 210563_X_AT, 212374_AT, 201122_X_AT, 227750_AT, 205841_AT, 205263_AT, 208050_S_AT, 212391…	5556	320	13528	1.3163381929445646	0.014315650283995285	1.897071055231292E-4	0.004736150226869462
GOTERM_BP_FAT	GO:0046578~regulation of Ras protein signal transduction	120	1.4998125234345707	3.140555570642159E-6	221656_S_AT, 237241_AT, 208178_X_AT, 204642_AT, 232476_AT, 224790_AT, 1554004_A_AT, 202956_AT, 216628_AT, 234354_X_AT, 219610_AT, 241627_X_AT, 227039_AT, 233903_S_AT, 242413_AT, 222024_S_AT, 203263_S_AT, 215791_AT, 227750_AT, 227632_AT, 212052_S_AT, 235705_AT, 1562270_AT, 215994_X_AT, 238193_AT, 208641_S_AT, 203055_S_AT, 209011_AT, 226291_AT, 200815_S_AT, 90265_AT, 231205_AT, 204982_AT, 226133_S_…	5556	210	13528	1.3913401213617196	0.01834019715718027	2.4036673845062584E-4	0.006079970322669936
GOTERM_BP_FAT	GO:0012502~induction of programmed cell death	173	2.1622297212848394	3.1513851938847284E-6	219028_AT, 1558922_AT, 237241_AT, 202576_S_AT, 222152_AT, 225948_AT, 207829_S_AT, 215184_AT, 208178_X_AT, 217144_AT, 214203_S_AT, 211711_S_AT, 1555723_AT, 209032_S_AT, 217997_AT, 203518_AT, 203890_S_AT, 216628_AT, 227039_AT, 205425_AT, 225590_AT, 219361_S_AT, 222024_S_AT, 221700_S_AT, 203263_S_AT, 215791_AT, 210563_X_AT, 212374_AT, 201122_X_AT, 227750_AT, 205841_AT, 205263_AT, 208050_S_AT, 212391…	5556	321	13528	1.3122374509104693	0.018402854503246302	2.3810361806775315E-4	0.006100935365960236
GOTERM_BP_FAT	GO:0032269~negative regulation of cellular protein metabolic process	105	1.3123359580052494	3.956117499863567E-6	222983_S_AT, 201464_X_AT, 214919_S_AT, 1558922_AT, 222874_S_AT, 205353_S_AT, 229841_AT, 201532_AT, 208776_AT, 229267_AT, 202243_S_AT, 225214_AT, 200935_AT, 225521_AT, 220864_S_AT, 217144_AT, 208799_AT, 242216_AT, 222984_AT, 205870_AT, 210759_S_AT, 232797_AT, 201107_S_AT, 210460_S_AT, 200007_AT, 208772_AT, 236263_AT, 1555997_S_AT, 223651_X_AT, 233292_S_AT, 209239_AT, 217878_S_AT, 201400_AT, 202892…	5556	180	13528	1.4203263738900889	0.02304765272388065	2.9511344124566463E-4	0.007658803154542149
GOTERM_BP_FAT	GO:0022618~ribonucleoprotein complex assembly	48	0.5999250093738283	4.886696480111108E-6	40465_AT, 219539_AT, 233005_AT, 200058_S_AT, 201152_S_AT, 222821_S_AT, 211784_S_AT, 209143_S_AT, 202690_S_AT, 232931_AT, 225348_AT, 208804_S_AT, 205527_S_AT, 223331_S_AT, 209520_S_AT, 206108_S_AT, 231718_AT, 222854_S_AT, 210178_X_AT, 208821_AT, 217872_AT, 202691_AT, 209489_AT, 203316_S_AT, 205644_S_AT, 200819_S_AT, 1555594_A_AT, 201342_AT, 1552381_AT, 200063_S_AT, 1564521_X_AT, 201698_S_AT, 21778…	5556	69	13528	1.6938053651360065	0.028391428092883753	3.599634404581886E-4	0.00946026671361233
GOTERM_BP_FAT	GO:0051253~negative regulation of RNA metabolic process	191	2.387201599800025	5.769154614604563E-6	203957_AT, 231862_AT, 227069_AT, 235711_AT, 219028_AT, 209724_S_AT, 215802_AT, 227349_AT, 215786_AT, 210188_AT, 218166_S_AT, 243796_AT, 201549_X_AT, 237456_AT, 1561181_AT, 225348_AT, 229885_AT, 209239_AT, 210541_S_AT, 212126_AT, 40560_AT, 201565_S_AT, 207625_S_AT, 207186_S_AT, 202521_AT, 212966_AT, 207760_S_AT, 222921_S_AT, 206067_S_AT, 221618_S_AT, 212346_S_AT, 202616_S_AT, 1559227_S_AT, 242069_…	5556	362	13528	1.2846835236606489	0.03343187389534008	4.197081371983824E-4	0.011168546984796635
GOTERM_BP_FAT	GO:0006468~protein amino acid phosphorylation	330	4.1244844394450695	5.987613262633405E-6	219028_AT, 213578_AT, 210151_S_AT, 223323_X_AT, 215184_AT, 208178_X_AT, 228468_AT, 205607_S_AT, 214078_AT, 1570439_AT, 202161_AT, 203890_S_AT, 204155_S_AT, 212899_AT, 208878_S_AT, 221696_S_AT, 227205_AT, 206853_S_AT, 235226_AT, 223199_AT, 229158_AT, 203515_S_AT, 212572_AT, 227817_AT, 212533_AT, 209544_AT, 218764_AT, 204392_AT, 212672_AT, 235705_AT, 237377_AT, 213534_S_AT, 204369_AT, 202130_AT, 55…	5556	667	13528	1.2046460571010391	0.03467562885718556	4.302866467816857E-4	0.011591439371816392
GOTERM_BP_FAT	GO:0032774~RNA biosynthetic process	160	1.9997500312460943	6.08409652086651E-6	224714_AT, 227278_AT, 204849_AT, 209358_AT, 215698_AT, 200085_S_AT, 215786_AT, 210188_AT, 218166_S_AT, 228716_AT, 214179_S_AT, 207824_S_AT, 212955_S_AT, 229885_AT, 209239_AT, 215167_AT, 201652_AT, 211002_S_AT, 225452_AT, 201146_AT, 223002_S_AT, 212064_X_AT, 204771_S_AT, 209204_AT, 227205_AT, 221618_S_AT, 202303_X_AT, 211939_X_AT, 203931_S_AT, 228361_AT, 35846_AT, 226981_AT, 243037_AT, 236829_AT, …	5556	296	13528	1.316132547234059	0.03522442936484227	4.3195215145330756E-4	0.011778211183299803
GOTERM_BP_FAT	GO:0006351~transcription, DNA-dependent	158	1.974753155855518	6.471213155372564E-6	224714_AT, 227278_AT, 204849_AT, 209358_AT, 215698_AT, 200085_S_AT, 215786_AT, 210188_AT, 218166_S_AT, 228716_AT, 214179_S_AT, 207824_S_AT, 212955_S_AT, 229885_AT, 209239_AT, 215167_AT, 201652_AT, 211002_S_AT, 225452_AT, 201146_AT, 223002_S_AT, 212064_X_AT, 204771_S_AT, 209204_AT, 227205_AT, 221618_S_AT, 202303_X_AT, 211939_X_AT, 203931_S_AT, 228361_AT, 35846_AT, 226981_AT, 243037_AT, 236829_AT, …	5556	292	13528	1.3174847382072448	0.03742322883185023	4.539618536990586E-4	0.01252758631191675
GOTERM_BP_FAT	GO:0051325~interphase	67	0.8373953255843021	8.071883445407349E-6	203957_AT, 1555772_A_AT, 216645_AT, 227013_AT, 204510_AT, 225945_AT, 209153_S_AT, 223169_S_AT, 236545_AT, 201912_S_AT, 204318_S_AT, 202432_AT, 216711_S_AT, 223651_X_AT, 202892_AT, 200098_S_AT, 232925_AT, 211762_S_AT, 204317_AT, 227205_AT, 212806_AT, 210776_X_AT, 203625_X_AT, 225276_AT, 214322_AT, 204566_AT, 204315_S_AT, 230330_AT, 213097_S_AT, 225429_AT, 210206_S_AT, 201725_AT, 208711_S_AT, 55065…	5556	106	13528	1.539005936128883	0.046461877449185285	5.595595415587296E-4	0.015626085599940165
GOTERM_BP_FAT	GO:0016481~negative regulation of transcription	235	2.937132858392701	8.095193894670037E-6	231862_AT, 203957_AT, 227069_AT, 235711_AT, 219028_AT, 215786_AT, 227349_AT, 218166_S_AT, 237456_AT, 229885_AT, 209239_AT, 210541_S_AT, 236404_AT, 207625_S_AT, 207186_S_AT, 212346_S_AT, 202616_S_AT, 242069_AT, 228038_AT, 238547_AT, 213535_S_AT, 220746_S_AT, 1558588_AT, 204021_S_AT, 225227_AT, 48825_AT, 230821_AT, 231953_AT, 235894_AT, 218502_S_AT, 229657_AT, 216508_X_AT, 203077_S_AT, 206238_S_AT,…	5556	459	13528	1.2465983113507781	0.04659287781613686	5.546515418334286E-4	0.015671208155176863
GOTERM_BP_FAT	GO:0010558~negative regulation of macromolecule biosynthetic process	275	3.437070366204224	8.32808697684114E-6	231862_AT, 203957_AT, 227069_AT, 235711_AT, 1558922_AT, 219028_AT, 227349_AT, 215786_AT, 218166_S_AT, 237456_AT, 229885_AT, 209239_AT, 210541_S_AT, 236404_AT, 207625_S_AT, 207186_S_AT, 224645_AT, 212346_S_AT, 202616_S_AT, 242069_AT, 228038_AT, 238547_AT, 213535_S_AT, 220746_S_AT, 1558588_AT, 228952_AT, 204021_S_AT, 225227_AT, 48825_AT, 230821_AT, 231953_AT, 218238_AT, 235894_AT, 218502_S_AT, 2296…	5556	547	13528	1.2240995126239993	0.04790070583638406	5.64047176326854E-4	0.01612202341576552
GOTERM_BP_FAT	GO:0016568~chromatin modification	149	1.862267216597925	8.505436689486825E-6	226521_S_AT, 239207_AT, 212332_AT, 205550_S_AT, 215698_AT, 210649_S_AT, 235388_AT, 227349_AT, 215786_AT, 218166_S_AT, 201549_X_AT, 225026_AT, 229885_AT, 239163_AT, 203890_S_AT, 210719_S_AT, 224765_AT, 1556306_AT, 208989_S_AT, 208987_S_AT, 201183_S_AT, 228822_S_AT, 222778_S_AT, 207186_S_AT, 218386_X_AT, 202521_AT, 204771_S_AT, 212723_AT, 207783_X_AT, 1557707_AT, 202303_X_AT, 223915_AT, 231764_AT, …	5556	274	13528	1.324058162938206	0.048895422866452876	5.695111424124377E-4	0.016465321100267438
GOTERM_BP_FAT	GO:0051248~negative regulation of protein metabolic process	107	1.3373328333958256	1.0427284234047982E-5	222983_S_AT, 201464_X_AT, 214919_S_AT, 1558922_AT, 222874_S_AT, 205353_S_AT, 229841_AT, 201532_AT, 208776_AT, 229267_AT, 202243_S_AT, 225214_AT, 200935_AT, 225521_AT, 220864_S_AT, 217144_AT, 208799_AT, 242216_AT, 222984_AT, 205870_AT, 210759_S_AT, 232797_AT, 201107_S_AT, 210460_S_AT, 200007_AT, 208772_AT, 236263_AT, 1555997_S_AT, 223651_X_AT, 233292_S_AT, 209239_AT, 231384_AT, 217878_S_AT, 201400…	5556	187	13528	1.3932002017378717	0.05960824857308189	6.90309196561878E-4	0.020185389702875867
GOTERM_BP_FAT	GO:0051329~interphase of mitotic cell cycle	65	0.8123984501937258	1.2138955854011301E-5	203957_AT, 1555772_A_AT, 216645_AT, 227013_AT, 204510_AT, 209153_S_AT, 223169_S_AT, 236545_AT, 201912_S_AT, 204318_S_AT, 202432_AT, 216711_S_AT, 223651_X_AT, 202892_AT, 200098_S_AT, 232925_AT, 211762_S_AT, 204317_AT, 227205_AT, 210776_X_AT, 203625_X_AT, 225276_AT, 214322_AT, 204566_AT, 204315_S_AT, 230330_AT, 213097_S_AT, 210206_S_AT, 225429_AT, 201725_AT, 208711_S_AT, 55065_AT, 201408_AT, 227772…	5556	103	13528	1.5365528039310254	0.06904788787707306	7.946556500556534E-4	0.023498515905884254
GOTERM_BP_FAT	GO:0034621~cellular macromolecular complex subunit organization	187	2.337207849018873	1.29792933441291E-5	234304_S_AT, 212189_S_AT, 221506_S_AT, 210649_S_AT, 217419_X_AT, 235093_AT, 227349_AT, 215786_AT, 218166_S_AT, 241262_AT, 225765_AT, 225348_AT, 207824_S_AT, 229885_AT, 227160_S_AT, 211997_X_AT, 241387_AT, 211793_S_AT, 206108_S_AT, 208527_X_AT, 208490_X_AT, 231718_AT, 208815_X_AT, 1564525_AT, 222854_S_AT, 205809_S_AT, 201414_S_AT, 205425_AT, 203976_S_AT, 223002_S_AT, 212064_X_AT, 202521_AT, 204771…	5556	357	13528	1.275395111248243	0.07364750389649877	8.403110422152693E-4	0.025125042220441873
GOTERM_BP_FAT	GO:0031400~negative regulation of protein modification process	73	0.9123859517560305	1.3704956962018447E-5	201464_X_AT, 201532_AT, 205353_S_AT, 208776_AT, 229267_AT, 202243_S_AT, 225214_AT, 225521_AT, 217144_AT, 208799_AT, 210759_S_AT, 205870_AT, 210460_S_AT, 223651_X_AT, 217878_S_AT, 201400_AT, 202892_AT, 207782_S_AT, 210317_S_AT, 218555_AT, 200098_S_AT, 217717_S_AT, 221700_S_AT, 202512_S_AT, 201199_S_AT, 209503_S_AT, 201068_S_AT, 200987_X_AT, 215195_AT, 228952_AT, 218238_AT, 211941_S_AT, 238816_AT, …	5556	119	13528	1.4936445420500812	0.07760116207104162	8.776317195259287E-4	0.02652958981701481
GOTERM_BP_FAT	GO:0031398~positive regulation of protein ubiquitination	55	0.6874140732408449	1.4005184536354158E-5	209659_S_AT, 1568807_A_AT, 201532_AT, 208776_AT, 201198_S_AT, 229267_AT, 202243_S_AT, 225214_AT, 225521_AT, 217144_AT, 208799_AT, 210759_S_AT, 210187_AT, 210460_S_AT, 211036_X_AT, 223651_X_AT, 217878_S_AT, 201400_AT, 202892_AT, 224799_AT, 218555_AT, 201274_AT, 200098_S_AT, 202717_S_AT, 200820_AT, 201267_S_AT, 202352_S_AT, 208722_S_AT, 221700_S_AT, 201199_S_AT, 201699_AT, 201053_S_AT, 214119_S_AT,…	5556	84	13528	1.594243889060304	0.07923196421412138	8.872098061408762E-4	0.02711068543217454
GOTERM_BP_FAT	GO:0048193~Golgi vesicle transport	79	0.987376577927759	1.4044993994713155E-5	227069_AT, 226742_AT, 212189_S_AT, 241775_AT, 223763_AT, 200960_X_AT, 201769_AT, 213271_S_AT, 203511_S_AT, 221274_S_AT, 217861_S_AT, 223452_S_AT, 204630_S_AT, 226422_AT, 224470_AT, 202361_AT, 238886_AT, 210293_S_AT, 213836_S_AT, 201557_AT, 1552618_AT, 223464_AT, 210849_S_AT, 209476_AT, 1559530_AT, 202710_AT, 234068_S_AT, 207707_S_AT, 214743_AT, 1555731_A_AT, 218135_AT, 221792_AT, 212900_AT, 24161…	5556	131	13528	1.4683417692996772	0.07944798810082998	8.802695261256321E-4	0.02718773708061395
GOTERM_BP_FAT	GO:0033043~regulation of organelle organization	121	1.5123109611298586	1.4086003435836295E-5	205347_S_AT, 216918_S_AT, 233445_AT, 206117_AT, 203162_S_AT, 214577_AT, 221656_S_AT, 205353_S_AT, 226915_S_AT, 212080_AT, 204642_AT, 204725_S_AT, 212122_AT, 208633_S_AT, 1560386_AT, 228912_AT, 227165_AT, 242558_AT, 205067_AT, 206116_S_AT, 212752_AT, 236780_AT, 223651_X_AT, 203928_X_AT, 202892_AT, 212997_S_AT, 222457_S_AT, 1559582_AT, 1564525_AT, 217892_S_AT, 210694_S_AT, 232098_AT, 1560296_AT, 22…	5556	217	13528	1.357678666812646	0.0796704706421767	8.735496961415068E-4	0.027267111250162124
GOTERM_BP_FAT	GO:0051168~nuclear export	42	0.5249343832020997	1.7383537324997436E-5	226320_AT, 210017_AT, 240168_AT, 232454_AT, 202576_S_AT, 213926_S_AT, 226183_AT, 200935_AT, 211982_X_AT, 223057_S_AT, 223056_S_AT, 226191_AT, 1560386_AT, 225348_AT, 221919_AT, 230974_AT, 212147_AT, 209520_S_AT, 200750_S_AT, 1558739_AT, 218334_AT, 206920_S_AT, 236404_AT, 210178_X_AT, 236802_AT, 218768_AT, 226319_S_AT, 221536_S_AT, 201584_S_AT, 227117_AT, 224623_AT, 202184_S_AT, 200819_S_AT, 209418…	5556	60	13528	1.7043916486681066	0.09738525858075531	0.0010667166898039593	0.03364932433890244
GOTERM_BP_FAT	GO:0051276~chromosome organization	245	3.062117235345582	1.7562727669849587E-5	231862_AT, 226521_S_AT, 203098_AT, 205550_S_AT, 210649_S_AT, 209849_S_AT, 201479_AT, 215786_AT, 227349_AT, 218166_S_AT, 207956_X_AT, 212569_AT, 203890_S_AT, 229885_AT, 208490_X_AT, 208989_S_AT, 201183_S_AT, 222778_S_AT, 207186_S_AT, 218386_X_AT, 242069_AT, 202303_X_AT, 235096_AT, 228038_AT, 200940_S_AT, 200063_S_AT, 226981_AT, 213667_AT, 220746_S_AT, 217299_S_AT, 48825_AT, 222616_S_AT, 231953_AT,…	5556	485	13528	1.2299733547089429	0.09833806664478661	0.0010666021761059907	0.03399612728381962
GOTERM_BP_FAT	GO:0031396~regulation of protein ubiquitination	63	0.7874015748031495	1.8248370615765845E-5	201532_AT, 208776_AT, 229267_AT, 202243_S_AT, 225214_AT, 225521_AT, 217144_AT, 208799_AT, 210759_S_AT, 210460_S_AT, 209510_AT, 223651_X_AT, 217878_S_AT, 201400_AT, 202892_AT, 218555_AT, 200098_S_AT, 221700_S_AT, 202512_S_AT, 201199_S_AT, 212374_AT, 223493_AT, 212666_AT, 209503_S_AT, 201068_S_AT, 1556646_AT, 200987_X_AT, 205263_AT, 227625_S_AT, 218238_AT, 209974_S_AT, 1554577_A_AT, 210186_S_AT, 22…	5556	100	13528	1.5339524838012961	0.10197455669674405	0.0010969171071564254	0.03532310226749269
GOTERM_BP_FAT	GO:0022900~electron transport chain	70	0.8748906386701663	2.021124700446351E-5	228940_AT, 1559691_AT, 216591_S_AT, 203189_S_AT, 220864_S_AT, 226451_AT, 59631_AT, 242732_AT, 202004_X_AT, 209476_AT, 221906_AT, 1553569_AT, 225750_AT, 203613_S_AT, 238554_AT, 202090_S_AT, 209665_AT, 1553570_X_AT, 229061_S_AT, 1553551_S_AT, 201757_AT, 218200_S_AT, 228142_AT, 32042_AT, 223048_AT, 212600_S_AT, 215088_S_AT, 201304_AT, 223112_S_AT, 220012_AT, 208905_AT, 217860_AT, 204257_AT, 218201_A…	5556	114	13528	1.4950803935685146	0.1123043166846186	0.0012025722256830962	0.039121908263550775
GOTERM_BP_FAT	GO:0051437~positive regulation of ubiquitin-protein ligase activity during mitotic cell cycle	46	0.574928133983252	2.4433482019387764E-5	209659_S_AT, 201532_AT, 208776_AT, 229267_AT, 201198_S_AT, 202243_S_AT, 225214_AT, 225521_AT, 217144_AT, 208799_AT, 210759_S_AT, 210460_S_AT, 211036_X_AT, 223651_X_AT, 217878_S_AT, 201400_AT, 202892_AT, 218555_AT, 201274_AT, 200098_S_AT, 202717_S_AT, 200820_AT, 201267_S_AT, 202352_S_AT, 208722_S_AT, 221700_S_AT, 201199_S_AT, 201699_AT, 201053_S_AT, 211746_X_AT, 203396_AT, 209503_S_AT, 201068_S_AT…	5556	68	13528	1.647101173082624	0.13412325071955866	0.0014390905386487685	0.047292846117941156
GOTERM_BP_FAT	GO:0051443~positive regulation of ubiquitin-protein ligase activity	47	0.5874265716785402	2.612977188061277E-5	209659_S_AT, 201532_AT, 208776_AT, 229267_AT, 201198_S_AT, 202243_S_AT, 225214_AT, 225521_AT, 217144_AT, 208799_AT, 210759_S_AT, 210460_S_AT, 211036_X_AT, 223651_X_AT, 217878_S_AT, 201400_AT, 202892_AT, 218555_AT, 201274_AT, 200098_S_AT, 202717_S_AT, 200820_AT, 201267_S_AT, 202352_S_AT, 208722_S_AT, 221700_S_AT, 201199_S_AT, 201699_AT, 201053_S_AT, 211746_X_AT, 203396_AT, 209503_S_AT, 201068_S_AT…	5556	70	13528	1.6348246426000206	0.14273731257947342	0.0015236982646289476	0.05057535548289582
GOTERM_BP_FAT	GO:0045892~negative regulation of transcription, DNA-dependent	185	2.3122109736282965	2.6625450967378146E-5	203957_AT, 231862_AT, 227069_AT, 235711_AT, 219028_AT, 209724_S_AT, 215802_AT, 227349_AT, 215786_AT, 210188_AT, 218166_S_AT, 243796_AT, 201549_X_AT, 237456_AT, 1561181_AT, 229885_AT, 209239_AT, 210541_S_AT, 212126_AT, 40560_AT, 201565_S_AT, 207625_S_AT, 207186_S_AT, 202521_AT, 212966_AT, 207760_S_AT, 222921_S_AT, 206067_S_AT, 221618_S_AT, 212346_S_AT, 202616_S_AT, 1559227_S_AT, 242069_AT, 202815_…	5556	356	13528	1.2652987760979122	0.14523824432688226	0.0015373709269426161	0.05153453029165256
GOTERM_BP_FAT	GO:0031397~negative regulation of protein ubiquitination	49	0.6124234470691163	2.9371783240909173E-5	209659_S_AT, 201532_AT, 218679_S_AT, 208776_AT, 204247_S_AT, 201198_S_AT, 229267_AT, 202243_S_AT, 225214_AT, 225521_AT, 217144_AT, 208799_AT, 210759_S_AT, 210460_S_AT, 211036_X_AT, 223651_X_AT, 217878_S_AT, 201400_AT, 202892_AT, 218555_AT, 201457_X_AT, 200098_S_AT, 201274_AT, 202717_S_AT, 200820_AT, 201267_S_AT, 202352_S_AT, 208722_S_AT, 221700_S_AT, 202512_S_AT, 201199_S_AT, 201699_AT, 201053_S_…	5556	74	13528	1.6122623703617223	0.15896317503687019	0.0016793633648530815	0.05684872329227986
GOTERM_BP_FAT	GO:0000087~M phase of mitotic cell cycle	123	1.537307836520435	3.0956359741922286E-5	207983_S_AT, 233445_AT, 1555772_A_AT, 203162_S_AT, 209258_S_AT, 228423_AT, 230219_AT, 227013_AT, 201853_S_AT, 229267_AT, 221965_AT, 227349_AT, 1555278_A_AT, 225521_AT, 237158_S_AT, 241816_AT, 207956_X_AT, 213489_AT, 1564093_AT, 227165_AT, 211089_S_AT, 209194_AT, 225030_AT, 212752_AT, 223651_X_AT, 1558331_AT, 217878_S_AT, 202892_AT, 201663_S_AT, 200750_S_AT, 214250_AT, 218555_AT, 200098_S_AT, 2288…	5556	224	13528	1.3369908978710272	0.16678170179457685	0.0017528812183277287	0.05991478002427275
GOTERM_BP_FAT	GO:0051173~positive regulation of nitrogen compound metabolic process	315	3.937007874015748	3.163154479113654E-5	201464_X_AT, 216645_AT, 219028_AT, 226521_S_AT, 221656_S_AT, 205550_S_AT, 210649_S_AT, 217419_X_AT, 1552344_S_AT, 215786_AT, 218166_S_AT, 209060_X_AT, 217144_AT, 210104_AT, 207643_S_AT, 229885_AT, 209239_AT, 200750_S_AT, 236404_AT, 211603_S_AT, 209290_S_AT, 206510_AT, 211466_AT, 207186_S_AT, 225452_AT, 218386_X_AT, 207700_S_AT, 221700_S_AT, 227205_AT, 1553565_S_AT, 201896_S_AT, 228038_AT, 226981_…	5556	644	13528	1.1909568973612545	0.17009104227485472	0.0017740366638259175	0.061221193894733794
GOTERM_BP_FAT	GO:0043009~chordate embryonic development	173	2.1622297212848394	3.280577803620354E-5	203103_S_AT, 1554010_AT, 210188_AT, 244512_AT, 228944_AT, 237189_AT, 1557100_S_AT, 217430_X_AT, 202046_S_AT, 1557804_AT, 200780_X_AT, 226735_AT, 221497_X_AT, 214168_S_AT, 237491_AT, 206510_AT, 219729_AT, 225452_AT, 209204_AT, 215624_AT, 206853_S_AT, 230438_AT, 211939_X_AT, 207147_AT, 221964_AT, 1566129_AT, 205263_AT, 212672_AT, 204778_X_AT, 223740_AT, 213959_S_AT, 217299_S_AT, 205854_AT, 1569578_…	5556	331	13528	1.272592814931301	0.17581513823497286	0.0018224922162871637	0.06349317630207629
GOTERM_BP_FAT	GO:0051436~negative regulation of ubiquitin-protein ligase activity during mitotic cell cycle	44	0.549931258592676	3.735869307740503E-5	209659_S_AT, 201532_AT, 208776_AT, 229267_AT, 201198_S_AT, 202243_S_AT, 225214_AT, 225521_AT, 217144_AT, 208799_AT, 210759_S_AT, 210460_S_AT, 211036_X_AT, 223651_X_AT, 217878_S_AT, 201400_AT, 202892_AT, 218555_AT, 201457_X_AT, 201274_AT, 200098_S_AT, 202717_S_AT, 200820_AT, 201267_S_AT, 208722_S_AT, 202352_S_AT, 221700_S_AT, 201199_S_AT, 201699_AT, 201053_S_AT, 211746_X_AT, 203396_AT, 209503_S_AT…	5556	65	13528	1.6482029129977296	0.1976386810156191	0.002055792837179826	0.07230198755765471
GOTERM_BP_FAT	GO:0051444~negative regulation of ubiquitin-protein ligase activity	45	0.562429696287964	3.992320937883884E-5	209659_S_AT, 201532_AT, 208776_AT, 229267_AT, 201198_S_AT, 202243_S_AT, 225214_AT, 225521_AT, 217144_AT, 208799_AT, 210759_S_AT, 210460_S_AT, 211036_X_AT, 223651_X_AT, 217878_S_AT, 201400_AT, 202892_AT, 218555_AT, 201457_X_AT, 201274_AT, 200098_S_AT, 202717_S_AT, 200820_AT, 201267_S_AT, 208722_S_AT, 202352_S_AT, 221700_S_AT, 201199_S_AT, 201699_AT, 201053_S_AT, 211746_X_AT, 203396_AT, 209503_S_AT…	5556	67	13528	1.635343799361723	0.20967584375248882	0.0021764437829353556	0.07726339444324992
GOTERM_BP_FAT	GO:0051352~negative regulation of ligase activity	45	0.562429696287964	3.992320937883884E-5	209659_S_AT, 201532_AT, 208776_AT, 229267_AT, 201198_S_AT, 202243_S_AT, 225214_AT, 225521_AT, 217144_AT, 208799_AT, 210759_S_AT, 210460_S_AT, 211036_X_AT, 223651_X_AT, 217878_S_AT, 201400_AT, 202892_AT, 218555_AT, 201457_X_AT, 201274_AT, 200098_S_AT, 202717_S_AT, 200820_AT, 201267_S_AT, 208722_S_AT, 202352_S_AT, 221700_S_AT, 201199_S_AT, 201699_AT, 201053_S_AT, 211746_X_AT, 203396_AT, 209503_S_AT…	5556	67	13528	1.635343799361723	0.20967584375248882	0.0021764437829353556	0.07726339444324992
GOTERM_BP_FAT	GO:0051129~negative regulation of cellular component organization	83	1.0373703287089113	4.117295589480085E-5	205347_S_AT, 233445_AT, 214577_AT, 203162_S_AT, 213437_AT, 204642_AT, 212122_AT, 211711_S_AT, 228912_AT, 201107_S_AT, 224731_AT, 241387_AT, 212752_AT, 213939_S_AT, 203928_X_AT, 210968_S_AT, 207782_S_AT, 222457_S_AT, 1559582_AT, 210694_S_AT, 1564525_AT, 217892_S_AT, 233314_AT, 211509_S_AT, 1554691_A_AT, 1552319_A_AT, 235449_AT, 204969_S_AT, 1555814_A_AT, 217733_S_AT, 230988_AT, 200680_X_AT, 225552…	5556	142	13528	1.4231841734351394	0.21547622235671748	0.002223930714380762	0.07968111502841824
GOTERM_BP_FAT	GO:0031327~negative regulation of cellular biosynthetic process	277	3.4620672415948004	4.24854254885919E-5	231862_AT, 203957_AT, 227069_AT, 235711_AT, 1558922_AT, 219028_AT, 227349_AT, 215786_AT, 218166_S_AT, 237456_AT, 229885_AT, 209239_AT, 210541_S_AT, 236404_AT, 207625_S_AT, 207186_S_AT, 224645_AT, 212346_S_AT, 202616_S_AT, 242069_AT, 228038_AT, 238547_AT, 213535_S_AT, 220746_S_AT, 1558588_AT, 228952_AT, 204021_S_AT, 225227_AT, 48825_AT, 230821_AT, 231953_AT, 218238_AT, 235894_AT, 218502_S_AT, 2296…	5556	561	13528	1.2022319497862632	0.2215218986173213	0.0022739054542808557	0.08222011799766671
GOTERM_BP_FAT	GO:0006403~RNA localization	62	0.7749031371078615	4.312621928995009E-5	212316_AT, 240168_AT, 202576_S_AT, 213926_S_AT, 1555278_A_AT, 1560386_AT, 225348_AT, 210092_AT, 209628_AT, 221919_AT, 230974_AT, 202578_S_AT, 206383_S_AT, 200750_S_AT, 218768_AT, 226319_S_AT, 201584_S_AT, 227117_AT, 230274_S_AT, 212636_AT, 222443_S_AT, 201122_X_AT, 210093_S_AT, 212263_AT, 200063_S_AT, 204064_AT, 218091_AT, 1554020_AT, 208775_AT, 212832_S_AT, 214113_S_AT, 1554602_AT, 212709_AT, 21…	5556	100	13528	1.509604031677466	0.22445666487762916	0.0022873926931349375	0.08345972628848175
GOTERM_BP_FAT	GO:0051439~regulation of ubiquitin-protein ligase activity during mitotic cell cycle	47	0.5874265716785402	4.478463998564355E-5	209659_S_AT, 201532_AT, 208776_AT, 229267_AT, 201198_S_AT, 202243_S_AT, 225214_AT, 225521_AT, 217144_AT, 208799_AT, 210759_S_AT, 210460_S_AT, 211036_X_AT, 223651_X_AT, 217878_S_AT, 201400_AT, 202892_AT, 218555_AT, 201457_X_AT, 201274_AT, 200098_S_AT, 202717_S_AT, 200820_AT, 201267_S_AT, 208722_S_AT, 202352_S_AT, 221700_S_AT, 201199_S_AT, 201699_AT, 201053_S_AT, 211746_X_AT, 203396_AT, 209503_S_AT…	5556	71	13528	1.611798943408471	0.2320007934276458	0.0023540692776126138	0.0866678544680144
GOTERM_BP_FAT	GO:0051351~positive regulation of ligase activity	48	0.5999250093738283	4.7059132897930336E-5	209659_S_AT, 201532_AT, 208776_AT, 229267_AT, 201198_S_AT, 202243_S_AT, 225214_AT, 225521_AT, 217144_AT, 208799_AT, 234986_AT, 210759_S_AT, 210460_S_AT, 211036_X_AT, 223651_X_AT, 217878_S_AT, 201400_AT, 202892_AT, 218555_AT, 201274_AT, 200098_S_AT, 202717_S_AT, 200820_AT, 201267_S_AT, 202352_S_AT, 208722_S_AT, 221700_S_AT, 201199_S_AT, 201699_AT, 201053_S_AT, 211746_X_AT, 203396_AT, 209503_S_AT, …	5556	73	13528	1.6009941122518418	0.2422282467881096	0.0024516186746842417	0.0910675832998864
GOTERM_BP_FAT	GO:0009890~negative regulation of biosynthetic process	282	3.5245594300712413	4.869092434980069E-5	231862_AT, 203957_AT, 227069_AT, 235711_AT, 1558922_AT, 219028_AT, 227349_AT, 215786_AT, 218166_S_AT, 237456_AT, 229885_AT, 209239_AT, 210541_S_AT, 236404_AT, 207625_S_AT, 207186_S_AT, 224645_AT, 212346_S_AT, 202616_S_AT, 242069_AT, 228038_AT, 238547_AT, 213535_S_AT, 220746_S_AT, 1558588_AT, 228952_AT, 204021_S_AT, 225227_AT, 48825_AT, 230821_AT, 231953_AT, 218238_AT, 235894_AT, 218502_S_AT, 2296…	5556	573	13528	1.1983007851518477	0.24948173801247764	0.0025143013371181633	0.09422397143289407
GOTERM_BP_FAT	GO:0000280~nuclear division	120	1.4998125234345707	5.767029833264842E-5	207983_S_AT, 233445_AT, 1555772_A_AT, 203162_S_AT, 209258_S_AT, 228423_AT, 230219_AT, 227013_AT, 201853_S_AT, 229267_AT, 227349_AT, 1555278_A_AT, 225521_AT, 241816_AT, 207956_X_AT, 213489_AT, 1564093_AT, 227165_AT, 211089_S_AT, 209194_AT, 225030_AT, 212752_AT, 223651_X_AT, 1558331_AT, 217878_S_AT, 202892_AT, 201663_S_AT, 200750_S_AT, 214250_AT, 218555_AT, 200098_S_AT, 228822_S_AT, 232588_AT, 2133…	5556	220	13528	1.3280973885725504	0.2881716941143654	0.002951449276396123	0.11159115926380192
GOTERM_BP_FAT	GO:0007067~mitosis	120	1.4998125234345707	5.767029833264842E-5	207983_S_AT, 233445_AT, 1555772_A_AT, 203162_S_AT, 209258_S_AT, 228423_AT, 230219_AT, 227013_AT, 201853_S_AT, 229267_AT, 227349_AT, 1555278_A_AT, 225521_AT, 241816_AT, 207956_X_AT, 213489_AT, 1564093_AT, 227165_AT, 211089_S_AT, 209194_AT, 225030_AT, 212752_AT, 223651_X_AT, 1558331_AT, 217878_S_AT, 202892_AT, 201663_S_AT, 200750_S_AT, 214250_AT, 218555_AT, 200098_S_AT, 228822_S_AT, 232588_AT, 2133…	5556	220	13528	1.3280973885725504	0.2881716941143654	0.002951449276396123	0.11159115926380192
GOTERM_BP_FAT	GO:0051254~positive regulation of RNA metabolic process	240	2.9996250468691414	6.126538579525828E-5	201464_X_AT, 216645_AT, 219028_AT, 221656_S_AT, 210649_S_AT, 217419_X_AT, 1552344_S_AT, 209060_X_AT, 210104_AT, 207643_S_AT, 209239_AT, 200750_S_AT, 236404_AT, 209290_S_AT, 206510_AT, 211466_AT, 207186_S_AT, 225452_AT, 218386_X_AT, 207700_S_AT, 227205_AT, 201896_S_AT, 228038_AT, 226981_AT, 230821_AT, 211297_S_AT, 222371_AT, 222616_S_AT, 231953_AT, 215928_AT, 225386_S_AT, 200989_AT, 202678_AT, 229…	5556	481	13528	1.2148915820622084	0.3030971393596096	0.0031081703452296994	0.1185436875793422
GOTERM_BP_FAT	GO:0009792~embryonic development ending in birth or egg hatching	173	2.1622297212848394	6.213588529899609E-5	203103_S_AT, 1554010_AT, 210188_AT, 244512_AT, 228944_AT, 237189_AT, 1557100_S_AT, 217430_X_AT, 202046_S_AT, 1557804_AT, 200780_X_AT, 226735_AT, 221497_X_AT, 214168_S_AT, 237491_AT, 206510_AT, 219729_AT, 225452_AT, 209204_AT, 215624_AT, 206853_S_AT, 230438_AT, 211939_X_AT, 207147_AT, 221964_AT, 1566129_AT, 205263_AT, 212672_AT, 204778_X_AT, 223740_AT, 213959_S_AT, 217299_S_AT, 205854_AT, 1569578_…	5556	334	13528	1.2611623405456904	0.3066638180644766	0.0031253647058676615	0.12022707481166295
GOTERM_BP_FAT	GO:0051236~establishment of RNA localization	60	0.7499062617172854	6.441826040235106E-5	212316_AT, 240168_AT, 202576_S_AT, 213926_S_AT, 1555278_A_AT, 1560386_AT, 225348_AT, 210092_AT, 209628_AT, 221919_AT, 230974_AT, 202578_S_AT, 206383_S_AT, 200750_S_AT, 218768_AT, 226319_S_AT, 201584_S_AT, 227117_AT, 230274_S_AT, 212636_AT, 222443_S_AT, 201122_X_AT, 212263_AT, 210093_S_AT, 200063_S_AT, 204064_AT, 218091_AT, 208775_AT, 212832_S_AT, 214113_S_AT, 1554602_AT, 212709_AT, 218708_AT, 213…	5556	97	13528	1.5060898220925831	0.31592892541021333	0.003212569776240848	0.12464064412652798
GOTERM_BP_FAT	GO:0050658~RNA transport	60	0.7499062617172854	6.441826040235106E-5	212316_AT, 240168_AT, 202576_S_AT, 213926_S_AT, 1555278_A_AT, 1560386_AT, 225348_AT, 210092_AT, 209628_AT, 221919_AT, 230974_AT, 202578_S_AT, 206383_S_AT, 200750_S_AT, 218768_AT, 226319_S_AT, 201584_S_AT, 227117_AT, 230274_S_AT, 212636_AT, 222443_S_AT, 201122_X_AT, 212263_AT, 210093_S_AT, 200063_S_AT, 204064_AT, 218091_AT, 208775_AT, 212832_S_AT, 214113_S_AT, 1554602_AT, 212709_AT, 218708_AT, 213…	5556	97	13528	1.5060898220925831	0.31592892541021333	0.003212569776240848	0.12464064412652798
GOTERM_BP_FAT	GO:0045333~cellular respiration	60	0.7499062617172854	6.441826040235106E-5	228940_AT, 208969_AT, 223613_AT, 228301_X_AT, 1559691_AT, 216591_S_AT, 226391_AT, 203189_S_AT, 202784_S_AT, 210045_AT, 203608_AT, 242732_AT, 242001_AT, 241755_AT, 210014_X_AT, 202004_X_AT, 201509_AT, 203478_AT, 1553569_AT, 207071_S_AT, 201740_AT, 225137_AT, 205849_S_AT, 203371_S_AT, 203613_S_AT, 218190_S_AT, 202069_S_AT, 202090_S_AT, 217874_AT, 234084_X_AT, 201193_AT, 203977_AT, 211855_S_AT, 2133…	5556	97	13528	1.5060898220925831	0.31592892541021333	0.003212569776240848	0.12464064412652798
GOTERM_BP_FAT	GO:0050657~nucleic acid transport	60	0.7499062617172854	6.441826040235106E-5	212316_AT, 240168_AT, 202576_S_AT, 213926_S_AT, 1555278_A_AT, 1560386_AT, 225348_AT, 210092_AT, 209628_AT, 221919_AT, 230974_AT, 202578_S_AT, 206383_S_AT, 200750_S_AT, 218768_AT, 226319_S_AT, 201584_S_AT, 227117_AT, 230274_S_AT, 212636_AT, 222443_S_AT, 201122_X_AT, 212263_AT, 210093_S_AT, 200063_S_AT, 204064_AT, 218091_AT, 208775_AT, 212832_S_AT, 214113_S_AT, 1554602_AT, 212709_AT, 218708_AT, 213…	5556	97	13528	1.5060898220925831	0.31592892541021333	0.003212569776240848	0.12464064412652798
GOTERM_BP_FAT	GO:0045893~positive regulation of transcription, DNA-dependent	238	2.974628171478565	6.595410509716457E-5	201464_X_AT, 216645_AT, 219028_AT, 221656_S_AT, 210649_S_AT, 217419_X_AT, 1552344_S_AT, 209060_X_AT, 210104_AT, 207643_S_AT, 209239_AT, 200750_S_AT, 236404_AT, 209290_S_AT, 206510_AT, 211466_AT, 207186_S_AT, 225452_AT, 218386_X_AT, 207700_S_AT, 227205_AT, 201896_S_AT, 228038_AT, 226981_AT, 230821_AT, 211297_S_AT, 222371_AT, 222616_S_AT, 231953_AT, 215928_AT, 200989_AT, 202678_AT, 229657_AT, 20707…	5556	477	13528	1.2148703575412079	0.32209377735506706	0.0032614456524866497	0.12761049750324993
GOTERM_BP_FAT	GO:0015931~nucleobase, nucleoside, nucleotide and nucleic acid transport	68	0.8498937632795901	6.643204207048551E-5	212316_AT, 201801_S_AT, 240168_AT, 202576_S_AT, 213926_S_AT, 1555278_A_AT, 1560386_AT, 225348_AT, 210092_AT, 209628_AT, 221919_AT, 230974_AT, 202578_S_AT, 224716_AT, 206383_S_AT, 201802_AT, 200750_S_AT, 218768_AT, 226319_S_AT, 201584_S_AT, 227117_AT, 230274_S_AT, 212636_AT, 222443_S_AT, 201122_X_AT, 210093_S_AT, 212263_AT, 200063_S_AT, 204064_AT, 209236_AT, 218091_AT, 208775_AT, 212832_S_AT, 2141…	5556	113	13528	1.4652165879826957	0.32400085131894685	0.003257710959468696	0.12853466418331072
GOTERM_BP_FAT	GO:0006457~protein folding	99	1.2373453318335208	7.80812248672988E-5	224149_X_AT, 223722_AT, 201490_S_AT, 200935_AT, 225075_AT, 221274_S_AT, 235311_AT, 242216_AT, 225902_AT, 227639_AT, 203714_S_AT, 201781_S_AT, 201914_S_AT, 229969_AT, 204809_AT, 230879_AT, 210859_X_AT, 222375_AT, 225750_AT, 201489_AT, 211251_X_AT, 222029_X_AT, 201507_AT, 233851_S_AT, 201482_AT, 203667_AT, 222621_AT, 221781_S_AT, 223420_AT, 222010_AT, 210502_S_AT, 223054_AT, 213097_S_AT, 227625_S_A…	5556	177	13528	1.3618625764176155	0.3688607171067819	0.00379631872722741	0.15105769267029778
GOTERM_BP_FAT	GO:0006357~regulation of transcription from RNA polymerase II promoter	349	4.3619547556555425	8.053385366700436E-5	201464_X_AT, 203957_AT, 227069_AT, 216645_AT, 219028_AT, 221656_S_AT, 202171_AT, 217419_X_AT, 1552344_S_AT, 210104_AT, 237456_AT, 207643_S_AT, 209239_AT, 210541_S_AT, 224718_AT, 201183_S_AT, 236404_AT, 209290_S_AT, 206510_AT, 211466_AT, 226605_AT, 238883_AT, 225452_AT, 207186_S_AT, 204999_S_AT, 227205_AT, 202616_S_AT, 212346_S_AT, 202303_X_AT, 209782_S_AT, 228038_AT, 226981_AT, 238547_AT, 213667_…	5556	727	13528	1.168859668668047	0.3779194219332076	0.0038833063550837155	0.1557990962452016
GOTERM_BP_FAT	GO:0015980~energy derivation by oxidation of organic compounds	83	1.0373703287089113	8.082738700518922E-5	228940_AT, 1559691_AT, 216591_S_AT, 205843_X_AT, 203189_S_AT, 202784_S_AT, 236754_AT, 242975_S_AT, 226191_AT, 242732_AT, 200780_X_AT, 202004_X_AT, 210963_S_AT, 201509_AT, 211354_S_AT, 1553569_AT, 203282_AT, 211356_X_AT, 203613_S_AT, 232958_AT, 202090_S_AT, 217874_AT, 234084_X_AT, 201193_AT, 204295_AT, 1553570_X_AT, 211355_X_AT, 228173_AT, 229061_S_AT, 1553551_S_AT, 201757_AT, 242336_AT, 228142_AT…	5556	144	13528	1.4034177265818735	0.3789948307400257	0.003865808230298695	0.1563665383834567
GOTERM_BP_FAT	GO:0051438~regulation of ubiquitin-protein ligase activity	50	0.6249218847644045	8.317230809558256E-5	209659_S_AT, 201532_AT, 208776_AT, 201198_S_AT, 229267_AT, 202243_S_AT, 225214_AT, 225521_AT, 217144_AT, 208799_AT, 210759_S_AT, 210460_S_AT, 211036_X_AT, 223651_X_AT, 217878_S_AT, 201400_AT, 202892_AT, 218555_AT, 201457_X_AT, 200098_S_AT, 201274_AT, 202717_S_AT, 200820_AT, 201267_S_AT, 202352_S_AT, 208722_S_AT, 221700_S_AT, 201199_S_AT, 201699_AT, 201053_S_AT, 212374_AT, 211746_X_AT, 209503_S_AT…	5556	78	13528	1.5607982130660316	0.3875193759759189	0.003945727108003894	0.16089949813112847
GOTERM_BP_FAT	GO:0000279~M phase	170	2.124734408198975	8.508962139337569E-5	207983_S_AT, 233445_AT, 203162_S_AT, 237168_AT, 230219_AT, 203806_S_AT, 227013_AT, 209849_S_AT, 229267_AT, 221965_AT, 227349_AT, 237158_S_AT, 225521_AT, 1555278_A_AT, 203521_S_AT, 241816_AT, 207956_X_AT, 227165_AT, 209194_AT, 212752_AT, 223651_X_AT, 217878_S_AT, 230093_AT, 200750_S_AT, 214250_AT, 218555_AT, 200098_S_AT, 211762_S_AT, 228822_S_AT, 218386_X_AT, 210716_S_AT, 213984_AT, 225684_AT, 206…	5556	329	13528	1.2581267054866614	0.39440241624377137	0.0040042779463405065	0.16460570554039933
GOTERM_BP_FAT	GO:0045935~positive regulation of nucleobase, nucleoside, nucleotide and nucleic acid metabolic process	303	3.787026621672291	8.903615544510554E-5	201464_X_AT, 216645_AT, 219028_AT, 226521_S_AT, 221656_S_AT, 205550_S_AT, 210649_S_AT, 217419_X_AT, 1552344_S_AT, 215786_AT, 218166_S_AT, 209060_X_AT, 217144_AT, 210104_AT, 207643_S_AT, 229885_AT, 209239_AT, 200750_S_AT, 236404_AT, 211603_S_AT, 209290_S_AT, 206510_AT, 211466_AT, 207186_S_AT, 225452_AT, 218386_X_AT, 207700_S_AT, 221700_S_AT, 227205_AT, 201896_S_AT, 228038_AT, 226981_AT, 220746_S_A…	5556	624	13528	1.182304646397519	0.40832777045493285	0.004156436924240392	0.1722340291724911
GOTERM_BP_FAT	GO:0010557~positive regulation of macromolecule biosynthetic process	316	3.949506311711036	9.909343114339119E-5	201464_X_AT, 216645_AT, 219028_AT, 221656_S_AT, 210649_S_AT, 217419_X_AT, 1552344_S_AT, 215786_AT, 218166_S_AT, 209060_X_AT, 217144_AT, 210104_AT, 207643_S_AT, 229885_AT, 209239_AT, 200750_S_AT, 236404_AT, 211603_S_AT, 209290_S_AT, 206510_AT, 211466_AT, 225452_AT, 207186_S_AT, 218386_X_AT, 207700_S_AT, 221700_S_AT, 227205_AT, 201896_S_AT, 201122_X_AT, 228038_AT, 226981_AT, 242304_AT, 237377_AT, 2…	5556	654	13528	1.1764695521605977	0.44238450052601286	0.004588539731862351	0.1916714114168383
GOTERM_BP_FAT	GO:0031145~anaphase-promoting complex-dependent proteasomal ubiquitin-dependent protein catabolic process	43	0.5374328208973879	1.0428711632926348E-4	209659_S_AT, 201532_AT, 208776_AT, 229267_AT, 201198_S_AT, 202243_S_AT, 225214_AT, 225521_AT, 217144_AT, 208799_AT, 210759_S_AT, 210460_S_AT, 211036_X_AT, 223651_X_AT, 217878_S_AT, 201400_AT, 202892_AT, 218555_AT, 201457_X_AT, 201274_AT, 200098_S_AT, 202717_S_AT, 200820_AT, 201267_S_AT, 208722_S_AT, 202352_S_AT, 221700_S_AT, 201199_S_AT, 201699_AT, 201053_S_AT, 211746_X_AT, 209503_S_AT, 203396_AT…	5556	65	13528	1.6107437558841446	0.4591970594515723	0.0047908333977628725	0.20170767899676534
GOTERM_BP_FAT	GO:0048285~organelle fission	123	1.537307836520435	1.1281974225305907E-4	207983_S_AT, 233445_AT, 1555772_A_AT, 203162_S_AT, 209258_S_AT, 228423_AT, 230219_AT, 227013_AT, 201853_S_AT, 229267_AT, 227349_AT, 1555278_A_AT, 225521_AT, 241816_AT, 207956_X_AT, 213489_AT, 1564093_AT, 227165_AT, 211089_S_AT, 209194_AT, 225030_AT, 212752_AT, 223651_X_AT, 1558331_AT, 217878_S_AT, 202892_AT, 201663_S_AT, 200750_S_AT, 214250_AT, 218555_AT, 200098_S_AT, 228822_S_AT, 232588_AT, 2133…	5556	229	13528	1.3077989568694766	0.4857249674981702	0.005141751784045856	0.21819403168495954
GOTERM_BP_FAT	GO:0051340~regulation of ligase activity	51	0.6374203224596925	1.3482847579696344E-4	209659_S_AT, 201532_AT, 208776_AT, 201198_S_AT, 229267_AT, 202243_S_AT, 225214_AT, 225521_AT, 217144_AT, 208799_AT, 234986_AT, 210759_S_AT, 210460_S_AT, 211036_X_AT, 223651_X_AT, 217878_S_AT, 201400_AT, 202892_AT, 218555_AT, 201457_X_AT, 200098_S_AT, 201274_AT, 202717_S_AT, 200820_AT, 201267_S_AT, 202352_S_AT, 208722_S_AT, 221700_S_AT, 201199_S_AT, 201699_AT, 201053_S_AT, 212374_AT, 211746_X_AT, …	5556	81	13528	1.5330506892781912	0.5482980023627475	0.0060946794309638674	0.26070638604974716
GOTERM_BP_FAT	GO:0045941~positive regulation of transcription	275	3.437070366204224	1.3585344742956187E-4	201464_X_AT, 216645_AT, 219028_AT, 221656_S_AT, 210649_S_AT, 217419_X_AT, 1552344_S_AT, 215786_AT, 218166_S_AT, 209060_X_AT, 217144_AT, 210104_AT, 207643_S_AT, 229885_AT, 209239_AT, 200750_S_AT, 236404_AT, 211603_S_AT, 209290_S_AT, 206510_AT, 211466_AT, 207186_S_AT, 225452_AT, 218386_X_AT, 207700_S_AT, 221700_S_AT, 227205_AT, 201896_S_AT, 228038_AT, 226981_AT, 222616_S_AT, 230821_AT, 211297_S_AT,…	5556	564	13528	1.1872028961087369	0.5510189577886979	0.006094138266321769	0.26268581584929507
GOTERM_BP_FAT	GO:0051252~regulation of RNA metabolic process	817	10.211223597050369	1.3829521616961447E-4	201464_X_AT, 227069_AT, 203957_AT, 212544_AT, 216645_AT, 221656_S_AT, 202171_AT, 206572_X_AT, 1552344_S_AT, 227349_AT, 244512_AT, 241700_AT, 1558755_X_AT, 237189_AT, 207643_S_AT, 228917_AT, 200594_X_AT, 229885_AT, 221123_X_AT, 209239_AT, 200750_S_AT, 244195_AT, 236404_AT, 226605_AT, 1553703_AT, 238883_AT, 207625_S_AT, 225452_AT, 207186_S_AT, 218386_X_AT, 229000_AT, 204999_S_AT, 207700_S_AT, 22720…	5556	1813	13528	1.0972247868267615	0.5574351945867423	0.006156488653322856	0.2674012204672671
GOTERM_BP_FAT	GO:0051028~mRNA transport	54	0.6749156355455568	1.4085028196928655E-4	212316_AT, 226320_AT, 240168_AT, 232454_AT, 202576_S_AT, 213926_S_AT, 202153_S_AT, 208840_S_AT, 241938_AT, 242712_X_AT, 1560386_AT, 225348_AT, 221919_AT, 210092_AT, 209628_AT, 239948_AT, 230974_AT, 212842_X_AT, 202578_S_AT, 212147_AT, 209520_S_AT, 206383_S_AT, 238474_AT, 218334_AT, 206920_S_AT, 210178_X_AT, 230194_AT, 226319_S_AT, 218768_AT, 201584_S_AT, 230274_S_AT, 214543_X_AT, 212636_AT, 22462…	5556	87	13528	1.5112832352722128	0.5640510075919882	0.00622288819914707	0.2723351915458916
GOTERM_BP_FAT	GO:0000075~cell cycle checkpoint	56	0.699912510936133	1.4338501654383374E-4	233445_AT, 231913_S_AT, 226521_S_AT, 211559_S_AT, 237133_AT, 205550_S_AT, 203564_AT, 203448_S_AT, 202516_S_AT, 203527_S_AT, 222757_S_AT, 203061_S_AT, 203094_AT, 209361_S_AT, 217555_AT, 202514_AT, 210449_X_AT, 204318_S_AT, 232876_AT, 222606_AT, 228081_AT, 202268_S_AT, 209896_S_AT, 238170_AT, 201457_X_AT, 238075_AT, 233085_S_AT, 202770_S_AT, 209172_S_AT, 204317_AT, 211300_S_AT, 240510_AT, 210334_X_…	5556	91	13528	1.4983662845433903	0.5705164683858711	0.006287403880146036	0.27722967319223635
GOTERM_BP_FAT	GO:0035023~regulation of Rho protein signal transduction	60	0.7499062617172854	1.4534483230504682E-4	243588_AT, 221656_S_AT, 237241_AT, 208178_X_AT, 215139_AT, 1562271_X_AT, 1554004_A_AT, 216628_AT, 219610_AT, 227039_AT, 241627_X_AT, 212823_S_AT, 206723_S_AT, 233903_S_AT, 232928_AT, 242413_AT, 222024_S_AT, 203263_S_AT, 215791_AT, 227750_AT, 235705_AT, 225979_AT, 1562270_AT, 208641_S_AT, 203055_S_AT, 209011_AT, 222121_AT, 226291_AT, 200815_S_AT, 209013_X_AT, 225564_AT, 203264_S_AT, 1560101_AT, 20…	5556	99	13528	1.4756637650806117	0.5754496641092186	0.006326014893415111	0.28101385104701837
GOTERM_BP_FAT	GO:0007005~mitochondrion organization	79	0.987376577927759	1.662005369933372E-4	201464_X_AT, 222874_S_AT, 210386_S_AT, 201490_S_AT, 203189_S_AT, 241262_AT, 202264_S_AT, 201821_S_AT, 231958_AT, 227160_S_AT, 201781_S_AT, 218316_AT, 222894_X_AT, 208815_X_AT, 229958_AT, 204227_S_AT, 209017_S_AT, 225036_AT, 211725_S_AT, 201489_AT, 1555910_AT, 208651_X_AT, 204871_AT, 205197_S_AT, 208541_X_AT, 203931_S_AT, 201757_AT, 218357_S_AT, 218284_AT, 226881_AT, 201782_S_AT, 215037_S_AT, 2251…	5556	138	13528	1.3938606650598386	0.6245640436247861	0.0071775540379753755	0.32127537314402543
GOTERM_BP_FAT	GO:0051493~regulation of cytoskeleton organization	78	0.974878140232471	1.6944483270109952E-4	205347_S_AT, 216918_S_AT, 214577_AT, 206117_AT, 203162_S_AT, 221656_S_AT, 226915_S_AT, 204642_AT, 204725_S_AT, 212122_AT, 1560386_AT, 208633_S_AT, 228912_AT, 227165_AT, 242558_AT, 206116_S_AT, 212752_AT, 236780_AT, 203928_X_AT, 1559582_AT, 222457_S_AT, 210694_S_AT, 1564525_AT, 217892_S_AT, 232098_AT, 1560296_AT, 222479_S_AT, 215457_AT, 215624_AT, 204969_S_AT, 1555814_A_AT, 201896_S_AT, 217733_S_A…	5556	136	13528	1.3964553423961377	0.6316760637404589	0.007263945050039022	0.3275370355880325
GOTERM_BP_FAT	GO:0034622~cellular macromolecular complex assembly	163	2.0372453443319585	2.0058333069027784E-4	234304_S_AT, 212189_S_AT, 221506_S_AT, 217419_X_AT, 235093_AT, 227349_AT, 215786_AT, 241262_AT, 218166_S_AT, 225765_AT, 225348_AT, 229885_AT, 227160_S_AT, 241387_AT, 211997_X_AT, 206108_S_AT, 208527_X_AT, 208490_X_AT, 231718_AT, 208815_X_AT, 1564525_AT, 222854_S_AT, 201414_S_AT, 205425_AT, 203976_S_AT, 222029_X_AT, 227205_AT, 202303_X_AT, 200063_S_AT, 222010_AT, 1564521_X_AT, 201698_S_AT, 212462_…	5556	318	13528	1.2480495899950645	0.6934445834606506	0.0085312034114563	0.3876170159791359
GOTERM_BP_FAT	GO:0009259~ribonucleotide metabolic process	83	1.0373703287089113	2.0805941391779476E-4	213587_S_AT, 208745_AT, 235833_AT, 213995_AT, 205473_AT, 1559691_AT, 228816_AT, 209440_AT, 1553155_X_AT, 212122_AT, 1557586_S_AT, 200096_S_AT, 230430_AT, 214255_AT, 230352_AT, 213042_S_AT, 209281_S_AT, 1559582_AT, 209017_S_AT, 207508_AT, 214150_X_AT, 200818_AT, 211137_S_AT, 234998_AT, 201972_AT, 215716_S_AT, 205711_X_AT, 200864_S_AT, 205197_S_AT, 210149_S_AT, 214798_AT, 224655_AT, 229061_S_AT, 21…	5556	147	13528	1.3747765484883658	0.7066620070320466	0.008784425276435748	0.4020365844728646
GOTERM_BP_FAT	GO:0051170~nuclear import	54	0.6749156355455568	2.136327554621474E-4	234304_S_AT, 201464_X_AT, 221506_S_AT, 212635_AT, 202057_AT, 240168_AT, 220864_S_AT, 225765_AT, 1560386_AT, 236545_AT, 221919_AT, 209824_S_AT, 202432_AT, 211953_S_AT, 204421_S_AT, 200750_S_AT, 218134_S_AT, 206510_AT, 211762_S_AT, 200677_AT, 215624_AT, 227033_AT, 202055_AT, 221643_S_AT, 236982_AT, 205841_AT, 200940_S_AT, 209862_S_AT, 242407_AT, 232653_AT, 220407_S_AT, 242561_AT, 202058_S_AT, 20877…	5556	88	13528	1.4941095621441194	0.7161433659179761	0.008954566751502191	0.41278493343455125
GOTERM_BP_FAT	GO:0051640~organelle localization	56	0.699912510936133	2.1498881582474185E-4	224304_X_AT, 230219_AT, 240527_AT, 65517_AT, 235093_AT, 241262_AT, 235320_AT, 210951_X_AT, 238886_AT, 212828_AT, 213836_S_AT, 241387_AT, 223651_X_AT, 202892_AT, 218308_AT, 207782_S_AT, 226395_AT, 202520_S_AT, 237491_AT, 230194_AT, 222625_S_AT, 209172_S_AT, 209234_AT, 225878_AT, 210334_X_AT, 239851_AT, 211615_S_AT, 200819_S_AT, 217784_AT, 211298_S_AT, 44111_AT, 224303_X_AT, 212144_AT, 200063_S_AT,…	5556	92	13528	1.4820796944940056	0.7184035639636406	0.008947534051719996	0.41539996833346304
GOTERM_BP_FAT	GO:0043066~negative regulation of apoptosis	179	2.2372203474565677	2.3913150812907702E-4	201302_AT, 219028_AT, 222874_S_AT, 212985_AT, 207829_S_AT, 219528_S_AT, 227349_AT, 217144_AT, 234986_AT, 201107_S_AT, 211711_S_AT, 228363_AT, 205232_S_AT, 205067_AT, 200090_AT, 216628_AT, 209239_AT, 234354_X_AT, 229958_AT, 219366_AT, 204999_S_AT, 214327_X_AT, 202512_S_AT, 221700_S_AT, 212284_X_AT, 206853_S_AT, 221618_S_AT, 215791_AT, 1559227_S_AT, 210563_X_AT, 221567_AT, 201773_AT, 211936_AT, 200…	5556	354	13528	1.2311787938320866	0.7557613985427256	0.009877720236400878	0.461945981504841
GOTERM_BP_FAT	GO:0031399~regulation of protein modification process	152	1.8997625296837894	2.447578958373426E-4	201464_X_AT, 213578_AT, 229267_AT, 202243_S_AT, 225521_AT, 217144_AT, 210759_S_AT, 210460_S_AT, 202161_AT, 205067_AT, 200090_AT, 223651_X_AT, 1559820_AT, 217878_S_AT, 201400_AT, 218555_AT, 200098_S_AT, 212816_S_AT, 202512_S_AT, 221700_S_AT, 201199_S_AT, 204200_S_AT, 212374_AT, 39763_AT, 212666_AT, 201068_S_AT, 205841_AT, 226981_AT, 1558418_AT, 200987_X_AT, 205263_AT, 238759_AT, 227625_S_AT, 22895…	5556	295	13528	1.254564312821076	0.7637298939177952	0.010038640981738567	0.4727904364462798
GOTERM_BP_FAT	GO:0007010~cytoskeleton organization	216	2.699662542182227	2.4522801459775205E-4	216918_S_AT, 238592_AT, 222874_S_AT, 232058_AT, 221725_AT, 223323_X_AT, 230219_AT, 200958_S_AT, 202516_S_AT, 1555278_A_AT, 202817_S_AT, 223169_S_AT, 212122_AT, 210150_S_AT, 203714_S_AT, 228912_AT, 1569208_A_AT, 209194_AT, 239163_AT, 241387_AT, 206093_X_AT, 211793_S_AT, 212752_AT, 203928_X_AT, 244753_AT, 242420_AT, 202734_AT, 200750_S_AT, 229958_AT, 1564525_AT, 210694_S_AT, 217892_S_AT, 232757_AT,…	5556	436	13528	1.2062535914558026	0.7643838238321707	0.009988331730748756	0.47369650559555554
GOTERM_BP_FAT	GO:0035148~tube lumen formation	31	0.38745156855393076	2.490472682977678E-4	205263_AT, 213373_S_AT, 226029_AT, 202205_AT, 204654_S_AT, 218709_S_AT, 205558_AT, 227155_AT, 1557100_S_AT, 206837_AT, 209815_AT, 202046_S_AT, 212745_S_AT, 236263_AT, 207011_S_AT, 211537_X_AT, 204859_S_AT, 57532_AT, 200021_AT, 227264_AT, 211778_S_AT, 241955_AT, 214353_AT, 200634_AT, 211536_X_AT, 205879_X_AT, 224481_S_AT, 203313_S_AT, 203987_AT, 209204_AT, 215624_AT, 206854_S_AT, 206853_S_AT, 2223…	5556	44	13528	1.7154591269062112	0.7696297348564849	0.010073521615336811	0.4810571385871043
GOTERM_BP_FAT	GO:0006418~tRNA aminoacylation for protein translation	32	0.39995000624921884	2.726165211085633E-4	204283_AT, 200840_AT, 217846_AT, 227348_AT, 222064_S_AT, 219217_AT, 223036_AT, 1563796_S_AT, 222734_AT, 213671_S_AT, 201796_S_AT, 221189_S_AT, 218702_AT, 204282_S_AT, 218365_S_AT, 202542_S_AT, 232901_AT, 226200_AT, 201624_AT, 216602_S_AT, 200027_AT, 227605_AT, 204744_S_AT, 212971_AT, 208693_S_AT, 200841_S_AT, 222428_S_AT, 201797_S_AT, 212048_S_AT, 200802_AT, 202042_AT, 209252_AT, 238760_AT, 20254…	5556	46	13528	1.6938053651360065	0.7995159999326782	0.010946636734194382	0.5264694128795377
GOTERM_BP_FAT	GO:0043039~tRNA aminoacylation	32	0.39995000624921884	2.726165211085633E-4	204283_AT, 200840_AT, 217846_AT, 227348_AT, 222064_S_AT, 219217_AT, 223036_AT, 1563796_S_AT, 222734_AT, 213671_S_AT, 201796_S_AT, 221189_S_AT, 218702_AT, 204282_S_AT, 218365_S_AT, 202542_S_AT, 232901_AT, 226200_AT, 201624_AT, 216602_S_AT, 200027_AT, 227605_AT, 204744_S_AT, 212971_AT, 208693_S_AT, 200841_S_AT, 222428_S_AT, 201797_S_AT, 212048_S_AT, 200802_AT, 202042_AT, 209252_AT, 238760_AT, 20254…	5556	46	13528	1.6938053651360065	0.7995159999326782	0.010946636734194382	0.5264694128795377
GOTERM_BP_FAT	GO:0043038~amino acid activation	32	0.39995000624921884	2.726165211085633E-4	204283_AT, 200840_AT, 217846_AT, 227348_AT, 222064_S_AT, 219217_AT, 223036_AT, 1563796_S_AT, 222734_AT, 213671_S_AT, 201796_S_AT, 221189_S_AT, 218702_AT, 204282_S_AT, 218365_S_AT, 202542_S_AT, 232901_AT, 226200_AT, 201624_AT, 216602_S_AT, 200027_AT, 227605_AT, 204744_S_AT, 212971_AT, 208693_S_AT, 200841_S_AT, 222428_S_AT, 201797_S_AT, 212048_S_AT, 200802_AT, 202042_AT, 209252_AT, 238760_AT, 20254…	5556	46	13528	1.6938053651360065	0.7995159999326782	0.010946636734194382	0.5264694128795377
GOTERM_BP_FAT	GO:0000077~DNA damage checkpoint	33	0.4124484439445069	2.951560326555234E-4	231913_S_AT, 226521_S_AT, 237133_AT, 205550_S_AT, 222757_S_AT, 203061_S_AT, 209361_S_AT, 204318_S_AT, 210449_X_AT, 232876_AT, 202268_S_AT, 209896_S_AT, 238170_AT, 238075_AT, 204317_AT, 240510_AT, 211300_S_AT, 235508_AT, 207556_S_AT, 204883_S_AT, 209895_AT, 202907_S_AT, 209421_AT, 222487_S_AT, 202530_AT, 221196_X_AT, 204315_S_AT, 233543_S_AT, 212672_AT, 207405_S_AT, 220746_S_AT, 218598_AT, 217299_…	5556	48	13528	1.673956083513319	0.8244631771096834	0.011766327171352287	0.5698792402705544
GOTERM_BP_FAT	GO:0044087~regulation of cellular component biogenesis	80	0.9998750156230471	3.0177630277863606E-4	205347_S_AT, 214577_AT, 206117_AT, 221656_S_AT, 226915_S_AT, 217419_X_AT, 1569484_S_AT, 204642_AT, 217144_AT, 214721_X_AT, 204725_S_AT, 212122_AT, 226191_AT, 211711_S_AT, 228912_AT, 201107_S_AT, 206116_S_AT, 224731_AT, 241387_AT, 216711_S_AT, 236780_AT, 203928_X_AT, 1559582_AT, 1564525_AT, 242839_AT, 233314_AT, 215457_AT, 221700_S_AT, 227205_AT, 215624_AT, 204969_S_AT, 208651_X_AT, 1555814_A_AT, …	5556	142	13528	1.3717437816242306	0.8311826575964876	0.011947901253368642	0.5826260932508265
GOTERM_BP_FAT	GO:0006310~DNA recombination	62	0.7749031371078615	3.0371160071587626E-4	226579_AT, 236778_AT, 219528_S_AT, 206554_X_AT, 209849_S_AT, 227766_AT, 205664_AT, 215221_AT, 205961_S_AT, 224731_AT, 209337_AT, 224666_AT, 208642_S_AT, 233085_S_AT, 204883_S_AT, 1561166_A_AT, 208860_S_AT, 210947_S_AT, 200680_X_AT, 202276_AT, 1555639_A_AT, 223287_S_AT, 214383_X_AT, 212672_AT, 201513_AT, 217299_S_AT, 218599_AT, 226536_AT, 219125_S_AT, 210369_AT, 216508_X_AT, 1554496_AT, 219494_AT,…	5556	105	13528	1.4377181254071103	0.8330979328984754	0.011943857852630413	0.5863520772043218
GOTERM_BP_FAT	GO:0040029~regulation of gene expression, epigenetic	48	0.5999250093738283	3.0912022972398275E-4	236778_AT, 210881_S_AT, 229841_AT, 210649_S_AT, 212080_AT, 208859_S_AT, 201680_X_AT, 227349_AT, 222526_AT, 237388_AT, 225595_AT, 1558822_AT, 219811_AT, 212704_AT, 219426_AT, 223849_S_AT, 212520_S_AT, 1558331_AT, 1556306_AT, 210541_S_AT, 218445_AT, 225594_AT, 215714_S_AT, 221562_S_AT, 242506_AT, 214501_S_AT, 202521_AT, 206074_S_AT, 209489_AT, 201833_AT, 218987_AT, 1557707_AT, 208860_S_AT, 228120_A…	5556	77	13528	1.5178255869400579	0.8383361813646433	0.012074749966246578	0.5967644821962215
GOTERM_BP_FAT	GO:0010628~positive regulation of gene expression	280	3.499562554680665	3.115270397654266E-4	201464_X_AT, 216645_AT, 219028_AT, 221656_S_AT, 210649_S_AT, 217419_X_AT, 1552344_S_AT, 215786_AT, 218166_S_AT, 209060_X_AT, 217144_AT, 210104_AT, 207643_S_AT, 229885_AT, 209239_AT, 200750_S_AT, 236404_AT, 211603_S_AT, 209290_S_AT, 206510_AT, 211466_AT, 207186_S_AT, 225452_AT, 218386_X_AT, 207700_S_AT, 221700_S_AT, 227205_AT, 201896_S_AT, 228038_AT, 226981_AT, 219125_S_AT, 222616_S_AT, 230821_AT,…	5556	581	13528	1.1734193794616914	0.8406140142864147	0.0120881091112357	0.6013976123940723
GOTERM_BP_FAT	GO:0007264~small GTPase mediated signal transduction	156	1.949756280464942	3.1495675036912754E-4	218240_AT, 221725_AT, 200958_S_AT, 211121_S_AT, 226089_AT, 226056_AT, 213464_AT, 243527_AT, 223169_S_AT, 212122_AT, 204732_S_AT, 204032_AT, 242458_AT, 216628_AT, 209089_AT, 50965_AT, 204336_S_AT, 230266_AT, 221810_AT, 215791_AT, 177_AT, 212589_AT, 233849_S_AT, 204693_AT, 224787_S_AT, 213923_AT, 203704_S_AT, 1562270_AT, 214369_S_AT, 208641_S_AT, 201980_S_AT, 203055_S_AT, 218669_AT, 212119_AT, 2167…	5556	305	13528	1.2453634528909818	0.843804598816154	0.01214048839629589	0.6079994811986289
GOTERM_BP_FAT	GO:0043069~negative regulation of programmed cell death	180	2.249718785151856	3.9515440740135814E-4	201302_AT, 219028_AT, 222874_S_AT, 212985_AT, 207829_S_AT, 219528_S_AT, 227349_AT, 217144_AT, 234986_AT, 201107_S_AT, 211711_S_AT, 228363_AT, 205232_S_AT, 205067_AT, 200090_AT, 216628_AT, 209239_AT, 234354_X_AT, 229958_AT, 219366_AT, 204999_S_AT, 214327_X_AT, 202512_S_AT, 221700_S_AT, 212284_X_AT, 206853_S_AT, 221618_S_AT, 215791_AT, 1559227_S_AT, 210563_X_AT, 221567_AT, 201773_AT, 211936_AT, 200…	5556	359	13528	1.2208137555123726	0.9026556282779995	0.015110170780089693	0.7622538987863692
GOTERM_BP_FAT	GO:0000245~spliceosome assembly	24	0.29996250468691416	4.0655929185305975E-4	201698_S_AT, 40465_AT, 219539_AT, 200058_S_AT, 201152_S_AT, 211784_S_AT, 209936_AT, 232931_AT, 202690_S_AT, 200044_AT, 225348_AT, 201241_AT, 210077_S_AT, 208804_S_AT, 243846_X_AT, 230091_AT, 219913_S_AT, 206108_S_AT, 231718_AT, 201153_S_AT, 210178_X_AT, 204113_AT, 208880_S_AT, 202691_AT, 202836_S_AT, 203316_S_AT, 209489_AT, 239295_AT, 205644_S_AT, 200826_AT, 201741_X_AT, 1555594_A_AT, 1552381_AT,…	5556	32	13528	1.826133909287257	0.9089865252478474	0.015442814552835582	0.7841719248907308
GOTERM_BP_FAT	GO:0031328~positive regulation of cellular biosynthetic process	325	4.061992250968629	4.079521356967044E-4	201464_X_AT, 216645_AT, 219028_AT, 221656_S_AT, 210649_S_AT, 217419_X_AT, 1552344_S_AT, 215786_AT, 218166_S_AT, 209060_X_AT, 217144_AT, 210104_AT, 207643_S_AT, 229885_AT, 209239_AT, 200750_S_AT, 236404_AT, 211603_S_AT, 209290_S_AT, 206510_AT, 211466_AT, 225452_AT, 207186_S_AT, 218386_X_AT, 207700_S_AT, 221700_S_AT, 227205_AT, 1553565_S_AT, 201896_S_AT, 201122_X_AT, 228038_AT, 200063_S_AT, 226981_…	5556	685	13528	1.1552185314225958	0.909730936624546	0.01539612300944182	0.7868483921510294
GOTERM_BP_FAT	GO:0008624~induction of apoptosis by extracellular signals	65	0.8123984501937258	4.1173755830201423E-4	237241_AT, 222152_AT, 218389_S_AT, 208178_X_AT, 220864_S_AT, 217144_AT, 201471_S_AT, 205558_AT, 1562271_X_AT, 209939_X_AT, 216628_AT, 227264_AT, 207782_S_AT, 227039_AT, 210317_S_AT, 211725_S_AT, 225781_AT, 222024_S_AT, 221700_S_AT, 208651_X_AT, 203263_S_AT, 210563_X_AT, 215791_AT, 227750_AT, 205176_S_AT, 215195_AT, 213373_S_AT, 236524_AT, 208050_S_AT, 225979_AT, 235705_AT, 1562270_AT, 208641_S_AT…	5556	112	13528	1.4130798107579963	0.9117234610990145	0.01543906945069129	0.7941220559657625
GOTERM_BP_FAT	GO:0001838~embryonic epithelial tube formation	30	0.3749531308586427	4.200367144797246E-4	205263_AT, 213373_S_AT, 226029_AT, 202205_AT, 204654_S_AT, 218709_S_AT, 205558_AT, 227155_AT, 1557100_S_AT, 206837_AT, 209815_AT, 202046_S_AT, 212745_S_AT, 236263_AT, 207011_S_AT, 211537_X_AT, 204859_S_AT, 57532_AT, 200021_AT, 227264_AT, 211778_S_AT, 241955_AT, 214353_AT, 200634_AT, 211536_X_AT, 205879_X_AT, 224481_S_AT, 203313_S_AT, 203987_AT, 209204_AT, 215624_AT, 206854_S_AT, 206853_S_AT, 1565…	5556	43	13528	1.6987292179416342	0.9159393302972626	0.01564835159643896	0.8100670584613057
GOTERM_BP_FAT	GO:0006413~translational initiation	31	0.38745156855393076	4.545998140372536E-4	201018_AT, 201665_X_AT, 200099_S_AT, 211487_X_AT, 231896_S_AT, 201435_S_AT, 212820_AT, 208707_AT, 221494_X_AT, 215482_S_AT, 208708_X_AT, 210501_X_AT, 210949_S_AT, 202231_AT, 223682_S_AT, 201016_AT, 208756_AT, 208688_X_AT, 212578_X_AT, 203095_AT, 200024_AT, 203462_X_AT, 213570_AT, 208697_S_AT, 208066_S_AT, 212391_X_AT, 242550_AT, 209429_X_AT, 212130_X_AT, 208985_S_AT, 218253_S_AT, 221509_AT, 20163…	5556	45	13528	1.677337812974962	0.9314382526454335	0.01681910776572826	0.876446315144952
GOTERM_BP_FAT	GO:0009891~positive regulation of biosynthetic process	329	4.111986001749781	4.559574185368357E-4	201464_X_AT, 216645_AT, 219028_AT, 221656_S_AT, 210649_S_AT, 217419_X_AT, 1552344_S_AT, 215786_AT, 218166_S_AT, 209060_X_AT, 217144_AT, 210104_AT, 207643_S_AT, 229885_AT, 209239_AT, 200750_S_AT, 236404_AT, 211603_S_AT, 209290_S_AT, 206510_AT, 211466_AT, 225452_AT, 207186_S_AT, 218386_X_AT, 207700_S_AT, 221700_S_AT, 227205_AT, 1553565_S_AT, 201896_S_AT, 201122_X_AT, 228038_AT, 200063_S_AT, 226981_…	5556	695	13528	1.1526101796748347	0.9319849234294311	0.016763721649896035	0.8790527668974146
GOTERM_BP_FAT	GO:0034504~protein localization in nucleus	56	0.699912510936133	4.6159360520182225E-4	201464_X_AT, 234304_S_AT, 221506_S_AT, 212635_AT, 202057_AT, 240168_AT, 220864_S_AT, 225765_AT, 1560386_AT, 236545_AT, 209824_S_AT, 202432_AT, 211953_S_AT, 204421_S_AT, 200750_S_AT, 218134_S_AT, 206510_AT, 211762_S_AT, 200677_AT, 215624_AT, 227033_AT, 202055_AT, 221643_S_AT, 236982_AT, 205841_AT, 200940_S_AT, 209862_S_AT, 242407_AT, 232653_AT, 220407_S_AT, 242561_AT, 202058_S_AT, 208775_AT, 24210…	5556	94	13528	1.4505460839728563	0.934208249160044	0.016864062603172858	0.8898729321542898
GOTERM_BP_FAT	GO:0006260~DNA replication	102	1.274840644919385	4.6626386698843896E-4	225818_S_AT, 1053_AT, 1555772_A_AT, 212141_AT, 216237_S_AT, 233827_S_AT, 201479_AT, 227766_AT, 222036_S_AT, 204510_AT, 205664_AT, 200659_S_AT, 212836_AT, 224731_AT, 216212_S_AT, 1554696_S_AT, 209476_AT, 204227_S_AT, 209290_S_AT, 211466_AT, 222238_S_AT, 201969_AT, 225452_AT, 224320_S_AT, 203976_S_AT, 233304_AT, 232997_AT, 204883_S_AT, 201478_S_AT, 204200_S_AT, 203975_S_AT, 201555_AT, 208541_X_AT, …	5556	190	13528	1.3071274298056157	0.9359953866692043	0.016928369919977926	0.8988378980482548
GOTERM_BP_FAT	GO:0060548~negative regulation of cell death	180	2.249718785151856	4.70370340029806E-4	201302_AT, 219028_AT, 222874_S_AT, 212985_AT, 207829_S_AT, 219528_S_AT, 227349_AT, 217144_AT, 234986_AT, 201107_S_AT, 211711_S_AT, 228363_AT, 205232_S_AT, 205067_AT, 200090_AT, 216628_AT, 209239_AT, 234354_X_AT, 229958_AT, 219366_AT, 204999_S_AT, 214327_X_AT, 202512_S_AT, 221700_S_AT, 212284_X_AT, 206853_S_AT, 221618_S_AT, 215791_AT, 1559227_S_AT, 210563_X_AT, 221567_AT, 201773_AT, 211936_AT, 200…	5556	360	13528	1.2174226061915048	0.9375266371371588	0.016971706644207774	0.906719987963045
GOTERM_BP_FAT	GO:0006606~protein import into nucleus	52	0.6499187601549806	4.7186168211210954E-4	201464_X_AT, 234304_S_AT, 221506_S_AT, 205201_AT, 228758_AT, 204228_AT, 212635_AT, 240168_AT, 202057_AT, 224218_S_AT, 206634_AT, 213507_S_AT, 220864_S_AT, 211982_X_AT, 1560386_AT, 225765_AT, 222659_AT, 236545_AT, 212269_S_AT, 214744_S_AT, 209824_S_AT, 211953_S_AT, 202432_AT, 226342_AT, 204421_S_AT, 200750_S_AT, 1561073_AT, 218134_S_AT, 206510_AT, 211762_S_AT, 200677_AT, 211300_S_AT, 224621_AT, 15…	5556	86	13528	1.4722319888827498	0.93807362629968	0.0169215090231849	0.9095823683888282
GOTERM_BP_FAT	GO:0010639~negative regulation of organelle organization	50	0.6249218847644045	4.7275521669606983E-4	205347_S_AT, 233445_AT, 214577_AT, 203162_S_AT, 34206_AT, 203448_S_AT, 240757_AT, 33850_AT, 204642_AT, 203527_S_AT, 1554089_S_AT, 214786_AT, 228912_AT, 204354_AT, 1558759_S_AT, 212752_AT, 210015_S_AT, 203928_X_AT, 240939_X_AT, 228131_AT, 226342_AT, 222457_S_AT, 1556839_S_AT, 210694_S_AT, 1564525_AT, 217892_S_AT, 242671_AT, 212566_AT, 227364_AT, 232949_AT, 209172_S_AT, 213047_X_AT, 204969_S_AT, 24…	5556	82	13528	1.4846617148676886	0.9383990571149206	0.01685078877509072	0.9112973202516361
GOTERM_BP_FAT	GO:0007346~regulation of mitotic cell cycle	84	1.0498687664041995	4.8318859626207136E-4	233445_AT, 1555261_AT, 205353_S_AT, 213260_AT, 212985_AT, 202516_S_AT, 225945_AT, 202514_AT, 209361_S_AT, 205067_AT, 204318_S_AT, 215425_AT, 223651_X_AT, 1558331_AT, 202892_AT, 232925_AT, 204317_AT, 204883_S_AT, 239648_AT, 218803_AT, 225552_X_AT, 1557370_S_AT, 1564521_X_AT, 242693_AT, 204315_S_AT, 212672_AT, 201725_AT, 217299_S_AT, 209832_S_AT, 208711_S_AT, 204817_AT, 218284_AT, 40148_AT, 217208_…	5556	152	13528	1.345572354211663	0.9420747473945816	0.017116080322098326	0.9313199167624853
GOTERM_BP_FAT	GO:0032886~regulation of microtubule-based process	33	0.4124484439445069	5.171631178880309E-4	216918_S_AT, 203162_S_AT, 214577_AT, 33850_AT, 202483_S_AT, 203448_S_AT, 240757_AT, 203527_S_AT, 1554089_S_AT, 1560386_AT, 208633_S_AT, 227165_AT, 242558_AT, 1558759_S_AT, 212752_AT, 210015_S_AT, 203928_X_AT, 240939_X_AT, 217976_S_AT, 218308_AT, 232136_S_AT, 210694_S_AT, 242671_AT, 232098_AT, 212566_AT, 1560296_AT, 222479_S_AT, 201896_S_AT, 225684_AT, 200063_S_AT, 237713_AT, 204455_AT, 212567_S_A…	5556	49	13528	1.6397937144620267	0.9525912224242938	0.01819950771024048	0.9964935017582
GOTERM_BP_FAT	GO:0009150~purine ribonucleotide metabolic process	77	0.9623797025371827	5.857722243907581E-4	213587_S_AT, 208745_AT, 235833_AT, 213995_AT, 205473_AT, 1559691_AT, 228816_AT, 209440_AT, 1553155_X_AT, 212122_AT, 1557586_S_AT, 200096_S_AT, 230430_AT, 214255_AT, 213042_S_AT, 209281_S_AT, 1559582_AT, 209017_S_AT, 207508_AT, 214150_X_AT, 200818_AT, 211137_S_AT, 234998_AT, 201972_AT, 215716_S_AT, 205711_X_AT, 200864_S_AT, 205197_S_AT, 210149_S_AT, 214798_AT, 224655_AT, 229061_S_AT, 214934_AT, 21…	5556	138	13528	1.358573053286172	0.9683669584841359	0.020467594673015954	1.1279829322554225
GOTERM_BP_FAT	GO:0006355~regulation of transcription, DNA-dependent	792	9.898762654668166	6.19958707078448E-4	201464_X_AT, 227069_AT, 203957_AT, 212544_AT, 216645_AT, 221656_S_AT, 202171_AT, 206572_X_AT, 1552344_S_AT, 227349_AT, 241700_AT, 244512_AT, 1558755_X_AT, 237189_AT, 207643_S_AT, 228917_AT, 229885_AT, 221123_X_AT, 209239_AT, 200750_S_AT, 244195_AT, 236404_AT, 226605_AT, 1553703_AT, 238883_AT, 207625_S_AT, 225452_AT, 207186_S_AT, 218386_X_AT, 229000_AT, 204999_S_AT, 207700_S_AT, 227205_AT, 231188_…	5556	1773	13528	1.087646592333527	0.9741428924899884	0.02152198736587707	1.1934395278707544
GOTERM_BP_FAT	GO:0001841~neural tube formation	28	0.3499562554680665	6.483462860816301E-4	205263_AT, 213373_S_AT, 226029_AT, 202205_AT, 204654_S_AT, 218709_S_AT, 205558_AT, 227155_AT, 1557100_S_AT, 206837_AT, 209815_AT, 202046_S_AT, 212745_S_AT, 236263_AT, 207011_S_AT, 211537_X_AT, 204859_S_AT, 57532_AT, 200021_AT, 227264_AT, 211778_S_AT, 241955_AT, 214353_AT, 200634_AT, 211536_X_AT, 224481_S_AT, 203313_S_AT, 203987_AT, 209204_AT, 215624_AT, 206854_S_AT, 206853_S_AT, 1565881_AT, 15577…	5556	40	13528	1.7043916486681063	0.9781289694960383	0.0223650002547382	1.247761774142897
GOTERM_BP_FAT	GO:0015986~ATP synthesis coupled proton transport	28	0.3499562554680665	6.483462860816301E-4	213587_S_AT, 208745_AT, 221504_S_AT, 205473_AT, 220197_AT, 217801_AT, 228816_AT, 201971_S_AT, 204158_S_AT, 213738_S_AT, 207573_X_AT, 1553155_X_AT, 1557586_S_AT, 200096_S_AT, 208746_X_AT, 208898_AT, 214132_AT, 208678_AT, 201172_X_AT, 207508_AT, 201089_AT, 200818_AT, 214150_X_AT, 214244_S_AT, 201322_AT, 205704_S_AT, 208764_S_AT, 207507_S_AT, 201972_AT, 202325_S_AT, 200078_S_AT, 1552532_A_AT, 155398…	5556	40	13528	1.7043916486681063	0.9781289694960383	0.0223650002547382	1.247761774142897
GOTERM_BP_FAT	GO:0015985~energy coupled proton transport, down electrochemical gradient	28	0.3499562554680665	6.483462860816301E-4	213587_S_AT, 208745_AT, 221504_S_AT, 205473_AT, 220197_AT, 217801_AT, 228816_AT, 201971_S_AT, 204158_S_AT, 213738_S_AT, 207573_X_AT, 1553155_X_AT, 1557586_S_AT, 200096_S_AT, 208746_X_AT, 208898_AT, 214132_AT, 208678_AT, 201172_X_AT, 207508_AT, 201089_AT, 200818_AT, 214150_X_AT, 214244_S_AT, 201322_AT, 205704_S_AT, 208764_S_AT, 207507_S_AT, 201972_AT, 202325_S_AT, 200078_S_AT, 1552532_A_AT, 155398…	5556	40	13528	1.7043916486681063	0.9781289694960383	0.0223650002547382	1.247761774142897
GOTERM_BP_FAT	GO:0070507~regulation of microtubule cytoskeleton organization	29	0.36245469316335455	7.013954050959419E-4	216918_S_AT, 203162_S_AT, 214577_AT, 33850_AT, 202483_S_AT, 203448_S_AT, 240757_AT, 203527_S_AT, 1554089_S_AT, 1560386_AT, 208633_S_AT, 227165_AT, 242558_AT, 1558759_S_AT, 212752_AT, 210015_S_AT, 203928_X_AT, 240939_X_AT, 217976_S_AT, 232136_S_AT, 210694_S_AT, 242671_AT, 232098_AT, 212566_AT, 1560296_AT, 222479_S_AT, 201896_S_AT, 225684_AT, 200063_S_AT, 204455_AT, 212567_S_AT, 223679_AT, 222669_S…	5556	42	13528	1.6812026466454113	0.9840049341521446	0.024032823201144415	1.349200237982151
GOTERM_BP_FAT	GO:0006325~chromatin organization	187	2.337207849018873	7.111742059148116E-4	231862_AT, 226521_S_AT, 239207_AT, 212332_AT, 203098_AT, 205550_S_AT, 210649_S_AT, 215698_AT, 235388_AT, 227349_AT, 215786_AT, 218166_S_AT, 201549_X_AT, 225026_AT, 229885_AT, 239163_AT, 203890_S_AT, 210719_S_AT, 211997_X_AT, 224765_AT, 1556306_AT, 208527_X_AT, 208490_X_AT, 208989_S_AT, 208987_S_AT, 201183_S_AT, 212126_AT, 201414_S_AT, 228822_S_AT, 222778_S_AT, 207186_S_AT, 203976_S_AT, 218386_X_A…	5556	378	13528	1.2045398272900074	0.984901380711945	0.02422315057210478	1.3678880911886293
GOTERM_BP_FAT	GO:0014020~primary neural tube formation	24	0.29996250468691416	8.211218815106755E-4	205263_AT, 226029_AT, 204654_S_AT, 202205_AT, 205558_AT, 227155_AT, 1557100_S_AT, 206837_AT, 202046_S_AT, 209815_AT, 212745_S_AT, 207011_S_AT, 204859_S_AT, 57532_AT, 227264_AT, 200021_AT, 211778_S_AT, 241955_AT, 214353_AT, 200634_AT, 224481_S_AT, 203987_AT, 203313_S_AT, 209204_AT, 215624_AT, 1565881_AT, 1557797_A_AT, 219683_AT, 220512_AT, 229397_S_AT	5556	33	13528	1.7707965180967342	0.9921062221728028	0.02775680473071873	1.5777735026268336
GOTERM_BP_FAT	GO:0006612~protein targeting to membrane	24	0.29996250468691416	8.211218815106755E-4	201611_S_AT, 203970_S_AT, 224926_AT, 210733_AT, 200958_S_AT, 219180_S_AT, 218357_S_AT, 208634_S_AT, 208943_S_AT, 1555764_S_AT, 225435_AT, 208633_S_AT, 200652_AT, 228190_AT, 203605_AT, 200007_AT, 208942_S_AT, 221604_S_AT, 240829_AT, 201399_S_AT, 208095_S_AT, 218316_AT, 201914_S_AT, 229969_AT, 218408_AT, 222481_AT, 1552789_AT, 209678_S_AT, 1552790_A_AT, 216538_AT, 1557505_A_AT, 211935_AT, 223494_AT…	5556	33	13528	1.7707965180967342	0.9921062221728028	0.02775680473071873	1.5777735026268336
GOTERM_BP_FAT	GO:0009141~nucleoside triphosphate metabolic process	73	0.9123859517560305	8.689827268914032E-4	213587_S_AT, 208745_AT, 206191_AT, 213995_AT, 205473_AT, 1559691_AT, 209549_S_AT, 228816_AT, 1553155_X_AT, 212122_AT, 1557586_S_AT, 200096_S_AT, 214255_AT, 213042_S_AT, 209281_S_AT, 1559582_AT, 209017_S_AT, 207508_AT, 214150_X_AT, 200818_AT, 211137_S_AT, 201972_AT, 234998_AT, 215716_S_AT, 205711_X_AT, 200864_S_AT, 205197_S_AT, 210149_S_AT, 214798_AT, 224655_AT, 229061_S_AT, 214934_AT, 228952_AT, …	5556	131	13528	1.3568221412516006	0.9940478980526182	0.029184228950399183	1.6690054288088452
GOTERM_BP_FAT	GO:0031570~DNA integrity checkpoint	34	0.42494688163979505	9.067853663853393E-4	231913_S_AT, 226521_S_AT, 237133_AT, 205550_S_AT, 222757_S_AT, 203061_S_AT, 209361_S_AT, 210449_X_AT, 204318_S_AT, 232876_AT, 202268_S_AT, 209896_S_AT, 238170_AT, 238075_AT, 204317_AT, 240510_AT, 211300_S_AT, 235508_AT, 207556_S_AT, 204883_S_AT, 209895_AT, 202907_S_AT, 209421_AT, 222487_S_AT, 202530_AT, 221196_X_AT, 204315_S_AT, 233543_S_AT, 212672_AT, 207405_S_AT, 220746_S_AT, 218598_AT, 217299_…	5556	52	13528	1.5920141773273522	0.9952376670472912	0.030262619884867337	1.7410077960920534
GOTERM_BP_FAT	GO:0006366~transcription from RNA polymerase II promoter	121	1.5123109611298586	9.217504660265184E-4	227278_AT, 204849_AT, 209358_AT, 215698_AT, 200085_S_AT, 212080_AT, 233827_S_AT, 210188_AT, 209517_S_AT, 214179_S_AT, 211730_S_AT, 207824_S_AT, 212955_S_AT, 216711_S_AT, 229811_AT, 222286_AT, 209239_AT, 203341_AT, 229712_AT, 215167_AT, 230536_AT, 227538_AT, 231069_AT, 201652_AT, 211002_S_AT, 225452_AT, 227685_AT, 210891_S_AT, 201146_AT, 219518_S_AT, 212064_X_AT, 202635_S_AT, 209204_AT, 227205_AT,…	5556	234	13528	1.2590438918732656	0.9956400846115709	0.030581500365730818	1.7694978774911663
GOTERM_BP_FAT	GO:0008360~regulation of cell shape	35	0.4374453193350831	9.357165985072504E-4	34206_AT, 227948_AT, 1555483_X_AT, 223169_S_AT, 214721_X_AT, 212122_AT, 202046_S_AT, 214255_AT, 1552612_AT, 229026_AT, 1559582_AT, 237491_AT, 238905_AT, 217230_AT, 1552613_S_AT, 209850_S_AT, 1559101_AT, 209663_S_AT, 1554640_AT, 205848_AT, 208623_S_AT, 204693_AT, 229397_S_AT, 210872_X_AT, 221737_AT, 222537_S_AT, 219901_AT, 224709_S_AT, 212119_AT, 239023_AT, 242514_AT, 211926_S_AT, 210701_AT, 20481…	5556	54	13528	1.5781404154334322	0.9959849100728175	0.030864210054923458	1.7960790897701195
GOTERM_BP_FAT	GO:0000209~protein polyubiquitination	20	0.2499687539057618	9.467975356226273E-4	203103_S_AT, 227625_S_AT, 223257_AT, 207231_AT, 205558_AT, 223255_AT, 1560739_A_AT, 214786_AT, 201003_X_AT, 205162_AT, 239163_AT, 223256_AT, 239101_AT, 227264_AT, 202203_S_AT, 1554794_A_AT, 202316_X_AT, 223186_AT, 202038_AT, 213186_AT, 228588_S_AT, 215533_S_AT, 1554883_A_AT, 222683_AT, 235449_AT, 207783_X_AT, 209743_S_AT, 218803_AT, 243030_AT, 223493_AT, 236235_AT, 223258_S_AT, 203409_AT, 209744_…	5556	26	13528	1.872957855679238	0.9962389913884074	0.031050474468092948	1.8171641654424864
GOTERM_BP_FAT	GO:0000082~G1/S transition of mitotic cell cycle	36	0.44994375703037126	9.608115000486701E-4	203957_AT, 211607_X_AT, 1555772_A_AT, 237376_AT, 227013_AT, 210984_X_AT, 203565_S_AT, 204510_AT, 223169_S_AT, 236545_AT, 201912_S_AT, 202432_AT, 204244_S_AT, 202246_S_AT, 203532_X_AT, 213198_AT, 232925_AT, 240971_X_AT, 210240_S_AT, 207163_S_AT, 232466_AT, 203625_X_AT, 225276_AT, 212540_AT, 214322_AT, 225429_AT, 208711_S_AT, 201408_AT, 211792_S_AT, 55065_AT, 203531_AT, 243286_AT, 215438_X_AT, 2091…	5556	56	13528	1.5652576365319344	0.9965374337496249	0.031328786506935824	1.843824128331517
GOTERM_BP_FAT	GO:0001701~in utero embryonic development	94	1.1748531433570804	9.874621762022047E-4	203103_S_AT, 206117_AT, 207144_S_AT, 213260_AT, 209871_S_AT, 224754_AT, 244476_AT, 227766_AT, 210188_AT, 1554930_A_AT, 215243_S_AT, 1557804_AT, 206116_S_AT, 226735_AT, 221497_X_AT, 214168_S_AT, 237491_AT, 201969_AT, 225452_AT, 215305_AT, 1555594_A_AT, 211939_X_AT, 214239_X_AT, 221964_AT, 209870_S_AT, 213959_S_AT, 221737_AT, 203394_S_AT, 201157_S_AT, 217299_S_AT, 224793_S_AT, 205854_AT, 1569578_AT…	5556	176	13528	1.300428692977289	0.9970412178317598	0.032007171878184804	1.8945050477256142
GOTERM_BP_FAT	GO:0042770~DNA damage response, signal transduction	48	0.5999250093738283	0.0010297016475558805	224016_AT, 231913_S_AT, 219028_AT, 226521_S_AT, 221188_S_AT, 237133_AT, 205550_S_AT, 210985_S_AT, 222757_S_AT, 203061_S_AT, 217555_AT, 209361_S_AT, 208368_S_AT, 210449_X_AT, 204318_S_AT, 232876_AT, 202911_AT, 203215_S_AT, 202268_S_AT, 209896_S_AT, 238170_AT, 202520_S_AT, 238075_AT, 204317_AT, 225116_AT, 218634_AT, 219361_S_AT, 240510_AT, 211300_S_AT, 235508_AT, 204883_S_AT, 207556_S_AT, 209895_AT…	5556	80	13528	1.4609071274298056	0.9976938788430701	0.033171720101723756	1.9747799538411104
GOTERM_BP_FAT	GO:0007265~Ras protein signal transduction	60	0.7499062617172854	0.0012010389588768531	228487_S_AT, 212777_AT, 221725_AT, 212983_AT, 1557126_A_AT, 200958_S_AT, 234000_S_AT, 208840_S_AT, 204323_X_AT, 211121_S_AT, 209154_AT, 217777_S_AT, 213464_AT, 242297_AT, 223169_S_AT, 210059_S_AT, 214721_X_AT, 239653_AT, 239496_AT, 235635_AT, 210449_X_AT, 209881_S_AT, 205203_AT, 232876_AT, 220425_X_AT, 215519_X_AT, 201168_X_AT, 204421_S_AT, 206383_S_AT, 202788_AT, 211716_X_AT, 217717_S_AT, 238905…	5556	105	13528	1.3913401213617196	0.9991608978123793	0.03837775336877569	2.2997632479648145
GOTERM_BP_FAT	GO:0000122~negative regulation of transcription from RNA polymerase II promoter	135	1.687289088863892	0.001208846011696178	203957_AT, 227069_AT, 219028_AT, 209724_S_AT, 215802_AT, 210188_AT, 243796_AT, 237456_AT, 209239_AT, 210541_S_AT, 40560_AT, 201565_S_AT, 207186_S_AT, 207760_S_AT, 206067_S_AT, 222921_S_AT, 202616_S_AT, 212346_S_AT, 221618_S_AT, 1559227_S_AT, 202815_S_AT, 223915_AT, 228038_AT, 207147_AT, 203297_S_AT, 225335_AT, 238547_AT, 1558588_AT, 225227_AT, 201566_X_AT, 215505_S_AT, 223679_AT, 208645_S_AT, 230…	5556	266	13528	1.2357297130515275	0.9991986785201961	0.03841440369179916	2.314546874642609
GOTERM_BP_FAT	GO:0060606~tube closure	22	0.274965629296338	0.0012695023752756578	205263_AT, 226029_AT, 204654_S_AT, 202205_AT, 205558_AT, 227155_AT, 1557100_S_AT, 206837_AT, 202046_S_AT, 209815_AT, 212745_S_AT, 207011_S_AT, 204859_S_AT, 57532_AT, 227264_AT, 241955_AT, 214353_AT, 200634_AT, 224481_S_AT, 203313_S_AT, 203987_AT, 209204_AT, 215624_AT, 1565881_AT, 1557797_A_AT, 219683_AT, 220512_AT, 229397_S_AT	5556	30	13528	1.7855531557475404	0.9994397909360858	0.04008799868538604	2.4293350027305594
GOTERM_BP_FAT	GO:0001843~neural tube closure	22	0.274965629296338	0.0012695023752756578	205263_AT, 226029_AT, 204654_S_AT, 202205_AT, 205558_AT, 227155_AT, 1557100_S_AT, 206837_AT, 202046_S_AT, 209815_AT, 212745_S_AT, 207011_S_AT, 204859_S_AT, 57532_AT, 227264_AT, 241955_AT, 214353_AT, 200634_AT, 224481_S_AT, 203313_S_AT, 203987_AT, 209204_AT, 215624_AT, 1565881_AT, 1557797_A_AT, 219683_AT, 220512_AT, 229397_S_AT	5556	30	13528	1.7855531557475404	0.9994397909360858	0.04008799868538604	2.4293350027305594
GOTERM_BP_FAT	GO:0009144~purine nucleoside triphosphate metabolic process	68	0.8498937632795901	0.0013260899555141395	213587_S_AT, 208745_AT, 213995_AT, 205473_AT, 1559691_AT, 209549_S_AT, 228816_AT, 1553155_X_AT, 212122_AT, 1557586_S_AT, 200096_S_AT, 214255_AT, 213042_S_AT, 209281_S_AT, 1559582_AT, 209017_S_AT, 207508_AT, 214150_X_AT, 200818_AT, 211137_S_AT, 201972_AT, 234998_AT, 215716_S_AT, 205711_X_AT, 200864_S_AT, 205197_S_AT, 210149_S_AT, 214798_AT, 224655_AT, 229061_S_AT, 214934_AT, 217801_AT, 204862_S_AT…	5556	122	13528	1.3571268396888903	0.9995988443800643	0.04161558235331975	2.5363078848428144
GOTERM_BP_FAT	GO:0034220~ion transmembrane transport	32	0.39995000624921884	0.0013875884350239862	213587_S_AT, 208745_AT, 221504_S_AT, 205473_AT, 220197_AT, 217801_AT, 228816_AT, 201971_S_AT, 204158_S_AT, 213738_S_AT, 207573_X_AT, 1553155_X_AT, 1557586_S_AT, 200096_S_AT, 230696_AT, 208746_X_AT, 208898_AT, 203123_S_AT, 214132_AT, 208678_AT, 201172_X_AT, 207508_AT, 204624_AT, 201089_AT, 200818_AT, 214150_X_AT, 214244_S_AT, 203124_S_AT, 201322_AT, 205704_S_AT, 208764_S_AT, 207507_S_AT, 201972_AT…	5556	49	13528	1.5901029958419652	0.9997209516933842	0.04327426511686394	2.652438182430683
GOTERM_BP_FAT	GO:0043244~regulation of protein complex disassembly	33	0.4124484439445069	0.0014279455187632384	203162_S_AT, 214577_AT, 33850_AT, 240757_AT, 203527_S_AT, 1554089_S_AT, 201574_AT, 228912_AT, 1558759_S_AT, 212752_AT, 210015_S_AT, 203928_X_AT, 240939_X_AT, 226342_AT, 1556839_S_AT, 222457_S_AT, 217892_S_AT, 1564525_AT, 210694_S_AT, 242671_AT, 212566_AT, 227364_AT, 232949_AT, 204969_S_AT, 242996_AT, 201122_X_AT, 230988_AT, 202795_X_AT, 222456_S_AT, 212567_S_AT, 200696_S_AT, 201237_AT, 222669_S_A…	5556	51	13528	1.5754880786007708	0.9997800973546738	0.04427142212208035	2.7285749228331047
GOTERM_BP_FAT	GO:0006352~transcription initiation	49	0.6124234470691163	0.0014662795538934797	227278_AT, 222540_S_AT, 209358_AT, 225456_AT, 203565_S_AT, 215786_AT, 218166_S_AT, 211730_S_AT, 218954_S_AT, 207824_S_AT, 212955_S_AT, 229885_AT, 202611_S_AT, 216711_S_AT, 242656_AT, 51176_AT, 215167_AT, 227538_AT, 203893_AT, 225452_AT, 210891_S_AT, 203572_S_AT, 212064_X_AT, 218955_AT, 204771_S_AT, 202635_S_AT, 227205_AT, 213301_X_AT, 221618_S_AT, 230376_AT, 204391_X_AT, 202303_X_AT, 221598_S_AT,…	5556	83	13528	1.4374387398405717	0.9998246267274258	0.04519597127020014	2.80084272743254
GOTERM_BP_FAT	GO:0051186~cofactor metabolic process	102	1.274840644919385	0.0014803968190124494	218387_S_AT, 214358_AT, 203978_AT, 234801_S_AT, 203924_AT, 218760_AT, 216591_S_AT, 215316_AT, 224954_AT, 202784_S_AT, 214045_AT, 213149_AT, 205012_S_AT, 203433_AT, 203115_AT, 234986_AT, 214179_S_AT, 204532_X_AT, 225826_AT, 209980_S_AT, 59631_AT, 219147_S_AT, 220865_S_AT, 202004_X_AT, 201509_AT, 221906_AT, 231919_AT, 221628_S_AT, 200681_AT, 223686_AT, 217738_AT, 222769_AT, 1566671_A_AT, 218742_AT,…	5556	195	13528	1.2736113418618817	0.9998386482515709	0.04538427646161647	2.8274439420792996
GOTERM_BP_FAT	GO:0006916~anti-apoptosis	107	1.3373328333958256	0.0015311551846775976	201302_AT, 210017_AT, 59625_AT, 213260_AT, 207829_S_AT, 1562454_AT, 227349_AT, 217144_AT, 205558_AT, 201471_S_AT, 202299_S_AT, 229404_AT, 226191_AT, 216037_X_AT, 201107_S_AT, 236402_AT, 228363_AT, 205232_S_AT, 205067_AT, 214988_S_AT, 224731_AT, 209939_X_AT, 209239_AT, 221479_S_AT, 209476_AT, 227264_AT, 202581_AT, 207782_S_AT, 209678_S_AT, 200681_AT, 207300_S_AT, 214909_S_AT, 219366_AT, 204999_S_A…	5556	206	13528	1.264701154004767	0.9998804223698277	0.04666217392174865	2.9230310904893475
GOTERM_BP_FAT	GO:0006626~protein targeting to mitochondrion	24	0.29996250468691416	0.0015549852163845921	222754_AT, 210386_S_AT, 218357_S_AT, 225535_S_AT, 226881_AT, 201782_S_AT, 1555764_S_AT, 202264_S_AT, 227143_S_AT, 201821_S_AT, 228053_S_AT, 200640_AT, 200639_S_AT, 231958_AT, 212434_AT, 203093_S_AT, 201781_S_AT, 244290_AT, 218316_AT, 222474_S_AT, 222481_AT, 218408_AT, 241448_AT, 225036_AT, 212432_AT, 211725_S_AT, 203092_AT, 215171_S_AT, 223814_AT, 223478_AT, 227153_AT, 201519_AT, 201870_AT, 23174…	5556	34	13528	1.7187142675644773	0.9998961139616958	0.04712811838951003	2.9678765685401287
GOTERM_BP_FAT	GO:0070585~protein localization in mitochondrion	24	0.29996250468691416	0.0015549852163845921	222754_AT, 210386_S_AT, 218357_S_AT, 225535_S_AT, 226881_AT, 201782_S_AT, 1555764_S_AT, 202264_S_AT, 227143_S_AT, 201821_S_AT, 228053_S_AT, 200640_AT, 200639_S_AT, 231958_AT, 212434_AT, 203093_S_AT, 201781_S_AT, 244290_AT, 218316_AT, 222474_S_AT, 222481_AT, 218408_AT, 241448_AT, 225036_AT, 212432_AT, 211725_S_AT, 203092_AT, 215171_S_AT, 223814_AT, 223478_AT, 227153_AT, 201519_AT, 201870_AT, 23174…	5556	34	13528	1.7187142675644773	0.9998961139616958	0.04712811838951003	2.9678765685401287
GOTERM_BP_FAT	GO:0051656~establishment of organelle localization	42	0.5249343832020997	0.001555482253119122	230219_AT, 65517_AT, 235320_AT, 210951_X_AT, 238886_AT, 213836_S_AT, 241387_AT, 223651_X_AT, 202892_AT, 207782_S_AT, 202520_S_AT, 237491_AT, 230194_AT, 222625_S_AT, 209172_S_AT, 225878_AT, 209234_AT, 210334_X_AT, 239851_AT, 211615_S_AT, 200819_S_AT, 217784_AT, 212144_AT, 200063_S_AT, 31799_AT, 235007_AT, 200065_S_AT, 226400_AT, 222294_S_AT, 204817_AT, 203827_AT, 1559529_AT, 223907_S_AT, 230856_AT…	5556	69	13528	1.4820796944940058	0.9998964183267471	0.04690189310685211	2.9688117273789283
GOTERM_BP_FAT	GO:0022604~regulation of cell morphogenesis	72	0.8998875140607425	0.0015590364738103186	214577_AT, 232269_X_AT, 213437_AT, 1555483_X_AT, 223169_S_AT, 214721_X_AT, 212122_AT, 202046_S_AT, 1552612_AT, 214255_AT, 241387_AT, 213939_S_AT, 203928_X_AT, 210968_S_AT, 207782_S_AT, 1559582_AT, 237491_AT, 211509_S_AT, 1552319_A_AT, 217230_AT, 1555814_A_AT, 205848_AT, 219051_X_AT, 204693_AT, 229397_S_AT, 220407_S_AT, 221737_AT, 210651_S_AT, 208073_X_AT, 203055_S_AT, 222537_S_AT, 218284_AT, 2121…	5556	131	13528	1.338235536576921	0.999898568959355	0.04676757531512776	2.9754986317084953
GOTERM_BP_FAT	GO:0008610~lipid biosynthetic process	160	1.9997500312460943	0.0016306677552249266	203103_S_AT, 222874_S_AT, 57163_AT, 1554835_A_AT, 242059_AT, 1552256_A_AT, 231780_AT, 1554741_S_AT, 1558014_S_AT, 225424_AT, 225278_AT, 242616_AT, 220751_S_AT, 215535_S_AT, 229958_AT, 202392_S_AT, 205281_S_AT, 212636_AT, 223470_AT, 226937_AT, 235168_AT, 223182_S_AT, 177_AT, 203515_S_AT, 212263_AT, 204488_AT, 201773_AT, 225114_AT, 224967_AT, 216230_X_AT, 211033_S_AT, 1555058_A_AT, 228002_AT, 22626…	5556	323	13528	1.2061152754838438	0.9999335460000377	0.048617777939026	3.1101724715009493
GOTERM_BP_FAT	GO:0006611~protein export from nucleus	15	0.18747656542932134	0.0017234910573986168	223266_AT, 232454_AT, 240168_AT, 242336_AT, 52169_AT, 226183_AT, 208775_AT, 200935_AT, 211982_X_AT, 223057_S_AT, 223056_S_AT, 1560386_AT, 226191_AT, 218708_AT, 224832_AT, 213753_X_AT, 200749_AT, 1558739_AT, 200750_S_AT, 200692_S_AT, 215458_S_AT, 230729_AT, 224336_S_AT, 208459_S_AT, 236370_AT, 212952_AT, 212666_AT, 200691_S_AT, 201122_X_AT, 223055_S_AT	5556	18	13528	2.029037676985841	0.999961583372926	0.05105773561477833	3.284425697790949
GOTERM_BP_FAT	GO:0043254~regulation of protein complex assembly	52	0.6499187601549806	0.0019579459132025214	266_S_AT, 205347_S_AT, 214577_AT, 226915_S_AT, 237330_AT, 203448_S_AT, 1569484_S_AT, 226183_AT, 202474_S_AT, 203527_S_AT, 204725_S_AT, 226191_AT, 214786_AT, 228912_AT, 221539_AT, 223101_S_AT, 224731_AT, 216711_S_AT, 236780_AT, 200679_X_AT, 203928_X_AT, 226342_AT, 200950_AT, 232136_S_AT, 1556839_S_AT, 1564525_AT, 242839_AT, 227364_AT, 232949_AT, 228603_AT, 202260_S_AT, 215457_AT, 201954_AT, 227205…	5556	90	13528	1.4067994560435166	0.9999903778753396	0.057517739738705775	3.7232353860887857
GOTERM_BP_FAT	GO:0000226~microtubule cytoskeleton organization	79	0.987376577927759	0.00208405244536884	216918_S_AT, 214577_AT, 209258_S_AT, 230219_AT, 1555278_A_AT, 202817_S_AT, 221047_S_AT, 208633_S_AT, 204662_AT, 203714_S_AT, 242558_AT, 209194_AT, 239163_AT, 241387_AT, 212752_AT, 203928_X_AT, 200750_S_AT, 226395_AT, 210694_S_AT, 232098_AT, 1560296_AT, 227330_X_AT, 201896_S_AT, 206003_AT, 200063_S_AT, 219531_AT, 204455_AT, 212320_AT, 218876_AT, 211072_X_AT, 223679_AT, 55065_AT, 204817_AT, 227772_…	5556	147	13528	1.3085222569949506	0.9999954310290546	0.0608084522466078	3.9584769455137447
GOTERM_BP_FAT	GO:0006163~purine nucleotide metabolic process	97	1.2123484564429445	0.0021993717212587176	213587_S_AT, 208745_AT, 235833_AT, 205473_AT, 213995_AT, 1559691_AT, 209549_S_AT, 228816_AT, 209440_AT, 212122_AT, 1553155_X_AT, 1557586_S_AT, 200096_S_AT, 1552931_A_AT, 214255_AT, 230430_AT, 222317_AT, 1556764_S_AT, 213042_S_AT, 1559582_AT, 209281_S_AT, 205760_S_AT, 209017_S_AT, 207508_AT, 200818_AT, 214150_X_AT, 204491_AT, 1556763_AT, 211137_S_AT, 235567_AT, 234998_AT, 201972_AT, 215716_S_AT, 2…	5556	186	13528	1.2697848688233973	0.9999976879435605	0.06375210346243221	4.173118509249774
GOTERM_BP_FAT	GO:0006367~transcription initiation from RNA polymerase II promoter	41	0.5124359455068116	0.002297000875948774	227278_AT, 209358_AT, 225456_AT, 203565_S_AT, 211730_S_AT, 207824_S_AT, 212955_S_AT, 202611_S_AT, 216711_S_AT, 242656_AT, 51176_AT, 215167_AT, 227538_AT, 203893_AT, 225452_AT, 210891_S_AT, 203572_S_AT, 212064_X_AT, 202635_S_AT, 227205_AT, 230376_AT, 221598_S_AT, 228361_AT, 208066_S_AT, 203692_S_AT, 203497_AT, 208979_AT, 221418_S_AT, 211297_S_AT, 202634_AT, 223946_AT, 1554721_A_AT, 215545_AT, 2026…	5556	68	13528	1.4680684368779908	0.9999987012340511	0.06616454661139459	4.354478115568494
GOTERM_BP_FAT	GO:0042773~ATP synthesis coupled electron transport	35	0.4374453193350831	0.0023090236424256824	202785_AT, 228940_AT, 211752_S_AT, 208969_AT, 1553570_X_AT, 223613_AT, 1553538_S_AT, 209066_X_AT, 201227_S_AT, 228301_X_AT, 1553551_S_AT, 1559691_AT, 201757_AT, 217773_S_AT, 228142_AT, 218200_S_AT, 226391_AT, 203189_S_AT, 223048_AT, 242732_AT, 222521_X_AT, 203190_AT, 203478_AT, 203621_AT, 1553569_AT, 201740_AT, 201304_AT, 205849_S_AT, 223112_S_AT, 201966_AT, 203371_S_AT, 217860_AT, 203613_S_AT, 2…	5556	56	13528	1.5217782577393808	0.9999987902801731	0.06617661003775688	4.376789536536386
GOTERM_BP_FAT	GO:0042775~mitochondrial ATP synthesis coupled electron transport	35	0.4374453193350831	0.0023090236424256824	202785_AT, 228940_AT, 211752_S_AT, 208969_AT, 1553570_X_AT, 223613_AT, 1553538_S_AT, 209066_X_AT, 201227_S_AT, 228301_X_AT, 1553551_S_AT, 1559691_AT, 201757_AT, 217773_S_AT, 228142_AT, 218200_S_AT, 226391_AT, 203189_S_AT, 223048_AT, 242732_AT, 222521_X_AT, 203190_AT, 203478_AT, 203621_AT, 1553569_AT, 201740_AT, 201304_AT, 205849_S_AT, 223112_S_AT, 201966_AT, 203371_S_AT, 217860_AT, 203613_S_AT, 2…	5556	56	13528	1.5217782577393808	0.9999987902801731	0.06617661003775688	4.376789536536386
GOTERM_BP_FAT	GO:0016331~morphogenesis of embryonic epithelium	36	0.44994375703037126	0.0023215151198950645	205263_AT, 213373_S_AT, 226029_AT, 202205_AT, 204654_S_AT, 223679_AT, 218709_S_AT, 205558_AT, 227155_AT, 1557100_S_AT, 210150_S_AT, 206837_AT, 209815_AT, 202046_S_AT, 242558_AT, 212745_S_AT, 236263_AT, 207011_S_AT, 211537_X_AT, 204859_S_AT, 57532_AT, 200021_AT, 227264_AT, 211778_S_AT, 241955_AT, 214353_AT, 200634_AT, 211536_X_AT, 228537_AT, 206935_AT, 205879_X_AT, 229570_AT, 224481_S_AT, 203313_S…	5556	58	13528	1.5112832352722125	0.9999988763378143	0.06620148525037395	4.399965546405604
GOTERM_BP_FAT	GO:0030036~actin cytoskeleton organization	115	1.4373203349581303	0.0025363817145499026	205347_S_AT, 238592_AT, 216918_S_AT, 206117_AT, 221725_AT, 232058_AT, 212983_AT, 223323_X_AT, 200958_S_AT, 204323_X_AT, 202516_S_AT, 200935_AT, 215418_AT, 204725_S_AT, 223169_S_AT, 212122_AT, 207268_X_AT, 202514_AT, 1569208_A_AT, 206116_S_AT, 212988_X_AT, 211793_S_AT, 206093_X_AT, 221607_X_AT, 244753_AT, 242420_AT, 202734_AT, 209678_S_AT, 222457_S_AT, 1559582_AT, 1564525_AT, 217892_S_AT, 232757_A…	5556	226	13528	1.238969908955956	0.9999996842846055	0.07176447000597563	4.797784462027077
GOTERM_BP_FAT	GO:0043087~regulation of GTPase activity	67	0.8373953255843021	0.0030953115251677495	213926_S_AT, 204323_X_AT, 227871_AT, 204642_AT, 215342_S_AT, 232476_AT, 224790_AT, 218268_AT, 1552472_A_AT, 206079_AT, 222236_S_AT, 214061_AT, 236075_S_AT, 215624_AT, 233038_AT, 243851_AT, 227632_AT, 212052_S_AT, 218091_AT, 202373_S_AT, 215994_X_AT, 238193_AT, 240238_AT, 212960_AT, 226291_AT, 200009_AT, 1565762_AT, 200815_S_AT, 203387_S_AT, 240759_AT, 90265_AT, 231205_AT, 204982_AT, 202117_AT, 22…	5556	123	13528	1.3262977986151352	0.9999999883976666	0.08648523536817854	5.825285405054337
GOTERM_BP_FAT	GO:0032318~regulation of Ras GTPase activity	58	0.7249093863267091	0.003106323257404048	213926_S_AT, 204323_X_AT, 204642_AT, 215342_S_AT, 232476_AT, 224790_AT, 218268_AT, 1552472_A_AT, 222236_S_AT, 214061_AT, 236075_S_AT, 233038_AT, 227632_AT, 212052_S_AT, 218091_AT, 215994_X_AT, 238193_AT, 240238_AT, 212960_AT, 226291_AT, 1565762_AT, 200815_S_AT, 203387_S_AT, 240759_AT, 90265_AT, 231205_AT, 204982_AT, 226133_S_AT, 1560101_AT, 227820_AT, 224796_AT, 209650_S_AT, 215435_AT, 211547_S_A…	5556	104	13528	1.3578944453674475	0.9999999891289727	0.08637114819696967	5.845422637198993
GOTERM_BP_FAT	GO:0006732~coenzyme metabolic process	81	1.0123734533183353	0.0031272595953381315	218387_S_AT, 234801_S_AT, 214358_AT, 218760_AT, 203924_AT, 216591_S_AT, 215316_AT, 224954_AT, 202784_S_AT, 214045_AT, 213149_AT, 205012_S_AT, 234986_AT, 203433_AT, 209980_S_AT, 59631_AT, 219147_S_AT, 220865_S_AT, 202004_X_AT, 201509_AT, 221906_AT, 231919_AT, 221628_S_AT, 200681_AT, 223686_AT, 217738_AT, 222769_AT, 1566671_A_AT, 217751_AT, 235822_AT, 217973_AT, 204212_AT, 205770_AT, 217874_AT, 213…	5556	153	13528	1.2890357006733582	0.9999999903946847	0.0865209608615587	5.8836978035196825
GOTERM_BP_FAT	GO:0008654~phospholipid biosynthetic process	57	0.7124109486314211	0.0031957149106821114	226432_AT, 238457_AT, 1557126_A_AT, 242059_AT, 205078_AT, 231576_AT, 209707_AT, 1554741_S_AT, 233479_AT, 204233_S_AT, 225424_AT, 225903_AT, 232007_AT, 241494_AT, 227639_AT, 204428_S_AT, 205452_AT, 228667_AT, 205203_AT, 215535_S_AT, 32837_AT, 227379_AT, 210678_S_AT, 202793_AT, 219375_AT, 1561884_AT, 215690_X_AT, 223183_AT, 213288_AT, 212989_AT, 202392_S_AT, 227851_S_AT, 205281_S_AT, 209345_S_AT, 2…	5556	102	13528	1.360648795155211	0.9999999935919093	0.08792023096904755	6.008742723825233
GOTERM_BP_FAT	GO:0006986~response to unfolded protein	42	0.5249343832020997	0.0032741577905991094	202262_X_AT, 220342_X_AT, 206976_S_AT, 208659_AT, 223209_S_AT, 208959_S_AT, 202500_AT, 200800_S_AT, 203811_S_AT, 230659_AT, 200664_S_AT, 202014_AT, 202581_AT, 208815_X_AT, 235573_AT, 205824_AT, 201797_S_AT, 235745_AT, 225750_AT, 201146_AT, 217168_S_AT, 214909_S_AT, 213059_AT, 223243_S_AT, 208687_X_AT, 200799_AT, 225923_AT, 208499_S_AT, 229721_X_AT, 206782_S_AT, 200666_S_AT, 225488_AT, 208711_S_AT…	5556	71	13528	1.4403309707054421	0.9999999959701928	0.08956498380599498	6.151837861792908
GOTERM_BP_FAT	GO:0051247~positive regulation of protein metabolic process	122	1.524809398825147	0.0033852064719370857	213578_AT, 229267_AT, 202243_S_AT, 225521_AT, 217144_AT, 201107_S_AT, 210759_S_AT, 210460_S_AT, 200090_AT, 205067_AT, 223651_X_AT, 1559820_AT, 217878_S_AT, 201400_AT, 205032_AT, 218555_AT, 200098_S_AT, 221700_S_AT, 227205_AT, 201199_S_AT, 39763_AT, 212666_AT, 236235_AT, 201122_X_AT, 201068_S_AT, 225552_X_AT, 205841_AT, 1558418_AT, 200987_X_AT, 205263_AT, 242304_AT, 212845_AT, 227625_S_AT, 208711_…	5556	243	13528	1.222432575764309	0.9999999979103199	0.0920372776135927	6.3540591294309445
GOTERM_BP_FAT	GO:0009166~nucleotide catabolic process	32	0.39995000624921884	0.0034623192692508323	201128_S_AT, 206191_AT, 228962_AT, 228952_AT, 203234_AT, 217801_AT, 213738_S_AT, 212119_AT, 204076_AT, 209731_AT, 212122_AT, 215545_AT, 217297_S_AT, 230696_AT, 1552931_A_AT, 230430_AT, 222317_AT, 241489_AT, 219293_S_AT, 243586_AT, 1556764_S_AT, 218102_AT, 1556331_A_AT, 1559582_AT, 205760_S_AT, 209017_S_AT, 204639_AT, 210337_S_AT, 219214_S_AT, 212120_AT, 204491_AT, 200818_AT, 201322_AT, 1556763_AT…	5556	51	13528	1.5277460156128686	0.999999998675617	0.0936052673000144	6.494239476559905
GOTERM_BP_FAT	GO:0051494~negative regulation of cytoskeleton organization	34	0.42494688163979505	0.003487645458145365	205347_S_AT, 203162_S_AT, 214577_AT, 34206_AT, 33850_AT, 240757_AT, 204642_AT, 203527_S_AT, 1554089_S_AT, 214786_AT, 228912_AT, 1558759_S_AT, 212752_AT, 210015_S_AT, 203928_X_AT, 240939_X_AT, 226342_AT, 1556839_S_AT, 222457_S_AT, 217892_S_AT, 1564525_AT, 210694_S_AT, 242671_AT, 227364_AT, 212566_AT, 232949_AT, 204969_S_AT, 243030_AT, 217733_S_AT, 230988_AT, 202795_X_AT, 222456_S_AT, 212567_S_AT, …	5556	55	13528	1.505177040382224	0.9999999988598571	0.09382864094166132	6.540235539798822
GOTERM_BP_FAT	GO:0009260~ribonucleotide biosynthetic process	67	0.8373953255843021	0.003995094437312418	213587_S_AT, 208745_AT, 235833_AT, 213995_AT, 205473_AT, 228816_AT, 209440_AT, 1553155_X_AT, 1557586_S_AT, 200096_S_AT, 214255_AT, 230352_AT, 213042_S_AT, 209281_S_AT, 207508_AT, 214150_X_AT, 200818_AT, 211137_S_AT, 201972_AT, 215716_S_AT, 205711_X_AT, 205197_S_AT, 210149_S_AT, 214798_AT, 224655_AT, 229061_S_AT, 214934_AT, 217801_AT, 204862_S_AT, 217445_S_AT, 204158_S_AT, 210250_X_AT, 217870_S_AT…	5556	124	13528	1.3156018486263035	0.9999999999433568	0.10627178952775063	7.457327556885717
GOTERM_BP_FAT	GO:0007017~microtubule-based process	126	1.574803149606299	0.00412154171301846	216918_S_AT, 212878_S_AT, 230219_AT, 235093_AT, 1555278_A_AT, 202817_S_AT, 203714_S_AT, 204318_S_AT, 209194_AT, 239163_AT, 241387_AT, 212752_AT, 203928_X_AT, 200750_S_AT, 210694_S_AT, 232098_AT, 211762_S_AT, 201896_S_AT, 200063_S_AT, 204455_AT, 213656_S_AT, 211072_X_AT, 223679_AT, 55065_AT, 227772_AT, 218522_S_AT, 208977_X_AT, 218383_AT, 219978_S_AT, 211277_X_AT, 226968_AT, 200815_S_AT, 228291_S_…	5556	253	13528	1.2126106591314594	0.9999999999731986	0.10896147151722557	7.6845187349191875
GOTERM_BP_FAT	GO:0006399~tRNA metabolic process	64	0.7999000124984377	0.004416356316980983	219384_S_AT, 200840_AT, 204245_S_AT, 204283_AT, 222754_AT, 221277_S_AT, 241402_AT, 219217_AT, 223036_AT, 202868_S_AT, 224430_S_AT, 201139_S_AT, 213671_S_AT, 222734_AT, 201767_S_AT, 226882_X_AT, 204282_S_AT, 202542_S_AT, 225399_AT, 219122_S_AT, 221952_X_AT, 219581_AT, 221229_S_AT, 204744_S_AT, 200841_S_AT, 201797_S_AT, 200802_AT, 235551_AT, 209252_AT, 232489_AT, 238760_AT, 227653_AT, 201330_AT, 20…	5556	118	13528	1.3205940134958696	0.9999999999953196	0.11578494062705447	8.212167425324745
GOTERM_BP_FAT	GO:0009199~ribonucleoside triphosphate metabolic process	64	0.7999000124984377	0.004416356316980983	213587_S_AT, 208745_AT, 213995_AT, 205473_AT, 1559691_AT, 228816_AT, 1553155_X_AT, 212122_AT, 1557586_S_AT, 200096_S_AT, 214255_AT, 213042_S_AT, 209281_S_AT, 1559582_AT, 209017_S_AT, 207508_AT, 214150_X_AT, 200818_AT, 211137_S_AT, 201972_AT, 234998_AT, 215716_S_AT, 205711_X_AT, 200864_S_AT, 205197_S_AT, 210149_S_AT, 214798_AT, 224655_AT, 229061_S_AT, 214934_AT, 217801_AT, 204862_S_AT, 204158_S_AT…	5556	118	13528	1.3205940134958696	0.9999999999953196	0.11578494062705447	8.212167425324745
GOTERM_BP_FAT	GO:0009113~purine base biosynthetic process	9	0.11248593925759282	0.004608271269118128	235833_AT, 204639_AT, 201014_S_AT, 201013_S_AT, 213892_S_AT, 203219_S_AT, 217445_S_AT, 209440_AT, 224954_AT, 210005_AT, 209980_S_AT, 244822_AT, 202854_AT, 229333_AT, 209433_S_AT, 214431_AT	5556	9	13528	2.434845212383009	0.9999999999984975	0.11998107210094022	8.554111686870403
GOTERM_BP_FAT	GO:0010564~regulation of cell cycle process	62	0.7749031371078615	0.004718818364948358	233445_AT, 205353_S_AT, 212985_AT, 204510_AT, 200935_AT, 1560386_AT, 209361_S_AT, 205067_AT, 204318_S_AT, 223651_X_AT, 1558331_AT, 202892_AT, 222479_S_AT, 204317_AT, 202521_AT, 239648_AT, 225552_X_AT, 1557370_S_AT, 200063_S_AT, 1564521_X_AT, 242693_AT, 204315_S_AT, 212672_AT, 209832_S_AT, 204817_AT, 208775_AT, 40148_AT, 211941_S_AT, 231042_S_AT, 214728_X_AT, 219978_S_AT, 225019_AT, 213419_AT, 212…	5556	114	13528	1.3242140628749701	0.9999999999992193	0.12214475765283606	8.75053013499054
GOTERM_BP_FAT	GO:0051052~regulation of DNA metabolic process	62	0.7749031371078615	0.004718818364948358	201464_X_AT, 231913_S_AT, 226521_S_AT, 202057_AT, 205550_S_AT, 212983_AT, 200935_AT, 211762_S_AT, 215305_AT, 204771_S_AT, 201332_S_AT, 204883_S_AT, 204200_S_AT, 210947_S_AT, 202055_AT, 238759_AT, 220746_S_AT, 237377_AT, 217299_S_AT, 209832_S_AT, 202058_S_AT, 218238_AT, 207029_AT, 204617_S_AT, 205162_AT, 211450_S_AT, 204203_AT, 222879_S_AT, 205733_AT, 211851_X_AT, 227432_S_AT, 239233_AT, 228537_AT…	5556	114	13528	1.3242140628749701	0.9999999999992193	0.12214475765283606	8.75053013499054
GOTERM_BP_FAT	GO:0016441~posttranscriptional gene silencing	16	0.19997500312460942	0.004763705451176915	227798_AT, 229841_AT, 225827_AT, 201679_AT, 217594_AT, 228620_AT, 203677_S_AT, 218284_AT, 201680_X_AT, 213229_AT, 222047_S_AT, 234734_S_AT, 219811_AT, 212704_AT, 219426_AT, 223849_S_AT, 233836_AT, 203077_S_AT, 208015_AT, 243834_AT, 242506_AT, 204113_AT, 244047_AT, 209489_AT, 228120_AT, 205398_S_AT, 225569_AT	5556	21	13528	1.8551201618156261	0.9999999999994015	0.12269804547243668	8.830170579135766
GOTERM_BP_FAT	GO:0035194~posttranscriptional gene silencing by RNA	16	0.19997500312460942	0.004763705451176915	227798_AT, 229841_AT, 225827_AT, 201679_AT, 217594_AT, 228620_AT, 203677_S_AT, 218284_AT, 201680_X_AT, 213229_AT, 222047_S_AT, 234734_S_AT, 219811_AT, 212704_AT, 219426_AT, 223849_S_AT, 233836_AT, 203077_S_AT, 208015_AT, 243834_AT, 242506_AT, 204113_AT, 244047_AT, 209489_AT, 228120_AT, 205398_S_AT, 225569_AT	5556	21	13528	1.8551201618156261	0.9999999999994015	0.12269804547243668	8.830170579135766
GOTERM_BP_FAT	GO:0022904~respiratory electron transport chain	38	0.47494063242094736	0.00494826682806832	208969_AT, 228940_AT, 223613_AT, 228301_X_AT, 1559691_AT, 226391_AT, 203189_S_AT, 203608_AT, 242732_AT, 203478_AT, 1553569_AT, 201740_AT, 205849_S_AT, 203371_S_AT, 203613_S_AT, 218190_S_AT, 202090_S_AT, 203977_AT, 211752_S_AT, 202785_AT, 1553570_X_AT, 229061_S_AT, 1553538_S_AT, 201227_S_AT, 209066_X_AT, 1553551_S_AT, 217773_S_AT, 201757_AT, 218200_S_AT, 228142_AT, 229081_AT, 223048_AT, 222521_X_A…	5556	64	13528	1.4456893448524117	0.9999999999997994	0.12659744501062276	9.156934486531688
GOTERM_BP_FAT	GO:0031365~N-terminal protein amino acid modification	12	0.14998125234345708	0.004959807097179345	226998_AT, 215743_AT, 205005_S_AT, 201157_S_AT, 212673_AT, 219378_AT, 205006_S_AT, 217745_S_AT, 209861_S_AT, 239585_AT, 227993_AT, 222393_S_AT, 219158_S_AT, 1555450_A_AT, 219575_S_AT, 221713_S_AT, 237239_AT, 244341_AT, 227805_AT	5556	14	13528	2.0870101820425795	0.9999999999998127	0.12632772836690676	9.177329468113138
GOTERM_BP_FAT	GO:0006302~double-strand break repair	37	0.4624421947256593	0.005017515750641521	231913_S_AT, 226521_S_AT, 205550_S_AT, 235478_AT, 227766_AT, 208368_S_AT, 228131_AT, 208393_S_AT, 202520_S_AT, 208642_S_AT, 233085_S_AT, 240510_AT, 200642_AT, 211300_S_AT, 204883_S_AT, 201529_S_AT, 202907_S_AT, 209421_AT, 202276_AT, 221196_X_AT, 233543_S_AT, 205395_S_AT, 220746_S_AT, 226044_AT, 235215_AT, 201964_AT, 217299_S_AT, 206235_AT, 235609_AT, 201528_AT, 219494_AT, 205647_AT, 205733_AT, 22…	5556	62	13528	1.4530527880350217	0.9999999999998669	0.127156082424138	9.279252157936547
GOTERM_BP_FAT	GO:0006888~ER to Golgi vesicle-mediated transport	27	0.3374578177727784	0.005094697019060807	226742_AT, 208097_S_AT, 224576_AT, 243880_AT, 218354_AT, 203511_S_AT, 1554482_A_AT, 221274_S_AT, 217861_S_AT, 236862_AT, 223452_S_AT, 217785_S_AT, 204630_S_AT, 1556416_S_AT, 208733_AT, 224470_AT, 226422_AT, 202361_AT, 210293_S_AT, 210790_S_AT, 209476_AT, 202710_AT, 203512_AT, 208734_X_AT, 214257_S_AT, 207707_S_AT, 238228_AT, 218135_AT, 222700_AT, 208732_AT, 239159_AT, 212900_AT, 244841_AT, 240172…	5556	42	13528	1.5652576365319346	0.9999999999999157	0.12843539322131103	9.415397053429853
GOTERM_BP_FAT	GO:0006120~mitochondrial electron transport, NADH to ubiquinone	27	0.3374578177727784	0.005094697019060807	202785_AT, 211752_S_AT, 208969_AT, 228940_AT, 201227_S_AT, 228301_X_AT, 1553551_S_AT, 1559691_AT, 201757_AT, 217773_S_AT, 218200_S_AT, 226391_AT, 203189_S_AT, 242732_AT, 222521_X_AT, 203190_AT, 203478_AT, 203621_AT, 201740_AT, 201304_AT, 223112_S_AT, 201966_AT, 203371_S_AT, 217860_AT, 203613_S_AT, 209224_S_AT, 218201_AT, 209095_AT, 222992_S_AT, 202000_AT, 208714_AT, 209303_AT	5556	42	13528	1.5652576365319346	0.9999999999999157	0.12843539322131103	9.415397053429853
GOTERM_BP_FAT	GO:0016197~endosome transport	35	0.4374453193350831	0.005133927347947973	218780_AT, 214785_AT, 240527_AT, 1554638_AT, 213271_S_AT, 214531_S_AT, 205248_AT, 213267_AT, 210943_S_AT, 201471_S_AT, 204630_S_AT, 203518_AT, 213836_S_AT, 208112_X_AT, 234068_S_AT, 226395_AT, 201716_AT, 1560680_AT, 227987_AT, 233323_AT, 215606_S_AT, 219058_X_AT, 222221_X_AT, 212754_S_AT, 217784_AT, 202829_S_AT, 219356_S_AT, 227988_S_AT, 226049_AT, 205710_AT, 223894_S_AT, 200900_S_AT, 218373_AT, …	5556	58	13528	1.4693031454035401	0.9999999999999332	0.12881145915671788	9.484523604235417
GOTERM_BP_FAT	GO:0034655~nucleobase, nucleoside, nucleotide and nucleic acid catabolic process	35	0.4374453193350831	0.005133927347947973	201128_S_AT, 206191_AT, 203234_AT, 205627_AT, 213738_S_AT, 212605_S_AT, 212122_AT, 1552931_A_AT, 204290_S_AT, 230430_AT, 222317_AT, 211973_AT, 218102_AT, 1556764_S_AT, 1559582_AT, 205760_S_AT, 209017_S_AT, 204639_AT, 210337_S_AT, 200818_AT, 229803_S_AT, 204491_AT, 1556763_AT, 234998_AT, 214582_AT, 200864_S_AT, 204766_S_AT, 203743_S_AT, 204224_S_AT, 215635_AT, 209579_S_AT, 228962_AT, 228952_AT, 21…	5556	58	13528	1.4693031454035401	0.9999999999999332	0.12881145915671788	9.484523604235417
GOTERM_BP_FAT	GO:0034656~nucleobase, nucleoside and nucleotide catabolic process	35	0.4374453193350831	0.005133927347947973	201128_S_AT, 206191_AT, 203234_AT, 205627_AT, 213738_S_AT, 212605_S_AT, 212122_AT, 1552931_A_AT, 204290_S_AT, 230430_AT, 222317_AT, 211973_AT, 218102_AT, 1556764_S_AT, 1559582_AT, 205760_S_AT, 209017_S_AT, 204639_AT, 210337_S_AT, 200818_AT, 229803_S_AT, 204491_AT, 1556763_AT, 234998_AT, 214582_AT, 200864_S_AT, 204766_S_AT, 203743_S_AT, 204224_S_AT, 215635_AT, 209579_S_AT, 228962_AT, 228952_AT, 21…	5556	58	13528	1.4693031454035401	0.9999999999999332	0.12881145915671788	9.484523604235417
GOTERM_BP_FAT	GO:0030029~actin filament-based process	120	1.4998125234345707	0.005156984357258238	238592_AT, 216918_S_AT, 232058_AT, 221725_AT, 223323_X_AT, 200958_S_AT, 202516_S_AT, 223169_S_AT, 212122_AT, 228912_AT, 1569208_A_AT, 206093_X_AT, 211793_S_AT, 244753_AT, 242420_AT, 202734_AT, 232757_AT, 217892_S_AT, 1564525_AT, 237491_AT, 205809_S_AT, 232098_AT, 212276_AT, 211137_S_AT, 215457_AT, 208878_S_AT, 224813_AT, 204200_S_AT, 204527_AT, 230988_AT, 1562416_AT, 202795_X_AT, 204455_AT, 22245…	5556	241	13528	1.2123710601077224	0.9999999999999417	0.12880635037372	9.525128303394991
GOTERM_BP_FAT	GO:0000079~regulation of cyclin-dependent protein kinase activity	33	0.4124484439445069	0.005212748306861931	211607_X_AT, 1555772_A_AT, 227013_AT, 210984_X_AT, 203565_S_AT, 203527_S_AT, 243796_AT, 227896_AT, 211711_S_AT, 206967_AT, 218264_AT, 242656_AT, 225363_AT, 218555_AT, 201700_AT, 233314_AT, 227322_S_AT, 232925_AT, 238075_AT, 210240_S_AT, 207163_S_AT, 202815_S_AT, 202814_S_AT, 204995_AT, 238547_AT, 213183_S_AT, 217492_S_AT, 208711_S_AT, 211792_S_AT, 201408_AT, 216894_X_AT, 211297_S_AT, 218238_AT, 2…	5556	54	13528	1.4879609631229502	0.9999999999999581	0.12956142920251956	9.623260379016617
GOTERM_BP_FAT	GO:0006368~RNA elongation from RNA polymerase II promoter	30	0.3749531308586427	0.005234342076101888	227278_AT, 209358_AT, 200085_S_AT, 211297_S_AT, 203565_S_AT, 202634_AT, 215545_AT, 202678_AT, 211730_S_AT, 212955_S_AT, 216711_S_AT, 229811_AT, 239346_AT, 242656_AT, 208996_S_AT, 235020_AT, 209302_AT, 203893_AT, 204093_AT, 201484_AT, 243985_AT, 219518_S_AT, 205930_AT, 203572_S_AT, 202635_S_AT, 212782_X_AT, 202306_AT, 202356_S_AT, 1553528_A_AT, 227205_AT, 213887_S_AT, 230376_AT, 201281_AT, 213090_…	5556	48	13528	1.5217782577393808	0.9999999999999631	0.12951920955296692	9.661233463262853
GOTERM_BP_FAT	GO:0007031~peroxisome organization	17	0.21247344081989752	0.005377732430192128	202850_AT, 204873_AT, 203970_S_AT, 201707_AT, 219180_S_AT, 236514_AT, 210296_S_AT, 235093_AT, 218034_AT, 211033_S_AT, 223098_S_AT, 229663_AT, 221604_S_AT, 240829_AT, 215023_S_AT, 221834_AT, 205094_AT, 49878_AT, 223099_S_AT, 204212_AT, 201706_S_AT, 206351_S_AT, 203244_AT, 221833_AT, 205161_S_AT, 1554878_A_AT, 244126_AT	5556	23	13528	1.799668200457007	0.9999999999999842	0.1322776016128342	9.913004764115929
GOTERM_BP_FAT	GO:0006099~tricarboxylic acid cycle	17	0.21247344081989752	0.005377732430192128	208911_S_AT, 216591_S_AT, 202784_S_AT, 210045_AT, 210131_X_AT, 1555037_A_AT, 200793_S_AT, 242001_AT, 202004_X_AT, 210014_X_AT, 238056_AT, 201509_AT, 215088_S_AT, 210418_S_AT, 215772_X_AT, 207071_S_AT, 202471_S_AT, 202930_S_AT, 214835_S_AT, 217307_AT, 212459_X_AT, 202783_AT, 202069_S_AT, 217874_AT, 234084_X_AT, 201193_AT, 201729_S_AT, 211023_AT, 203033_X_AT, 213333_AT, 208660_AT	5556	23	13528	1.799668200457007	0.9999999999999842	0.1322776016128342	9.913004764115929
GOTERM_BP_FAT	GO:0046356~acetyl-CoA catabolic process	17	0.21247344081989752	0.005377732430192128	208911_S_AT, 216591_S_AT, 202784_S_AT, 210045_AT, 210131_X_AT, 1555037_A_AT, 200793_S_AT, 242001_AT, 202004_X_AT, 210014_X_AT, 238056_AT, 201509_AT, 215088_S_AT, 210418_S_AT, 215772_X_AT, 207071_S_AT, 202471_S_AT, 202930_S_AT, 214835_S_AT, 217307_AT, 212459_X_AT, 202783_AT, 202069_S_AT, 217874_AT, 234084_X_AT, 201193_AT, 201729_S_AT, 211023_AT, 203033_X_AT, 213333_AT, 208660_AT	5556	23	13528	1.799668200457007	0.9999999999999842	0.1322776016128342	9.913004764115929
GOTERM_BP_FAT	GO:0051338~regulation of transferase activity	178	2.22472190976128	0.005792672054683868	222874_S_AT, 212332_AT, 227013_AT, 207734_AT, 210787_S_AT, 243796_AT, 1570439_AT, 201107_S_AT, 211711_S_AT, 202161_AT, 205067_AT, 220638_S_AT, 234354_X_AT, 229958_AT, 218555_AT, 227322_S_AT, 211272_S_AT, 226605_AT, 212816_S_AT, 208878_S_AT, 215624_AT, 204200_S_AT, 206853_S_AT, 202815_S_AT, 236126_AT, 205841_AT, 200063_S_AT, 1562440_AT, 238547_AT, 210060_AT, 238759_AT, 211404_S_AT, 208641_S_AT, 20…	5556	372	13528	1.1650603435596119	0.9999999999999987	0.14116929810344048	10.637831021826049
GOTERM_BP_FAT	GO:0007059~chromosome segregation	46	0.574928133983252	0.005798038313279899	207983_S_AT, 209258_S_AT, 204240_S_AT, 233360_AT, 209849_S_AT, 223158_S_AT, 201664_AT, 207956_X_AT, 217555_AT, 227165_AT, 202199_S_AT, 223651_X_AT, 201663_S_AT, 202892_AT, 207782_S_AT, 238474_AT, 201457_X_AT, 202520_S_AT, 235425_AT, 212469_AT, 232588_AT, 209172_S_AT, 215888_AT, 213536_S_AT, 202521_AT, 210334_X_AT, 202129_S_AT, 225684_AT, 213535_S_AT, 201774_S_AT, 1558088_A_AT, 210206_S_AT, 218599…	5556	81	13528	1.3827516020940547	0.9999999999999987	0.14071175251837498	10.64716860143614
GOTERM_BP_FAT	GO:0009205~purine ribonucleoside triphosphate metabolic process	63	0.7874015748031495	0.005870671160471058	213587_S_AT, 201128_S_AT, 208745_AT, 205473_AT, 213995_AT, 1559691_AT, 228816_AT, 213738_S_AT, 212122_AT, 1553155_X_AT, 1557586_S_AT, 207521_S_AT, 216129_AT, 200096_S_AT, 242836_AT, 214255_AT, 213042_S_AT, 1559582_AT, 209281_S_AT, 201172_X_AT, 209017_S_AT, 207508_AT, 210337_S_AT, 200818_AT, 214150_X_AT, 211137_S_AT, 208764_S_AT, 234998_AT, 202325_S_AT, 201972_AT, 215716_S_AT, 1553989_A_AT, 230387…	5556	117	13528	1.3110704989754667	0.9999999999999991	0.14176708017745032	10.77346269220596
GOTERM_BP_FAT	GO:0042733~embryonic digit morphogenesis	18	0.22497187851518563	0.005912818220581822	224862_AT, 204703_AT, 225717_AT, 205201_AT, 225745_AT, 221737_AT, 222506_AT, 223679_AT, 205854_AT, 218709_S_AT, 242514_AT, 201750_S_AT, 231798_AT, 204456_S_AT, 242558_AT, 225544_AT, 236263_AT, 222906_AT, 209468_AT, 220955_X_AT, 221964_AT	5556	25	13528	1.7530885529157667	0.9999999999999993	0.1421321553760445	10.846670418679183
GOTERM_BP_FAT	GO:0032270~positive regulation of cellular protein metabolic process	116	1.4498187726534182	0.005990277882298446	213578_AT, 201532_AT, 208776_AT, 229267_AT, 202243_S_AT, 225214_AT, 225521_AT, 217144_AT, 208799_AT, 210759_S_AT, 201107_S_AT, 210460_S_AT, 205067_AT, 200090_AT, 216711_S_AT, 223651_X_AT, 1559820_AT, 217878_S_AT, 201400_AT, 202892_AT, 209471_S_AT, 204421_S_AT, 207782_S_AT, 205032_AT, 201700_AT, 218555_AT, 200098_S_AT, 201833_AT, 221700_S_AT, 227205_AT, 201199_S_AT, 208651_X_AT, 219500_AT, 39763_A…	5556	233	13528	1.212197616465361	0.9999999999999996	0.14327761924684435	10.981066176277398
GOTERM_BP_FAT	GO:0043549~regulation of kinase activity	171	2.1372328458942635	0.00648860542375434	212332_AT, 207734_AT, 227013_AT, 210787_S_AT, 243796_AT, 1570439_AT, 201107_S_AT, 211711_S_AT, 202161_AT, 205067_AT, 220638_S_AT, 234354_X_AT, 218555_AT, 227322_S_AT, 211272_S_AT, 226605_AT, 212816_S_AT, 208878_S_AT, 215624_AT, 204200_S_AT, 206853_S_AT, 202815_S_AT, 236126_AT, 205841_AT, 200063_S_AT, 1562440_AT, 238547_AT, 210060_AT, 238759_AT, 211404_S_AT, 208641_S_AT, 208711_S_AT, 211297_S_AT, …	5556	357	13528	1.1662703958473237	1.0	0.1536475228859261	11.841102149505222
GOTERM_BP_FAT	GO:0006839~mitochondrial transport	40	0.4999375078115236	0.006707656219599202	210386_S_AT, 222754_AT, 201490_S_AT, 231274_S_AT, 206665_S_AT, 202264_S_AT, 201821_S_AT, 228053_S_AT, 200640_AT, 231958_AT, 204263_S_AT, 212085_AT, 226179_AT, 201781_S_AT, 244290_AT, 218316_AT, 222529_AT, 222481_AT, 207782_S_AT, 225036_AT, 211725_S_AT, 200818_AT, 201489_AT, 211300_S_AT, 227153_AT, 203728_AT, 218978_S_AT, 212773_S_AT, 211855_S_AT, 204493_AT, 229061_S_AT, 218357_S_AT, 225535_S_AT, …	5556	69	13528	1.411504470946672	1.0	0.15778793828949178	12.216651348345009
GOTERM_BP_FAT	GO:0030308~negative regulation of cell growth	51	0.6374203224596925	0.0067138400093144195	228758_AT, 212985_AT, 205627_AT, 202656_S_AT, 220864_S_AT, 210882_S_AT, 202657_S_AT, 32625_AT, 228660_X_AT, 206693_AT, 218012_AT, 210968_S_AT, 204421_S_AT, 219382_AT, 213198_AT, 201740_AT, 211509_S_AT, 217127_AT, 216750_AT, 210240_S_AT, 211300_S_AT, 235508_AT, 208510_S_AT, 239648_AT, 200695_AT, 201896_S_AT, 200975_AT, 218456_AT, 236439_AT, 203403_S_AT, 213097_S_AT, 220407_S_AT, 228952_AT, 203623_…	5556	92	13528	1.3497511503427553	1.0	0.15729760661152248	12.227231026254726
GOTERM_BP_FAT	GO:0060562~epithelial tube morphogenesis	39	0.4874390701162355	0.0068538618691819575	204654_S_AT, 205201_AT, 205558_AT, 1557100_S_AT, 210150_S_AT, 202046_S_AT, 236263_AT, 211537_X_AT, 204859_S_AT, 242022_AT, 227264_AT, 211778_S_AT, 200634_AT, 205879_X_AT, 229570_AT, 203987_AT, 209204_AT, 215624_AT, 206853_S_AT, 206854_S_AT, 1557797_A_AT, 229397_S_AT, 227923_AT, 213373_S_AT, 226029_AT, 205263_AT, 202205_AT, 218709_S_AT, 228347_AT, 205817_AT, 227155_AT, 206837_AT, 209815_AT, 212745…	5556	67	13528	1.4172979594468265	1.0	0.15968050507183074	12.466467190733876
GOTERM_BP_FAT	GO:0044270~nitrogen compound catabolic process	39	0.4874390701162355	0.0068538618691819575	201128_S_AT, 206191_AT, 203234_AT, 205627_AT, 213738_S_AT, 212605_S_AT, 212122_AT, 204532_X_AT, 1552931_A_AT, 204290_S_AT, 230430_AT, 222317_AT, 211973_AT, 218102_AT, 1556764_S_AT, 1559582_AT, 205760_S_AT, 209017_S_AT, 204639_AT, 210337_S_AT, 200818_AT, 229803_S_AT, 204491_AT, 1556763_AT, 229109_S_AT, 234998_AT, 214582_AT, 200864_S_AT, 204766_S_AT, 203743_S_AT, 204224_S_AT, 215635_AT, 209579_S_AT…	5556	67	13528	1.4172979594468265	1.0	0.15968050507183074	12.466467190733876
GOTERM_BP_FAT	GO:0016051~carbohydrate biosynthetic process	58	0.7249093863267091	0.0069664475473871995	218871_X_AT, 1554010_AT, 1559861_AT, 239227_AT, 204875_S_AT, 236129_AT, 205042_AT, 206756_AT, 204065_AT, 203285_S_AT, 209834_AT, 239144_AT, 216627_S_AT, 218981_AT, 239077_AT, 1554930_A_AT, 201554_X_AT, 205480_S_AT, 232002_AT, 202013_S_AT, 1554980_A_AT, 222235_S_AT, 203566_S_AT, 210963_S_AT, 203282_AT, 218473_S_AT, 203283_S_AT, 224794_S_AT, 206278_AT, 243806_AT, 207163_S_AT, 232958_AT, 214106_S_AT…	5556	107	13528	1.3198226384879863	1.0	0.16145344517153304	12.658378269550907
GOTERM_BP_FAT	GO:0051187~cofactor catabolic process	21	0.26246719160104987	0.007074923394398763	208911_S_AT, 216591_S_AT, 205208_AT, 202784_S_AT, 210045_AT, 210131_X_AT, 1555037_A_AT, 204532_X_AT, 200793_S_AT, 242001_AT, 202004_X_AT, 210014_X_AT, 238056_AT, 218120_S_AT, 201509_AT, 215088_S_AT, 210418_S_AT, 215772_X_AT, 207071_S_AT, 202471_S_AT, 202930_S_AT, 214835_S_AT, 217307_AT, 212459_X_AT, 229109_S_AT, 202783_AT, 202069_S_AT, 217874_AT, 234084_X_AT, 201193_AT, 201729_S_AT, 211023_AT, 20…	5556	31	13528	1.6494112729046193	1.0	0.16312099896986254	12.842906332705638
GOTERM_BP_FAT	GO:0031110~regulation of microtubule polymerization or depolymerization	21	0.26246719160104987	0.007074923394398763	216918_S_AT, 203162_S_AT, 214577_AT, 204455_AT, 212567_S_AT, 203448_S_AT, 33850_AT, 240757_AT, 222669_S_AT, 208634_S_AT, 203527_S_AT, 1554089_S_AT, 207629_S_AT, 203449_S_AT, 208633_S_AT, 227165_AT, 225686_AT, 1558759_S_AT, 212308_AT, 212752_AT, 210015_S_AT, 203928_X_AT, 240939_X_AT, 232136_S_AT, 210694_S_AT, 242671_AT, 212566_AT, 232098_AT, 1560296_AT, 209112_AT, 200712_S_AT, 235595_AT, 201896_S_…	5556	31	13528	1.6494112729046193	1.0	0.16312099896986254	12.842906332705638
GOTERM_BP_FAT	GO:0006084~acetyl-CoA metabolic process	21	0.26246719160104987	0.007074923394398763	234801_S_AT, 214358_AT, 208911_S_AT, 212568_S_AT, 240606_AT, 216591_S_AT, 202784_S_AT, 213149_AT, 210045_AT, 210131_X_AT, 1555037_A_AT, 200793_S_AT, 242001_AT, 202004_X_AT, 210014_X_AT, 238056_AT, 201509_AT, 215088_S_AT, 210418_S_AT, 215772_X_AT, 207071_S_AT, 202471_S_AT, 202930_S_AT, 224882_AT, 214835_S_AT, 217307_AT, 212459_X_AT, 202783_AT, 202069_S_AT, 209095_AT, 217874_AT, 234084_X_AT, 201193…	5556	31	13528	1.6494112729046193	1.0	0.16312099896986254	12.842906332705638
GOTERM_BP_FAT	GO:0006818~hydrogen transport	37	0.4624421947256593	0.007134284745457143	213587_S_AT, 208745_AT, 205473_AT, 213995_AT, 228816_AT, 213738_S_AT, 202784_S_AT, 1553155_X_AT, 223748_AT, 1557586_S_AT, 200096_S_AT, 201172_X_AT, 207508_AT, 214150_X_AT, 200818_AT, 208764_S_AT, 202325_S_AT, 201972_AT, 205711_X_AT, 1553989_A_AT, 208870_X_AT, 208737_AT, 214143_X_AT, 212754_S_AT, 210453_X_AT, 210149_S_AT, 1554177_A_AT, 209236_AT, 221504_S_AT, 220197_AT, 217801_AT, 201971_S_AT, 204…	5556	63	13528	1.4299884580662117	1.0	0.16373886810136062	12.943729236602163
GOTERM_BP_FAT	GO:0046034~ATP metabolic process	57	0.7124109486314211	0.007206779815812902	213587_S_AT, 201128_S_AT, 208745_AT, 205473_AT, 213995_AT, 1559691_AT, 228816_AT, 213738_S_AT, 1553155_X_AT, 1557586_S_AT, 207521_S_AT, 200096_S_AT, 242836_AT, 216129_AT, 214255_AT, 213042_S_AT, 209281_S_AT, 201172_X_AT, 209017_S_AT, 207508_AT, 210337_S_AT, 200818_AT, 214150_X_AT, 211137_S_AT, 208764_S_AT, 202325_S_AT, 201972_AT, 215716_S_AT, 1553989_A_AT, 230387_AT, 205711_X_AT, 208870_X_AT, 212…	5556	105	13528	1.3217731152936336	1.0	0.16462602517028002	13.066709222982409
GOTERM_BP_FAT	GO:0042274~ribosomal small subunit biogenesis	10	0.1249843769528809	0.007261157260651173	208646_AT, 208904_S_AT, 201258_AT, 201665_X_AT, 200082_S_AT, 1555878_AT, 211487_X_AT, 221923_S_AT, 213414_S_AT, 221691_X_AT, 201254_X_AT, 208645_S_AT, 212578_X_AT, 226131_S_AT, 200819_S_AT, 202649_X_AT, 213941_X_AT, 200061_S_AT, 213890_X_AT, 238156_AT, 200063_S_AT	5556	11	13528	2.2134956476209178	1.0	0.16512766140784296	13.158846475477882
GOTERM_BP_FAT	GO:0006195~purine nucleotide catabolic process	22	0.274965629296338	0.007332210447901561	201128_S_AT, 228962_AT, 217801_AT, 213738_S_AT, 212119_AT, 212122_AT, 215545_AT, 217297_S_AT, 230696_AT, 1552931_A_AT, 230430_AT, 241489_AT, 222317_AT, 219293_S_AT, 243586_AT, 1556764_S_AT, 1556331_A_AT, 1559582_AT, 205760_S_AT, 209017_S_AT, 204639_AT, 210337_S_AT, 212120_AT, 200818_AT, 204491_AT, 201322_AT, 1556763_AT, 201127_S_AT, 234998_AT, 214582_AT, 200864_S_AT, 1553994_AT, 204766_S_AT, 2305…	5556	33	13528	1.623230141588673	1.0	0.1659704541789947	13.279099582197496
GOTERM_BP_FAT	GO:0045787~positive regulation of cell cycle	34	0.42494688163979505	0.007507191043147076	211607_X_AT, 216645_AT, 241412_AT, 205353_S_AT, 210881_S_AT, 213792_S_AT, 203448_S_AT, 210984_X_AT, 202474_S_AT, 200935_AT, 209153_S_AT, 210825_S_AT, 208368_S_AT, 214202_AT, 205067_AT, 200090_AT, 225544_AT, 242844_AT, 214953_S_AT, 205016_AT, 209471_S_AT, 200781_S_AT, 201700_AT, 232925_AT, 201565_S_AT, 210334_X_AT, 207163_S_AT, 210776_X_AT, 1555086_AT, 205767_AT, 220407_S_AT, 235309_AT, 201566_X_A…	5556	57	13528	1.4523638108951284	1.0	0.16894525793807091	13.574570411393294
GOTERM_BP_FAT	GO:0009060~aerobic respiration	23	0.287464066991626	0.007534385416641451	204295_AT, 208911_S_AT, 1553538_S_AT, 209066_X_AT, 216591_S_AT, 202784_S_AT, 210045_AT, 210131_X_AT, 212600_S_AT, 1555037_A_AT, 200793_S_AT, 241755_AT, 242001_AT, 202004_X_AT, 210014_X_AT, 238056_AT, 201509_AT, 215088_S_AT, 210418_S_AT, 215772_X_AT, 207071_S_AT, 202471_S_AT, 202930_S_AT, 239465_AT, 214835_S_AT, 205849_S_AT, 217307_AT, 212459_X_AT, 202783_AT, 202069_S_AT, 201903_AT, 217874_AT, 200…	5556	35	13528	1.6000411395659775	1.0	0.16886400584778238	13.62040480581721
GOTERM_BP_FAT	GO:0016044~membrane organization	181	2.2622172228471444	0.0076963873144675655	222874_S_AT, 221725_AT, 223763_AT, 1552256_A_AT, 217419_X_AT, 201769_AT, 207829_S_AT, 214531_S_AT, 217861_S_AT, 221619_S_AT, 201107_S_AT, 1552612_AT, 201557_AT, 216628_AT, 218243_AT, 1559530_AT, 218316_AT, 202734_AT, 209477_AT, 208815_X_AT, 229958_AT, 237491_AT, 209089_AT, 202351_AT, 200969_AT, 205425_AT, 242413_AT, 212723_AT, 212900_AT, 215624_AT, 215791_AT, 202829_S_AT, 201851_AT, 212631_AT, 22…	5556	381	13528	1.156711242628149	1.0	0.1715289916040419	13.892971409848398
GOTERM_BP_FAT	GO:0006354~RNA elongation	31	0.38745156855393076	0.007785185957998355	227278_AT, 209358_AT, 200085_S_AT, 211297_S_AT, 203565_S_AT, 202634_AT, 215545_AT, 202678_AT, 211730_S_AT, 212955_S_AT, 216711_S_AT, 229811_AT, 239346_AT, 242656_AT, 208996_S_AT, 235020_AT, 209302_AT, 203893_AT, 204093_AT, 201484_AT, 241428_X_AT, 243985_AT, 219518_S_AT, 205930_AT, 203572_S_AT, 202635_S_AT, 212782_X_AT, 202306_AT, 202356_S_AT, 1553528_A_AT, 227205_AT, 213887_S_AT, 230376_AT, 20128…	5556	51	13528	1.4800039526249664	1.0	0.17268493703966015	14.042027980674943
GOTERM_BP_FAT	GO:0051262~protein tetramerization	25	0.31246094238220223	0.007796345663855051	238544_AT, 203627_AT, 240846_AT, 210328_AT, 237377_AT, 213792_S_AT, 1555886_AT, 205627_AT, 222616_S_AT, 210250_X_AT, 224954_AT, 202447_AT, 203628_AT, 209980_S_AT, 203608_AT, 1569114_AT, 233914_S_AT, 220865_S_AT, 223338_S_AT, 236934_AT, 202854_AT, 219307_AT, 237881_AT, 214649_S_AT, 210976_S_AT, 227432_S_AT, 1553693_S_AT, 226169_AT, 243483_AT, 223712_AT, 240326_AT, 228822_S_AT, 203211_S_AT, 217127_…	5556	39	13528	1.5607982130660316	1.0	0.17226684095217704	14.060743240420837
GOTERM_BP_FAT	GO:0006405~RNA export from nucleus	26	0.3249593800774903	0.007866686884727352	226320_AT, 204064_AT, 218091_AT, 202576_S_AT, 213926_S_AT, 220981_X_AT, 212709_AT, 218708_AT, 210057_AT, 225348_AT, 221919_AT, 230974_AT, 213753_X_AT, 200749_AT, 212147_AT, 209520_S_AT, 200750_S_AT, 226628_AT, 218334_AT, 206920_S_AT, 210178_X_AT, 220257_X_AT, 218768_AT, 226319_S_AT, 221923_S_AT, 201584_S_AT, 221691_X_AT, 227117_AT, 224623_AT, 1561762_S_AT, 202184_S_AT, 201545_S_AT, 214280_X_AT, 2…	5556	41	13528	1.5440481834623963	1.0	0.17303947888210236	14.178619284300654
GOTERM_BP_FAT	GO:0043242~negative regulation of protein complex disassembly	26	0.3249593800774903	0.007866686884727352	202795_X_AT, 214577_AT, 203162_S_AT, 222456_S_AT, 200696_S_AT, 212567_S_AT, 240757_AT, 33850_AT, 201237_AT, 222669_S_AT, 203527_S_AT, 1554089_S_AT, 207629_S_AT, 228912_AT, 205268_S_AT, 1558759_S_AT, 212308_AT, 212752_AT, 210015_S_AT, 240939_X_AT, 203928_X_AT, 226342_AT, 205506_AT, 1556839_S_AT, 222457_S_AT, 210694_S_AT, 1564525_AT, 217892_S_AT, 242671_AT, 227364_AT, 212566_AT, 200672_X_AT, 232949…	5556	41	13528	1.5440481834623963	1.0	0.17303947888210236	14.178619284300654
GOTERM_BP_FAT	GO:0032483~regulation of Rab protein signal transduction	29	0.36245469316335455	0.007889586942278487	212052_S_AT, 221858_AT, 204526_S_AT, 215994_X_AT, 213912_AT, 1553726_S_AT, 240238_AT, 226126_AT, 215342_S_AT, 212960_AT, 226291_AT, 212796_S_AT, 231281_AT, 1565762_AT, 204761_AT, 203387_S_AT, 218268_AT, 215519_X_AT, 33778_AT, 203020_AT, 226133_S_AT, 215070_X_AT, 227820_AT, 214061_AT, 209650_S_AT, 215612_AT, 209403_AT, 222173_S_AT, 236075_S_AT, 217538_AT, 215640_AT, 234276_AT, 240269_AT, 1569566_A…	5556	47	13528	1.5023513012576015	1.0	0.1728580870364469	14.216961527389948
GOTERM_BP_FAT	GO:0032313~regulation of Rab GTPase activity	29	0.36245469316335455	0.007889586942278487	212052_S_AT, 221858_AT, 204526_S_AT, 215994_X_AT, 213912_AT, 1553726_S_AT, 240238_AT, 226126_AT, 215342_S_AT, 212960_AT, 226291_AT, 212796_S_AT, 231281_AT, 1565762_AT, 204761_AT, 203387_S_AT, 218268_AT, 215519_X_AT, 33778_AT, 203020_AT, 226133_S_AT, 215070_X_AT, 227820_AT, 214061_AT, 209650_S_AT, 215612_AT, 209403_AT, 222173_S_AT, 236075_S_AT, 217538_AT, 215640_AT, 234276_AT, 240269_AT, 1569566_A…	5556	47	13528	1.5023513012576015	1.0	0.1728580870364469	14.216961527389948
GOTERM_BP_FAT	GO:0007093~mitotic cell cycle checkpoint	27	0.3374578177727784	0.007902935480778943	204315_S_AT, 233445_AT, 212672_AT, 207405_S_AT, 217299_S_AT, 208711_S_AT, 203448_S_AT, 202516_S_AT, 203527_S_AT, 1557555_AT, 217208_S_AT, 203449_S_AT, 209974_S_AT, 203094_AT, 209361_S_AT, 202514_AT, 204318_S_AT, 222606_AT, 202515_AT, 202268_S_AT, 218403_AT, 209640_AT, 201457_X_AT, 218007_S_AT, 200013_AT, 209172_S_AT, 207331_AT, 206316_S_AT, 204317_AT, 211300_S_AT, 240510_AT, 235508_AT, 204883_S_A…	5556	43	13528	1.528856296147471	1.0	0.17248804574508758	14.239303884675426
GOTERM_BP_FAT	GO:0045792~negative regulation of cell size	54	0.6749156355455568	0.007972656878171381	228758_AT, 212985_AT, 205627_AT, 202656_S_AT, 220864_S_AT, 210882_S_AT, 202657_S_AT, 32625_AT, 224982_AT, 228660_X_AT, 206693_AT, 218012_AT, 210968_S_AT, 204421_S_AT, 219382_AT, 213198_AT, 201740_AT, 211509_S_AT, 217127_AT, 216750_AT, 210240_S_AT, 211300_S_AT, 235508_AT, 207163_S_AT, 215624_AT, 208510_S_AT, 239648_AT, 200695_AT, 201896_S_AT, 200975_AT, 218456_AT, 236439_AT, 203403_S_AT, 213097_S_…	5556	99	13528	1.3280973885725504	1.0	0.1732381195719105	14.355911672009402
GOTERM_BP_FAT	GO:0010627~regulation of protein kinase cascade	122	1.524809398825147	0.009141974435568787	219028_AT, 237241_AT, 229943_AT, 207643_S_AT, 211711_S_AT, 1555723_AT, 202161_AT, 205067_AT, 214075_AT, 216628_AT, 211354_S_AT, 224716_AT, 228261_AT, 234354_X_AT, 211356_X_AT, 238994_AT, 211137_S_AT, 225590_AT, 212816_S_AT, 222986_S_AT, 215624_AT, 222137_AT, 225004_AT, 206853_S_AT, 1565889_AT, 215791_AT, 210563_X_AT, 39763_AT, 202076_AT, 205841_AT, 209544_AT, 205263_AT, 211355_X_AT, 226213_AT, 22…	5556	249	13528	1.1929763691193862	1.0	0.19538549612853195	16.28930849612904
GOTERM_BP_FAT	GO:0021915~neural tube development	39	0.4874390701162355	0.00946457495560751	205201_AT, 204654_S_AT, 216511_S_AT, 1562454_AT, 205558_AT, 1557100_S_AT, 216037_X_AT, 202046_S_AT, 236263_AT, 211537_X_AT, 204859_S_AT, 227264_AT, 211778_S_AT, 207782_S_AT, 236216_AT, 200634_AT, 203987_AT, 218629_AT, 209204_AT, 215624_AT, 206853_S_AT, 206854_S_AT, 1557797_A_AT, 221964_AT, 229397_S_AT, 226029_AT, 213373_S_AT, 205263_AT, 202205_AT, 233689_AT, 213959_S_AT, 203394_S_AT, 211373_S_AT,…	5556	68	13528	1.3964553423961377	1.0	0.20084429480535493	16.815379712779922
GOTERM_BP_FAT	GO:0009152~purine ribonucleotide biosynthetic process	62	0.7749031371078615	0.00980105175332593	213587_S_AT, 208745_AT, 235833_AT, 205473_AT, 213995_AT, 228816_AT, 213738_S_AT, 209440_AT, 1553155_X_AT, 244822_AT, 1557586_S_AT, 207521_S_AT, 216129_AT, 200096_S_AT, 242836_AT, 214255_AT, 213042_S_AT, 209281_S_AT, 201172_X_AT, 204639_AT, 207508_AT, 201014_S_AT, 200818_AT, 214150_X_AT, 211137_S_AT, 208764_S_AT, 202325_S_AT, 210005_AT, 201972_AT, 215716_S_AT, 1553989_A_AT, 230387_AT, 205711_X_AT,…	5556	117	13528	1.2902598561345862	1.0	0.20648614240791896	17.360737977098495
GOTERM_BP_FAT	GO:0009116~nucleoside metabolic process	37	0.4624421947256593	0.009944879210866588	226649_AT, 210328_AT, 201128_S_AT, 235833_AT, 203234_AT, 205627_AT, 209549_S_AT, 209440_AT, 218771_AT, 212605_S_AT, 204956_AT, 202854_AT, 203671_AT, 203302_AT, 211973_AT, 230352_AT, 218102_AT, 204639_AT, 210337_S_AT, 218433_AT, 203219_S_AT, 229803_S_AT, 209925_AT, 203537_AT, 208956_X_AT, 200768_S_AT, 209433_S_AT, 204120_S_AT, 211363_S_AT, 201611_S_AT, 215165_X_AT, 203401_AT, 204862_S_AT, 235937_A…	5556	64	13528	1.407644888408927	1.0	0.20845139153280834	17.5928161400557
GOTERM_BP_FAT	GO:0009143~nucleoside triphosphate catabolic process	17	0.21247344081989752	0.010020070055749751	1559582_AT, 201128_S_AT, 206191_AT, 209017_S_AT, 228952_AT, 204639_AT, 217801_AT, 210337_S_AT, 212120_AT, 200818_AT, 201322_AT, 213738_S_AT, 212119_AT, 201127_S_AT, 234998_AT, 212122_AT, 215545_AT, 200864_S_AT, 217297_S_AT, 204766_S_AT, 230696_AT, 230535_S_AT, 204224_S_AT, 219293_S_AT	5556	24	13528	1.724682025437965	1.0	0.20912026281607066	17.71389697399591
GOTERM_BP_FAT	GO:0046777~protein amino acid autophosphorylation	47	0.5874265716785402	0.010033504751963077	203627_AT, 211607_X_AT, 226375_AT, 223323_X_AT, 213792_S_AT, 225364_AT, 204247_S_AT, 228751_AT, 210787_S_AT, 210984_X_AT, 209615_S_AT, 208876_S_AT, 225694_AT, 225691_AT, 212073_AT, 202574_S_AT, 203628_AT, 214786_AT, 211083_S_AT, 202932_AT, 216711_S_AT, 241387_AT, 212252_AT, 234354_X_AT, 232136_S_AT, 213198_AT, 208877_AT, 232925_AT, 212072_S_AT, 235745_AT, 230921_S_AT, 215305_AT, 208878_S_AT, 2272…	5556	85	13528	1.3463261762588405	1.0	0.20863866584208723	17.73551327355085
GOTERM_BP_FAT	GO:0022415~viral reproductive process	36	0.44994375703037126	0.010181358374793264	201219_AT, 224016_AT, 226320_AT, 219028_AT, 209432_S_AT, 213792_S_AT, 213652_AT, 227766_AT, 202474_S_AT, 202299_S_AT, 205961_S_AT, 226336_AT, 232363_AT, 209337_AT, 218334_AT, 208642_S_AT, 242824_AT, 210125_S_AT, 226319_S_AT, 202602_S_AT, 212638_S_AT, 201220_X_AT, 225116_AT, 206074_S_AT, 202152_X_AT, 224623_AT, 232997_AT, 235449_AT, 225115_AT, 210758_AT, 209418_S_AT, 202300_AT, 236235_AT, 202601_S…	5556	62	13528	1.4137810910611024	1.0	0.210641983846651	17.973052876871186
GOTERM_BP_FAT	GO:0055114~oxidation reduction	292	3.649543807024122	0.010521991846249745	214235_AT, 205236_X_AT, 215316_AT, 226451_AT, 201509_AT, 208989_S_AT, 242037_AT, 235432_AT, 204389_AT, 238554_AT, 201482_AT, 205082_S_AT, 217973_AT, 205719_S_AT, 202502_AT, 230605_AT, 244052_AT, 59999_AT, 218865_AT, 202148_S_AT, 1566472_S_AT, 202447_AT, 217761_AT, 48808_AT, 218120_S_AT, 203392_S_AT, 227978_S_AT, 229954_AT, 217776_AT, 201892_S_AT, 217860_AT, 201413_AT, 202054_S_AT, 210835_S_AT, 20…	5556	639	13528	1.1126366228729871	1.0	0.216148681909051	18.51783679837865
GOTERM_BP_FAT	GO:0009109~coenzyme catabolic process	18	0.22497187851518563	0.010592862143739242	208911_S_AT, 216591_S_AT, 205208_AT, 202784_S_AT, 210045_AT, 210131_X_AT, 1555037_A_AT, 200793_S_AT, 242001_AT, 202004_X_AT, 210014_X_AT, 238056_AT, 201509_AT, 215088_S_AT, 210418_S_AT, 215772_X_AT, 207071_S_AT, 202471_S_AT, 202930_S_AT, 214835_S_AT, 217307_AT, 212459_X_AT, 202783_AT, 202069_S_AT, 217874_AT, 234084_X_AT, 201193_AT, 201729_S_AT, 211023_AT, 203033_X_AT, 213333_AT, 208660_AT	5556	26	13528	1.685662070111314	1.0	0.21669331686813953	18.630749455801123
GOTERM_BP_FAT	GO:0006892~post-Golgi vesicle-mediated transport	34	0.42494688163979505	0.01063989912070886	237157_AT, 241775_AT, 214785_AT, 223763_AT, 213271_S_AT, 200960_X_AT, 201769_AT, 65517_AT, 213267_AT, 205248_AT, 203457_AT, 213836_S_AT, 225926_AT, 223024_AT, 201557_AT, 223464_AT, 1559530_AT, 234068_S_AT, 218832_X_AT, 227987_AT, 1555731_A_AT, 215548_S_AT, 222756_S_AT, 1552978_A_AT, 212754_S_AT, 208687_X_AT, 202253_S_AT, 202829_S_AT, 223025_S_AT, 227214_AT, 227988_S_AT, 238526_AT, 228244_AT, 2126…	5556	58	13528	1.4273230555348675	1.0	0.216802546480796	18.705608219556456
GOTERM_BP_FAT	GO:0045859~regulation of protein kinase activity	164	2.0497437820272464	0.010768336113067286	207734_AT, 227013_AT, 210787_S_AT, 243796_AT, 1570439_AT, 201107_S_AT, 211711_S_AT, 202161_AT, 205067_AT, 220638_S_AT, 234354_X_AT, 218555_AT, 227322_S_AT, 211272_S_AT, 226605_AT, 212816_S_AT, 208878_S_AT, 215624_AT, 204200_S_AT, 206853_S_AT, 202815_S_AT, 236126_AT, 205841_AT, 200063_S_AT, 1562440_AT, 238547_AT, 210060_AT, 238759_AT, 211404_S_AT, 208711_S_AT, 211297_S_AT, 211081_S_AT, 218238_AT, …	5556	345	13528	1.157433666176271	1.0	0.2183759104786498	18.909681588582437
GOTERM_BP_FAT	GO:0031345~negative regulation of cell projection organization	19	0.23747031621047368	0.011046791767229076	213437_AT, 203623_AT, 210651_S_AT, 203055_S_AT, 206125_S_AT, 201020_AT, 1559529_AT, 206805_AT, 238816_AT, 242325_AT, 1556049_AT, 228660_X_AT, 200637_S_AT, 227802_AT, 203724_S_AT, 241387_AT, 213939_S_AT, 210124_X_AT, 201168_X_AT, 227933_AT, 210968_S_AT, 207782_S_AT, 211716_X_AT, 200635_S_AT, 225408_AT, 211509_S_AT, 241453_AT, 229334_AT, 1552319_A_AT, 215066_AT, 208820_AT, 1555814_A_AT, 200636_S_AT…	5556	28	13528	1.6522163941170418	1.0	0.22261202180610795	19.350452240092874
GOTERM_BP_FAT	GO:0006635~fatty acid beta-oxidation	19	0.23747031621047368	0.011046791767229076	236514_AT, 205222_AT, 205843_X_AT, 202447_AT, 201135_AT, 200789_AT, 201007_AT, 211033_S_AT, 204263_S_AT, 203634_S_AT, 204193_AT, 204264_AT, 208629_S_AT, 209759_S_AT, 213501_AT, 33494_AT, 203633_AT, 210688_S_AT, 201413_AT, 227962_AT, 202025_X_AT, 208631_S_AT, 204212_AT, 202502_AT, 208630_AT, 203244_AT, 205530_AT	5556	28	13528	1.6522163941170418	1.0	0.22261202180610795	19.350452240092874
GOTERM_BP_FAT	GO:0000387~spliceosomal snRNP biogenesis	19	0.23747031621047368	0.011046791767229076	217786_AT, 202407_S_AT, 219539_AT, 222821_S_AT, 202690_S_AT, 209143_S_AT, 225348_AT, 203832_AT, 205527_S_AT, 243846_X_AT, 223331_S_AT, 209520_S_AT, 222854_S_AT, 210178_X_AT, 208821_AT, 202691_AT, 203316_S_AT, 239295_AT, 205644_S_AT, 202408_S_AT, 200826_AT, 202567_AT, 1552381_AT, 201342_AT, 1564521_X_AT	5556	28	13528	1.6522163941170418	1.0	0.22261202180610795	19.350452240092874
GOTERM_BP_FAT	GO:0048706~embryonic skeletal system development	43	0.5374328208973879	0.011383692558425577	1554010_AT, 205201_AT, 204654_S_AT, 235851_S_AT, 214732_AT, 213652_AT, 224754_AT, 244512_AT, 242975_S_AT, 228944_AT, 231798_AT, 237189_AT, 217430_X_AT, 236926_AT, 1557804_AT, 236263_AT, 200780_X_AT, 200981_X_AT, 216973_S_AT, 242022_AT, 212273_X_AT, 226735_AT, 228416_AT, 206510_AT, 219729_AT, 205600_X_AT, 226461_AT, 1557050_AT, 214548_X_AT, 230438_AT, 205366_S_AT, 228904_AT, 214239_X_AT, 207147_AT…	5556	77	13528	1.359718754967135	1.0	0.2278258931900874	19.88069909469612
GOTERM_BP_FAT	GO:0009267~cellular response to starvation	21	0.26246719160104987	0.0116534387871014	201464_X_AT, 232612_S_AT, 204833_AT, 208946_S_AT, 206087_X_AT, 235754_AT, 238816_AT, 211330_S_AT, 228190_AT, 220521_S_AT, 234734_S_AT, 205047_S_AT, 233836_AT, 207782_S_AT, 211866_X_AT, 211863_X_AT, 230031_AT, 210859_X_AT, 213281_AT, 243834_AT, 214647_S_AT, 224378_X_AT, 218878_S_AT, 211300_S_AT, 201466_S_AT, 202512_S_AT, 209920_AT, 218214_AT, 228463_AT, 202308_AT, 211298_S_AT, 227863_AT, 210214_S_…	5556	32	13528	1.5978671706263499	1.0	0.2317940259094028	20.302866594283763
GOTERM_BP_FAT	GO:0043122~regulation of I-kappaB kinase/NF-kappaB cascade	57	0.7124109486314211	0.0117673521952163	237241_AT, 210017_AT, 229943_AT, 201471_S_AT, 205558_AT, 46323_AT, 207643_S_AT, 200704_AT, 205067_AT, 209939_X_AT, 224716_AT, 227264_AT, 225463_X_AT, 228261_AT, 238994_AT, 214398_S_AT, 211137_S_AT, 222986_S_AT, 222137_AT, 225004_AT, 206853_S_AT, 214395_X_AT, 1565889_AT, 1555814_A_AT, 210563_X_AT, 202076_AT, 226644_AT, 228480_AT, 231370_AT, 205263_AT, 213373_S_AT, 209544_AT, 203610_S_AT, 206271_AT…	5556	107	13528	1.2970670757554348	1.0	0.23300719410786086	20.480512966078845
GOTERM_BP_FAT	GO:0034976~response to endoplasmic reticulum stress	22	0.274965629296338	0.01183127826364308	222432_S_AT, 225488_AT, 242336_AT, 208711_S_AT, 226183_AT, 223209_S_AT, 226191_AT, 230696_AT, 202014_AT, 1559820_AT, 202203_S_AT, 1555270_A_AT, 230031_AT, 200779_AT, 235745_AT, 200714_X_AT, 225750_AT, 201146_AT, 217168_S_AT, 231927_AT, 211300_S_AT, 202908_AT, 208712_AT, 217814_AT, 37028_AT, 201000_AT, 1570523_S_AT, 225923_AT, 211936_AT, 229721_X_AT	5556	34	13528	1.5754880786007708	1.0	0.233344135618183	20.580040212213447
GOTERM_BP_FAT	GO:0007033~vacuole organization	25	0.31246094238220223	0.011988226600618476	218780_AT, 232612_S_AT, 205090_S_AT, 223894_S_AT, 204833_AT, 222874_S_AT, 208946_S_AT, 240527_AT, 218373_AT, 201765_S_AT, 218085_AT, 204085_S_AT, 225792_AT, 238816_AT, 228190_AT, 220521_S_AT, 236446_AT, 200743_S_AT, 203656_AT, 236192_AT, 223346_AT, 226395_AT, 207782_S_AT, 229958_AT, 210859_X_AT, 226538_AT, 209093_S_AT, 224378_X_AT, 213448_AT, 1558315_S_AT, 202512_S_AT, 218214_AT, 235114_X_AT, 214…	5556	40	13528	1.5217782577393808	1.0	0.23528142783011186	20.82389409541069
GOTERM_BP_FAT	GO:0007266~Rho protein signal transduction	24	0.29996250468691416	0.011989703244487136	218501_AT, 1552627_A_AT, 221737_AT, 234000_S_AT, 209154_AT, 203055_S_AT, 216621_AT, 217777_S_AT, 242514_AT, 214721_X_AT, 239653_AT, 217297_S_AT, 235635_AT, 220425_X_AT, 201168_X_AT, 242110_AT, 204726_AT, 200021_AT, 202117_AT, 211716_X_AT, 206917_AT, 202914_S_AT, 215464_S_AT, 218062_X_AT, 203175_AT, 238905_AT, 1558280_S_AT, 217936_AT, 1553962_S_AT, 1555814_A_AT, 222404_X_AT, 204740_AT, 233849_S_AT…	5556	38	13528	1.5377969762419008	1.0	0.23453520911193348	20.826185012247777
GOTERM_BP_FAT	GO:0051098~regulation of binding	78	0.974878140232471	0.012371804400536762	219028_AT, 210017_AT, 210985_S_AT, 211352_S_AT, 211984_AT, 215786_AT, 209060_X_AT, 218166_S_AT, 204270_AT, 234005_X_AT, 231806_S_AT, 225595_AT, 205067_AT, 236263_AT, 229885_AT, 205375_AT, 207782_S_AT, 225594_AT, 205032_AT, 221497_X_AT, 201565_S_AT, 218629_AT, 207700_S_AT, 201833_AT, 225115_AT, 230988_AT, 200063_S_AT, 35846_AT, 205841_AT, 1562440_AT, 226049_AT, 205263_AT, 209544_AT, 223818_S_AT, 1…	5556	153	13528	1.2412936376854558	1.0	0.24028346685100677	21.416882060062857
GOTERM_BP_FAT	GO:0007050~cell cycle arrest	55	0.6874140732408449	0.012658376004890204	216918_S_AT, 225818_S_AT, 237376_AT, 237133_AT, 212985_AT, 205698_S_AT, 225912_AT, 200051_AT, 216511_S_AT, 1562454_AT, 200935_AT, 203527_S_AT, 222757_S_AT, 208633_S_AT, 201107_S_AT, 216037_X_AT, 209361_S_AT, 202014_AT, 215519_X_AT, 1556306_AT, 203532_X_AT, 236216_AT, 226318_AT, 232098_AT, 1560296_AT, 235745_AT, 240971_X_AT, 216750_AT, 210240_S_AT, 211300_S_AT, 240510_AT, 235508_AT, 227740_AT, 235…	5556	103	13528	1.3001600648647138	1.0	0.24434231265674378	21.857152981566298
GOTERM_BP_FAT	GO:0051270~regulation of cell motion	96	1.1998500187476566	0.012740301904613258	240715_AT, 206748_S_AT, 206117_AT, 232058_AT, 1557126_A_AT, 210985_S_AT, 1552256_A_AT, 204323_X_AT, 204642_AT, 209834_AT, 236338_AT, 210150_S_AT, 201107_S_AT, 211711_S_AT, 230271_AT, 201819_AT, 206116_S_AT, 1555997_S_AT, 205203_AT, 236263_AT, 231183_S_AT, 1556105_AT, 244753_AT, 210968_S_AT, 204421_S_AT, 228490_AT, 205032_AT, 217182_AT, 201560_AT, 233314_AT, 211509_S_AT, 232925_AT, 207300_S_AT, 21…	5556	193	13528	1.2111147170402534	1.0	0.24492895688426009	21.98258826651451
GOTERM_BP_FAT	GO:0034654~nucleobase, nucleoside, nucleotide and nucleic acid biosynthetic process	96	1.1998500187476566	0.012740301904613258	213587_S_AT, 208745_AT, 235833_AT, 213995_AT, 205473_AT, 228816_AT, 209440_AT, 224954_AT, 202534_X_AT, 1553155_X_AT, 209980_S_AT, 1557586_S_AT, 219147_S_AT, 200096_S_AT, 214255_AT, 1554696_S_AT, 230352_AT, 213042_S_AT, 209281_S_AT, 217738_AT, 207508_AT, 233263_AT, 214150_X_AT, 200818_AT, 211137_S_AT, 203537_AT, 201972_AT, 215716_S_AT, 205711_X_AT, 205197_S_AT, 210149_S_AT, 214798_AT, 213245_AT, 2…	5556	193	13528	1.2111147170402534	1.0	0.24492895688426009	21.98258826651451
GOTERM_BP_FAT	GO:0034404~nucleobase, nucleoside and nucleotide biosynthetic process	96	1.1998500187476566	0.012740301904613258	213587_S_AT, 208745_AT, 235833_AT, 213995_AT, 205473_AT, 228816_AT, 209440_AT, 224954_AT, 202534_X_AT, 1553155_X_AT, 209980_S_AT, 1557586_S_AT, 219147_S_AT, 200096_S_AT, 214255_AT, 1554696_S_AT, 230352_AT, 213042_S_AT, 209281_S_AT, 217738_AT, 207508_AT, 233263_AT, 214150_X_AT, 200818_AT, 211137_S_AT, 203537_AT, 201972_AT, 215716_S_AT, 205711_X_AT, 205197_S_AT, 210149_S_AT, 214798_AT, 213245_AT, 2…	5556	193	13528	1.2111147170402534	1.0	0.24492895688426009	21.98258826651451
GOTERM_BP_FAT	GO:0031111~negative regulation of microtubule polymerization or depolymerization	13	0.16247969003874516	0.01339660487530078	203162_S_AT, 214577_AT, 210694_S_AT, 242671_AT, 212566_AT, 212567_S_AT, 33850_AT, 240757_AT, 222669_S_AT, 203527_S_AT, 1554089_S_AT, 207629_S_AT, 200712_S_AT, 235595_AT, 1558759_S_AT, 212308_AT, 212752_AT, 210015_S_AT, 203928_X_AT, 221713_S_AT, 240939_X_AT, 1555469_A_AT	5556	17	13528	1.8619404565281839	1.0	0.2550360614187671	22.980572691941713
GOTERM_BP_FAT	GO:0035195~gene silencing by miRNA	13	0.16247969003874516	0.01339660487530078	227798_AT, 229841_AT, 208015_AT, 225827_AT, 201679_AT, 243834_AT, 217594_AT, 203677_S_AT, 218284_AT, 201680_X_AT, 213229_AT, 222047_S_AT, 234734_S_AT, 219811_AT, 219426_AT, 212704_AT, 203077_S_AT, 233836_AT, 223849_S_AT, 228120_AT, 205398_S_AT, 225569_AT	5556	17	13528	1.8619404565281839	1.0	0.2550360614187671	22.980572691941713
GOTERM_BP_FAT	GO:0031575~G1/S transition checkpoint	13	0.16247969003874516	0.01339660487530078	204315_S_AT, 218403_AT, 209640_AT, 218007_S_AT, 200013_AT, 217299_S_AT, 208711_S_AT, 202516_S_AT, 204317_AT, 211300_S_AT, 240510_AT, 217208_S_AT, 235508_AT, 204883_S_AT, 207556_S_AT, 208712_AT, 209361_S_AT, 202514_AT, 204318_S_AT, 202907_S_AT, 202515_AT, 219785_S_AT, 222487_S_AT	5556	17	13528	1.8619404565281839	1.0	0.2550360614187671	22.980572691941713
GOTERM_BP_FAT	GO:0051188~cofactor biosynthetic process	52	0.6499187601549806	0.014119802161440239	218019_S_AT, 234801_S_AT, 203978_AT, 226649_AT, 212568_S_AT, 218760_AT, 238762_AT, 1555886_AT, 213149_AT, 218771_AT, 214045_AT, 205012_S_AT, 203433_AT, 234986_AT, 203115_AT, 214179_S_AT, 1554321_A_AT, 225826_AT, 219147_S_AT, 218840_S_AT, 234941_S_AT, 220865_S_AT, 218455_AT, 205307_S_AT, 231919_AT, 224882_AT, 218212_S_AT, 223686_AT, 217738_AT, 222769_AT, 218433_AT, 1566671_A_AT, 218742_AT, 221425_…	5556	97	13528	1.3052778458135723	1.0	0.266025756857851	24.066253361163803
GOTERM_BP_FAT	GO:0045926~negative regulation of growth	58	0.7249093863267091	0.01427299253029312	228758_AT, 212985_AT, 205627_AT, 202656_S_AT, 220864_S_AT, 210882_S_AT, 202657_S_AT, 32625_AT, 228660_X_AT, 206693_AT, 241387_AT, 218012_AT, 210968_S_AT, 204421_S_AT, 219382_AT, 213198_AT, 201740_AT, 211509_S_AT, 217127_AT, 216750_AT, 210240_S_AT, 211300_S_AT, 235508_AT, 208510_S_AT, 239648_AT, 200695_AT, 201896_S_AT, 218234_AT, 200975_AT, 218456_AT, 236439_AT, 206714_AT, 203403_S_AT, 213097_S_AT…	5556	110	13528	1.2838274756201322	1.0	0.267660871514543	24.2943559776745
GOTERM_BP_FAT	GO:0015992~proton transport	35	0.4374453193350831	0.01437682399326146	213587_S_AT, 208745_AT, 205473_AT, 213995_AT, 228816_AT, 213738_S_AT, 202784_S_AT, 1553155_X_AT, 223748_AT, 1557586_S_AT, 200096_S_AT, 201172_X_AT, 207508_AT, 214150_X_AT, 200818_AT, 208764_S_AT, 202325_S_AT, 201972_AT, 205711_X_AT, 1553989_A_AT, 208870_X_AT, 208737_AT, 214143_X_AT, 212754_S_AT, 210453_X_AT, 210149_S_AT, 1554177_A_AT, 221504_S_AT, 220197_AT, 217801_AT, 201971_S_AT, 204158_S_AT, 2…	5556	61	13528	1.3970423349738579	1.0	0.26849029209682573	24.44859283679933
GOTERM_BP_FAT	GO:0045017~glycerolipid biosynthetic process	44	0.549931258592676	0.014522258016859012	226432_AT, 1557126_A_AT, 242059_AT, 205078_AT, 231576_AT, 209707_AT, 1554741_S_AT, 233479_AT, 204233_S_AT, 225424_AT, 225903_AT, 227639_AT, 204428_S_AT, 205452_AT, 205203_AT, 215535_S_AT, 32837_AT, 210678_S_AT, 215690_X_AT, 205281_S_AT, 209345_S_AT, 223470_AT, 209090_S_AT, 225290_AT, 235168_AT, 222366_AT, 177_AT, 213805_AT, 241905_AT, 209391_AT, 201773_AT, 203977_AT, 219374_S_AT, 219017_AT, 22881…	5556	80	13528	1.339164866810655	1.0	0.26997612428458473	24.66412743364913
GOTERM_BP_FAT	GO:0006508~proteolysis	468	5.849268841394826	0.014844205044977327	200085_S_AT, 225431_X_AT, 202243_S_AT, 225521_AT, 217144_AT, 209792_S_AT, 1557100_S_AT, 228190_AT, 217946_S_AT, 210759_S_AT, 210460_S_AT, 231234_AT, 202701_AT, 201682_AT, 225737_S_AT, 202740_AT, 220370_S_AT, 202779_S_AT, 209239_AT, 201400_AT, 220638_S_AT, 218306_S_AT, 208989_S_AT, 244195_AT, 210694_S_AT, 218555_AT, 238523_AT, 212229_S_AT, 200098_S_AT, 224378_X_AT, 1559121_S_AT, 218386_X_AT, 21553…	5556	1054	13528	1.081126716693784	1.0	0.2742406443562173	25.13918360399352
GOTERM_BP_FAT	GO:0016311~dephosphorylation	78	0.974878140232471	0.014945634642796368	240271_AT, 1555772_A_AT, 221556_AT, 218570_AT, 1555470_A_AT, 213848_AT, 213362_AT, 201853_S_AT, 218321_X_AT, 51192_AT, 229506_AT, 211711_S_AT, 225810_AT, 236545_AT, 233914_S_AT, 202432_AT, 215501_S_AT, 203029_S_AT, 223808_S_AT, 209896_S_AT, 233314_AT, 205938_AT, 221555_X_AT, 229517_AT, 214043_AT, 204208_AT, 241988_X_AT, 219241_X_AT, 213496_AT, 1556034_S_AT, 225901_AT, 212990_AT, 204566_AT, 226080…	5556	154	13528	1.233233289388797	1.0	0.27499317267233203	25.288260869286216
GOTERM_BP_FAT	GO:0044271~nitrogen compound biosynthetic process	154	1.9247594050743655	0.015238945397734812	213587_S_AT, 217791_S_AT, 208745_AT, 235833_AT, 213995_AT, 242059_AT, 200077_S_AT, 1553155_X_AT, 214179_S_AT, 214203_S_AT, 225826_AT, 209980_S_AT, 219147_S_AT, 1554696_S_AT, 213042_S_AT, 217738_AT, 200818_AT, 214150_X_AT, 211137_S_AT, 200708_AT, 212816_S_AT, 215716_S_AT, 203116_S_AT, 205719_S_AT, 210149_S_AT, 214798_AT, 213747_AT, 242281_AT, 224655_AT, 209123_AT, 229061_S_AT, 214934_AT, 204862_S_…	5556	325	13528	1.1537420390984106	1.0	0.2787359524164317	25.717774972023243
GOTERM_BP_FAT	GO:0009146~purine nucleoside triphosphate catabolic process	15	0.18747656542932134	0.01585569542707006	1559582_AT, 201128_S_AT, 209017_S_AT, 204639_AT, 217801_AT, 210337_S_AT, 212120_AT, 200818_AT, 201322_AT, 213738_S_AT, 212119_AT, 201127_S_AT, 234998_AT, 212122_AT, 215545_AT, 200864_S_AT, 217297_S_AT, 204766_S_AT, 230696_AT, 230535_S_AT, 204224_S_AT, 219293_S_AT	5556	21	13528	1.7391751517021494	1.0	0.28741574460834673	26.613295718754813
GOTERM_BP_FAT	GO:0045944~positive regulation of transcription from RNA polymerase II promoter	174	2.1747281589801273	0.01586558954437429	201464_X_AT, 219028_AT, 216645_AT, 221656_S_AT, 217419_X_AT, 219528_S_AT, 1552344_S_AT, 204642_AT, 210104_AT, 212122_AT, 228716_AT, 207643_S_AT, 230271_AT, 209824_S_AT, 209239_AT, 236404_AT, 209290_S_AT, 206510_AT, 211466_AT, 215167_AT, 225452_AT, 233304_AT, 204771_S_AT, 201332_S_AT, 227205_AT, 206067_S_AT, 1555832_S_AT, 203490_AT, 228038_AT, 207147_AT, 35846_AT, 226981_AT, 1555639_A_AT, 215505_S…	5556	371	13528	1.1419489675327321	1.0	0.28670126649396577	26.62757818059812
GOTERM_BP_FAT	GO:0006497~protein amino acid lipidation	31	0.38745156855393076	0.015903077145416958	205078_AT, 205005_S_AT, 209707_AT, 227871_AT, 205006_S_AT, 233479_AT, 243995_AT, 235484_AT, 225903_AT, 227639_AT, 205452_AT, 214202_AT, 200090_AT, 242844_AT, 1559820_AT, 209471_S_AT, 215690_X_AT, 205281_S_AT, 223470_AT, 235168_AT, 222366_AT, 209391_AT, 201773_AT, 219374_S_AT, 228817_AT, 226110_AT, 215743_AT, 201157_S_AT, 225851_AT, 214866_AT, 226426_AT, 217486_S_AT, 217770_AT, 51146_AT, 218673_S_…	5556	53	13528	1.4241547468655338	1.0	0.28641248326515045	26.681668771313085
GOTERM_BP_FAT	GO:0006754~ATP biosynthetic process	48	0.5999250093738283	0.0163245359447332	213587_S_AT, 208745_AT, 205473_AT, 213995_AT, 228816_AT, 213738_S_AT, 1553155_X_AT, 1557586_S_AT, 207521_S_AT, 216129_AT, 242836_AT, 200096_S_AT, 214255_AT, 213042_S_AT, 209281_S_AT, 201172_X_AT, 207508_AT, 214150_X_AT, 200818_AT, 211137_S_AT, 208764_S_AT, 202325_S_AT, 201972_AT, 215716_S_AT, 1553989_A_AT, 205711_X_AT, 230387_AT, 208870_X_AT, 212754_S_AT, 205197_S_AT, 205198_S_AT, 210453_X_AT, 21…	5556	89	13528	1.3131749460043198	1.0	0.29194550508964023	27.28719192274638
GOTERM_BP_FAT	GO:0009142~nucleoside triphosphate biosynthetic process	54	0.6749156355455568	0.016587599364137926	213587_S_AT, 208745_AT, 205473_AT, 213995_AT, 228816_AT, 213738_S_AT, 1553155_X_AT, 1557586_S_AT, 207521_S_AT, 200096_S_AT, 242836_AT, 216129_AT, 214255_AT, 213042_S_AT, 209281_S_AT, 201172_X_AT, 207508_AT, 200818_AT, 214150_X_AT, 211137_S_AT, 208764_S_AT, 202325_S_AT, 201972_AT, 215716_S_AT, 1553989_A_AT, 230387_AT, 205711_X_AT, 208870_X_AT, 212754_S_AT, 205197_S_AT, 205198_S_AT, 210453_X_AT, 21…	5556	102	13528	1.289035700673358	1.0	0.2950301112534679	27.662736227438867
GOTERM_BP_FAT	GO:0007163~establishment or maintenance of cell polarity	29	0.36245469316335455	0.016619905996934657	203627_AT, 230219_AT, 1568964_X_AT, 202516_S_AT, 240757_AT, 203527_S_AT, 203628_AT, 208633_S_AT, 202514_AT, 225968_AT, 1558759_S_AT, 212752_AT, 1556105_AT, 240939_X_AT, 209678_S_AT, 222625_S_AT, 217230_AT, 208623_S_AT, 1566129_AT, 238544_AT, 237377_AT, 226400_AT, 235165_AT, 213798_S_AT, 215471_S_AT, 208634_S_AT, 217208_S_AT, 221685_S_AT, 236934_AT, 200625_S_AT, 211926_S_AT, 207011_S_AT, 212308_AT…	5556	49	13528	1.441030839981781	1.0	0.29464147382702854	27.708729532733756
GOTERM_BP_FAT	GO:0009154~purine ribonucleotide catabolic process	16	0.19997500312460942	0.016694477851175067	1559582_AT, 201128_S_AT, 209017_S_AT, 217801_AT, 210337_S_AT, 212120_AT, 200818_AT, 201322_AT, 213738_S_AT, 201127_S_AT, 212119_AT, 234998_AT, 212122_AT, 215545_AT, 200864_S_AT, 1553994_AT, 217297_S_AT, 230696_AT, 230535_S_AT, 230430_AT, 204224_S_AT, 241489_AT, 219293_S_AT	5556	23	13528	1.6938053651360065	1.0	0.29488463839687207	27.814787812956943
GOTERM_BP_FAT	GO:0016569~covalent chromatin modification	65	0.8123984501937258	0.016752991407030488	231913_S_AT, 225217_S_AT, 223275_AT, 227349_AT, 200659_S_AT, 223909_S_AT, 239163_AT, 222544_S_AT, 1558331_AT, 1556306_AT, 202666_S_AT, 228822_S_AT, 218386_X_AT, 201833_AT, 212723_AT, 207783_X_AT, 235096_AT, 202227_S_AT, 214239_X_AT, 1564521_X_AT, 1555639_A_AT, 212462_AT, 220746_S_AT, 212722_S_AT, 48825_AT, 222616_S_AT, 205448_S_AT, 239585_AT, 225455_AT, 227350_AT, 214728_X_AT, 231863_AT, 212287_A…	5556	126	13528	1.2560709428959969	1.0	0.2948879803953711	27.897904173787104
GOTERM_BP_FAT	GO:0050768~negative regulation of neurogenesis	27	0.3374578177727784	0.017268388877072355	266_S_AT, 213437_AT, 209591_S_AT, 213578_AT, 203623_AT, 210651_S_AT, 204323_X_AT, 203055_S_AT, 206125_S_AT, 201020_AT, 1559529_AT, 206805_AT, 231798_AT, 238816_AT, 242325_AT, 1556049_AT, 209293_X_AT, 228660_X_AT, 227802_AT, 203724_S_AT, 241387_AT, 213939_S_AT, 210124_X_AT, 201168_X_AT, 227933_AT, 210968_S_AT, 207782_S_AT, 211716_X_AT, 225408_AT, 211509_S_AT, 241453_AT, 209590_AT, 1552319_A_AT, 22…	5556	45	13528	1.4609071274298056	1.0	0.3016132463866732	28.62609721890985
GOTERM_BP_FAT	GO:0009261~ribonucleotide catabolic process	17	0.21247344081989752	0.01732185109552655	1559582_AT, 201128_S_AT, 209017_S_AT, 217801_AT, 210337_S_AT, 212120_AT, 200818_AT, 201322_AT, 213738_S_AT, 201127_S_AT, 212119_AT, 234998_AT, 204076_AT, 212122_AT, 215545_AT, 200864_S_AT, 1553994_AT, 217297_S_AT, 230696_AT, 230535_S_AT, 230430_AT, 204224_S_AT, 241489_AT, 219293_S_AT	5556	25	13528	1.6556947444204464	1.0	0.30151996729652697	28.701232188704996
GOTERM_BP_FAT	GO:0050771~negative regulation of axonogenesis	17	0.21247344081989752	0.01732185109552655	213437_AT, 210651_S_AT, 203623_AT, 203055_S_AT, 206125_S_AT, 1559529_AT, 206805_AT, 238816_AT, 1556049_AT, 228660_X_AT, 227802_AT, 203724_S_AT, 241387_AT, 213939_S_AT, 210124_X_AT, 201168_X_AT, 227933_AT, 210968_S_AT, 207782_S_AT, 211716_X_AT, 211509_S_AT, 241453_AT, 225408_AT, 229334_AT, 1552319_A_AT, 208820_AT, 1555814_A_AT, 233626_AT, 238042_AT, 209333_AT, 203403_S_AT	5556	25	13528	1.6556947444204464	1.0	0.30151996729652697	28.701232188704996
GOTERM_BP_FAT	GO:0009165~nucleotide biosynthetic process	92	1.149856267966504	0.017521213074277363	213587_S_AT, 208745_AT, 235833_AT, 213995_AT, 205473_AT, 228816_AT, 209440_AT, 202534_X_AT, 1553155_X_AT, 1557586_S_AT, 219147_S_AT, 200096_S_AT, 214255_AT, 1554696_S_AT, 230352_AT, 213042_S_AT, 209281_S_AT, 217738_AT, 207508_AT, 233263_AT, 214150_X_AT, 200818_AT, 211137_S_AT, 203537_AT, 201972_AT, 215716_S_AT, 205711_X_AT, 205197_S_AT, 210149_S_AT, 214798_AT, 213245_AT, 224655_AT, 229061_S_AT, 2…	5556	186	13528	1.2043320405335314	1.0	0.303547037859653	28.980751565586903
GOTERM_BP_FAT	GO:0006402~mRNA catabolic process	26	0.3249593800774903	0.01755454130388763	201368_AT, 242304_AT, 221481_X_AT, 239597_AT, 207842_S_AT, 207541_S_AT, 215438_X_AT, 214113_S_AT, 217857_S_AT, 1554602_AT, 200060_S_AT, 236989_AT, 204303_S_AT, 203117_S_AT, 229129_AT, 200800_S_AT, 210057_AT, 201912_S_AT, 211962_S_AT, 243090_AT, 210092_AT, 226093_AT, 219426_AT, 244777_AT, 212147_AT, 209520_S_AT, 202581_AT, 213359_AT, 211965_AT, 202520_S_AT, 213852_AT, 212919_AT, 205052_AT, 1561762…	5556	43	13528	1.4722319888827498	1.0	0.30315698283164716	29.027378557008287
GOTERM_BP_FAT	GO:0045667~regulation of osteoblast differentiation	26	0.3249593800774903	0.01755454130388763	225406_AT, 227798_AT, 209591_S_AT, 228173_AT, 213578_AT, 238105_X_AT, 235851_S_AT, 229975_AT, 225223_AT, 223679_AT, 218284_AT, 203527_S_AT, 229404_AT, 222696_AT, 204270_AT, 242975_S_AT, 206176_AT, 244332_AT, 242558_AT, 229274_AT, 200780_X_AT, 200981_X_AT, 219201_S_AT, 220028_AT, 203751_X_AT, 212273_X_AT, 240331_AT, 204863_S_AT, 228416_AT, 208015_AT, 204864_S_AT, 209590_AT, 207143_AT, 203935_AT, 2…	5556	43	13528	1.4722319888827498	1.0	0.30315698283164716	29.027378557008287
GOTERM_BP_FAT	GO:0032271~regulation of protein polymerization	38	0.47494063242094736	0.01770802919409957	205347_S_AT, 214577_AT, 226915_S_AT, 237330_AT, 203448_S_AT, 203527_S_AT, 204725_S_AT, 214786_AT, 228912_AT, 223101_S_AT, 236780_AT, 203928_X_AT, 200950_AT, 226342_AT, 232136_S_AT, 1556839_S_AT, 1564525_AT, 227364_AT, 232949_AT, 228603_AT, 215457_AT, 201954_AT, 204969_S_AT, 208736_AT, 209850_S_AT, 201896_S_AT, 243030_AT, 217733_S_AT, 230988_AT, 202795_X_AT, 224788_AT, 208640_AT, 200696_S_AT, 2086…	5556	68	13528	1.360648795155211	1.0	0.30450059058669754	29.241737329532135
GOTERM_BP_FAT	GO:0046474~glycerophospholipid biosynthetic process	38	0.47494063242094736	0.01770802919409957	226432_AT, 1557126_A_AT, 242059_AT, 205078_AT, 231576_AT, 209707_AT, 1554741_S_AT, 233479_AT, 204233_S_AT, 225903_AT, 204428_S_AT, 227639_AT, 205452_AT, 205203_AT, 215535_S_AT, 32837_AT, 210678_S_AT, 215690_X_AT, 205281_S_AT, 209345_S_AT, 223470_AT, 209090_S_AT, 225290_AT, 235168_AT, 222366_AT, 177_AT, 213805_AT, 241905_AT, 209391_AT, 201773_AT, 203977_AT, 219374_S_AT, 219017_AT, 228817_AT, 21486…	5556	68	13528	1.360648795155211	1.0	0.30450059058669754	29.241737329532135
GOTERM_BP_FAT	GO:0006446~regulation of translational initiation	25	0.31246094238220223	0.01780687090552427	222983_S_AT, 214919_S_AT, 242550_AT, 209429_X_AT, 229841_AT, 212130_X_AT, 225827_AT, 217735_S_AT, 208625_S_AT, 211937_AT, 201632_AT, 211956_S_AT, 236989_AT, 204303_S_AT, 200004_AT, 236274_AT, 222984_AT, 208707_AT, 200912_S_AT, 208770_S_AT, 201241_AT, 243090_AT, 221494_X_AT, 221539_AT, 212351_AT, 208708_X_AT, 215482_S_AT, 208773_S_AT, 208772_AT, 210501_X_AT, 209520_S_AT, 233292_S_AT, 236605_AT, 21…	5556	41	13528	1.4846617148676886	1.0	0.3050500329954293	29.379452948750284
GOTERM_BP_FAT	GO:0010553~negative regulation of specific transcription from RNA polymerase II promoter	25	0.31246094238220223	0.01780687090552427	201209_AT, 201868_S_AT, 1558588_AT, 239876_AT, 203394_S_AT, 202426_S_AT, 239938_X_AT, 222634_S_AT, 218284_AT, 221616_S_AT, 244689_AT, 214728_X_AT, 213400_S_AT, 44783_S_AT, 204225_AT, 212520_S_AT, 228813_AT, 209239_AT, 208794_S_AT, 215714_S_AT, 241756_AT, 239966_AT, 204255_S_AT, 219286_S_AT, 226037_S_AT, 207760_S_AT, 201833_AT, 204254_S_AT, 222921_S_AT, 201869_S_AT, 208510_S_AT, 221618_S_AT, 22391…	5556	41	13528	1.4846617148676886	1.0	0.3050500329954293	29.379452948750284
GOTERM_BP_FAT	GO:0000910~cytokinesis	25	0.31246094238220223	0.01780687090552427	239219_AT, 1555526_A_AT, 204817_AT, 216621_AT, 203527_S_AT, 227770_AT, 219978_S_AT, 208368_S_AT, 242787_AT, 223362_S_AT, 211926_S_AT, 212745_S_AT, 220425_X_AT, 200021_AT, 239301_AT, 237491_AT, 202914_S_AT, 210334_X_AT, 201763_S_AT, 212372_AT, 221819_AT, 237778_AT, 202762_AT, 226115_AT, 1556646_AT, 214727_AT, 222199_S_AT	5556	41	13528	1.4846617148676886	1.0	0.3050500329954293	29.379452948750284
GOTERM_BP_FAT	GO:0051272~positive regulation of cell motion	52	0.6499187601549806	0.017883298650166836	206748_S_AT, 232058_AT, 1557126_A_AT, 1552256_A_AT, 204642_AT, 209834_AT, 236338_AT, 201107_S_AT, 201819_AT, 230271_AT, 205203_AT, 244753_AT, 204421_S_AT, 205032_AT, 232925_AT, 207300_S_AT, 215305_AT, 204200_S_AT, 177_AT, 212589_AT, 236437_AT, 233849_S_AT, 205841_AT, 227187_AT, 237377_AT, 220407_S_AT, 224793_S_AT, 218284_AT, 232120_AT, 242106_AT, 200989_AT, 200730_S_AT, 1554543_AT, 1565483_AT, 24…	5556	98	13528	1.2919586841215969	1.0	0.305275460912072	29.48576500705997
GOTERM_BP_FAT	GO:0016570~histone modification	63	0.7874015748031495	0.018100898078123893	212375_AT, 231913_S_AT, 225217_S_AT, 223275_AT, 212512_S_AT, 218911_AT, 212689_S_AT, 200659_S_AT, 217982_S_AT, 223909_S_AT, 1554415_AT, 239163_AT, 213718_AT, 222544_S_AT, 204225_AT, 1558331_AT, 228813_AT, 1556306_AT, 202666_S_AT, 204341_AT, 228822_S_AT, 203893_AT, 230921_S_AT, 218386_X_AT, 204635_AT, 238496_AT, 228588_S_AT, 212723_AT, 201833_AT, 204562_AT, 207783_X_AT, 218234_AT, 202227_S_AT, 204…	5556	122	13528	1.257338101476472	1.0	0.3075049277636148	29.787618253921078
GOTERM_BP_FAT	GO:0043506~regulation of JUN kinase activity	23	0.287464066991626	0.018177804572052536	237133_AT, 226979_AT, 227948_AT, 228565_AT, 234000_S_AT, 209615_S_AT, 217777_S_AT, 211081_S_AT, 222757_S_AT, 203837_AT, 214786_AT, 1553972_A_AT, 203836_S_AT, 202161_AT, 225665_AT, 205067_AT, 226002_AT, 205375_AT, 227073_AT, 230100_X_AT, 230559_X_AT, 240517_AT, 210148_AT, 238613_AT, 217599_S_AT, 201763_S_AT, 212816_S_AT, 202731_AT, 1564630_AT, 226507_AT, 213927_AT, 209269_S_AT, 212594_AT, 212593_S…	5556	37	13528	1.5135524293191678	1.0	0.30772678966414	29.894009309069027
GOTERM_BP_FAT	GO:0010638~positive regulation of organelle organization	45	0.562429696287964	0.018189780207218315	214577_AT, 203162_S_AT, 206117_AT, 221656_S_AT, 241412_AT, 205353_S_AT, 210881_S_AT, 213792_S_AT, 237330_AT, 203448_S_AT, 202483_S_AT, 203527_S_AT, 210825_S_AT, 204725_S_AT, 214786_AT, 204354_AT, 210039_S_AT, 205067_AT, 206116_S_AT, 203928_X_AT, 205016_AT, 232136_S_AT, 228603_AT, 235508_AT, 238108_AT, 1555814_A_AT, 209850_S_AT, 201896_S_AT, 210987_X_AT, 218228_S_AT, 243030_AT, 200063_S_AT, 224788…	5556	83	13528	1.3200968018944028	1.0	0.3070320961589309	29.910562423282727
GOTERM_BP_FAT	GO:0030031~cell projection assembly	45	0.562429696287964	0.018189780207218315	221725_AT, 214220_S_AT, 241154_X_AT, 227948_AT, 200958_S_AT, 235320_AT, 204725_S_AT, 1555894_S_AT, 222675_S_AT, 210150_S_AT, 230271_AT, 239163_AT, 1558501_AT, 226120_AT, 232757_AT, 237491_AT, 233446_AT, 232949_AT, 202109_AT, 228588_S_AT, 229570_AT, 204969_S_AT, 203036_S_AT, 204200_S_AT, 208819_AT, 203862_S_AT, 238526_AT, 226029_AT, 238759_AT, 226400_AT, 213959_S_AT, 208640_AT, 208641_S_AT, 205293…	5556	83	13528	1.3200968018944028	1.0	0.3070320961589309	29.910562423282727
GOTERM_BP_FAT	GO:0006984~ER-nuclear signaling pathway	22	0.274965629296338	0.01827661753458571	221656_S_AT, 222432_S_AT, 225488_AT, 242336_AT, 208711_S_AT, 209615_S_AT, 226183_AT, 223209_S_AT, 226191_AT, 202014_AT, 1559820_AT, 230100_X_AT, 202203_S_AT, 1555270_A_AT, 230031_AT, 235745_AT, 225750_AT, 201146_AT, 217168_S_AT, 231927_AT, 211300_S_AT, 226507_AT, 202908_AT, 208712_AT, 217814_AT, 1570511_AT, 37028_AT, 201000_AT, 1570523_S_AT, 225923_AT, 201625_S_AT, 201627_S_AT, 211936_AT, 229721_…	5556	35	13528	1.5304741334978917	1.0	0.3073938270099721	30.030480979010544
GOTERM_BP_FAT	GO:0031047~gene silencing by RNA	21	0.26246719160104987	0.018301482385420176	218269_AT, 227798_AT, 229841_AT, 225827_AT, 201679_AT, 217594_AT, 228620_AT, 203677_S_AT, 218284_AT, 201680_X_AT, 213254_AT, 223057_S_AT, 230779_AT, 223056_S_AT, 213229_AT, 222047_S_AT, 234734_S_AT, 219811_AT, 219426_AT, 212704_AT, 223849_S_AT, 233836_AT, 226416_AT, 203077_S_AT, 208015_AT, 243834_AT, 242506_AT, 204113_AT, 244047_AT, 237895_AT, 1558142_AT, 209489_AT, 222817_AT, 228120_AT, 223055_S…	5556	33	13528	1.5494469533346422	1.0	0.30688523934702205	30.06478240182029
GOTERM_BP_FAT	GO:0006406~mRNA export from nucleus	21	0.26246719160104987	0.018301482385420176	226320_AT, 204064_AT, 218091_AT, 202576_S_AT, 213926_S_AT, 220981_X_AT, 212709_AT, 210057_AT, 225348_AT, 230974_AT, 213753_X_AT, 212147_AT, 209520_S_AT, 226628_AT, 218334_AT, 206920_S_AT, 210178_X_AT, 220257_X_AT, 226319_S_AT, 218768_AT, 201584_S_AT, 224623_AT, 1561762_S_AT, 202184_S_AT, 201545_S_AT, 209418_S_AT, 234173_S_AT, 218092_S_AT, 214962_S_AT, 201122_X_AT, 226561_AT	5556	33	13528	1.5494469533346422	1.0	0.30688523934702205	30.06478240182029
GOTERM_BP_FAT	GO:0007243~protein kinase cascade	173	2.1622297212848394	0.01839665595793498	1554010_AT, 203337_X_AT, 218181_S_AT, 218240_AT, 222548_S_AT, 207734_AT, 227013_AT, 211121_S_AT, 210973_S_AT, 215184_AT, 210787_S_AT, 202817_S_AT, 1570439_AT, 201107_S_AT, 229506_AT, 202161_AT, 205067_AT, 203890_S_AT, 215535_S_AT, 215501_S_AT, 234354_X_AT, 226605_AT, 215624_AT, 206853_S_AT, 223199_AT, 229158_AT, 205841_AT, 212572_AT, 1558418_AT, 1562440_AT, 226049_AT, 205263_AT, 210060_AT, 213221…	5556	370	13528	1.138454653357461	1.0	0.30736160059345563	30.1959284454947
GOTERM_BP_FAT	GO:0045786~negative regulation of cell cycle	44	0.549931258592676	0.01885477672260044	211607_X_AT, 233445_AT, 228758_AT, 209432_S_AT, 213260_AT, 212985_AT, 227013_AT, 204247_S_AT, 203448_S_AT, 202516_S_AT, 210984_X_AT, 203527_S_AT, 243796_AT, 202514_AT, 233609_AT, 218012_AT, 212520_S_AT, 215425_AT, 215714_S_AT, 203913_S_AT, 209590_AT, 232925_AT, 209172_S_AT, 216750_AT, 203572_S_AT, 211300_S_AT, 202731_AT, 235508_AT, 201833_AT, 207143_AT, 207556_S_AT, 239648_AT, 205548_S_AT, 155361…	5556	81	13528	1.3226319672204003	1.0	0.31286259367119174	30.823947114069515
GOTERM_BP_FAT	GO:0030030~cell projection organization	172	2.1497312835895515	0.01901685174250936	216918_S_AT, 1557820_AT, 221725_AT, 200958_S_AT, 212985_AT, 210973_S_AT, 219528_S_AT, 228547_AT, 217144_AT, 210150_S_AT, 203714_S_AT, 211711_S_AT, 230271_AT, AFFX-HSAC07/X00351_3_AT, 239163_AT, 241387_AT, 211793_S_AT, AFFX-HSAC07/X00351_M_AT, 234354_X_AT, 217892_S_AT, 232757_AT, 211603_S_AT, 237491_AT, 232098_AT, 205031_AT, 1552319_A_AT, 212276_AT, 221700_S_AT, 215624_AT, 204969_S_AT, 204200_S_AT…	5556	368	13528	1.1380254797007543	1.0	0.31423203687000134	31.044842991394994
GOTERM_BP_FAT	GO:0043623~cellular protein complex assembly	81	1.0123734533183353	0.019072126805748966	234304_S_AT, 212189_S_AT, 201087_AT, 221506_S_AT, 212635_AT, 240168_AT, 217419_X_AT, 203551_S_AT, 203189_S_AT, 235093_AT, 200935_AT, 210389_X_AT, 241262_AT, 204725_S_AT, 1560386_AT, 225765_AT, 211953_S_AT, 227160_S_AT, 241387_AT, 229811_AT, 222894_X_AT, 208815_X_AT, 1564525_AT, 208074_S_AT, 1557505_A_AT, 205425_AT, 222029_X_AT, 203667_AT, 226364_AT, 208541_X_AT, 222010_AT, 204295_AT, 212320_AT, 2…	5556	162	13528	1.2174226061915048	1.0	0.3141292784658356	31.120025587953947
GOTERM_BP_FAT	GO:0051789~response to protein stimulus	56	0.699912510936133	0.019214327477321713	202262_X_AT, 214577_AT, 220342_X_AT, 206976_S_AT, 213792_S_AT, 223209_S_AT, 208659_AT, 208959_S_AT, 206665_S_AT, 202500_AT, 200800_S_AT, 214202_AT, 200090_AT, 230659_AT, 203811_S_AT, 200664_S_AT, 202393_S_AT, 242844_AT, 205932_S_AT, 202014_AT, 202581_AT, 209471_S_AT, 208815_X_AT, 205032_AT, 235573_AT, 205824_AT, 201565_S_AT, 228603_AT, 235745_AT, 201797_S_AT, 225750_AT, 201146_AT, 217168_S_AT, 21…	5556	107	13528	1.2743115130228833	1.0	0.3152126933296546	31.313083316755453
GOTERM_BP_FAT	GO:0006275~regulation of DNA replication	35	0.4374453193350831	0.019471317958992002	201464_X_AT, 203627_AT, 210881_S_AT, 212983_AT, 213792_S_AT, 203448_S_AT, 1557285_AT, 200935_AT, 203628_AT, 204354_AT, 208368_S_AT, 204252_AT, 218012_AT, 215305_AT, 204771_S_AT, 240510_AT, 211300_S_AT, 201466_S_AT, 204883_S_AT, 238108_AT, 204200_S_AT, 200695_AT, 200660_AT, 218228_S_AT, 202907_S_AT, 238544_AT, 238759_AT, 207405_S_AT, 205767_AT, 237377_AT, 217299_S_AT, 209832_S_AT, 218238_AT, 20344…	5556	62	13528	1.3745093940871829	1.0	0.31784266321089905	31.660683598005555
GOTERM_BP_FAT	GO:0044092~negative regulation of molecular function	157	1.96225471816023	0.01979767138838491	222874_S_AT, 207734_AT, 227013_AT, 229267_AT, 202243_S_AT, 211984_AT, 204642_AT, 225521_AT, 215786_AT, 243796_AT, 217144_AT, 218166_S_AT, 210759_S_AT, 210460_S_AT, 205067_AT, 229885_AT, 223651_X_AT, 209239_AT, 211354_S_AT, 217878_S_AT, 201400_AT, 220638_S_AT, 211356_X_AT, 229958_AT, 221497_X_AT, 218555_AT, 200098_S_AT, 201565_S_AT, 1552274_AT, 208878_S_AT, 221700_S_AT, 215624_AT, 201199_S_AT, 202…	5556	334	13528	1.1445230489345284	1.0	0.321377897711572	32.099698818816094
GOTERM_BP_FAT	GO:0031401~positive regulation of protein modification process	92	1.149856267966504	0.020591871780319997	213578_AT, 201532_AT, 208776_AT, 229267_AT, 202243_S_AT, 225214_AT, 225521_AT, 217144_AT, 208799_AT, 210759_S_AT, 210460_S_AT, 205067_AT, 200090_AT, 223651_X_AT, 1559820_AT, 217878_S_AT, 201400_AT, 202892_AT, 204421_S_AT, 209471_S_AT, 207782_S_AT, 218555_AT, 201700_AT, 200098_S_AT, 221700_S_AT, 201199_S_AT, 208651_X_AT, 219500_AT, 39763_AT, 223493_AT, 212666_AT, 209503_S_AT, 201068_S_AT, 1556646_…	5556	187	13528	1.1978917622419083	1.0	0.3310752232691183	33.1569213130648
GOTERM_BP_FAT	GO:0080135~regulation of cellular response to stress	54	0.6749156355455568	0.020752576124384494	224016_AT, 231913_S_AT, 219028_AT, 226521_S_AT, 237133_AT, 205550_S_AT, 227948_AT, 234000_S_AT, 209615_S_AT, 217777_S_AT, 222757_S_AT, 203837_AT, 202679_AT, 214786_AT, 1555723_AT, 202161_AT, 205067_AT, 211537_X_AT, 220066_AT, 226002_AT, 205375_AT, 210859_X_AT, 223186_AT, 1552319_A_AT, 210148_AT, 225116_AT, 201763_S_AT, 217599_S_AT, 225590_AT, 1554883_A_AT, 202731_AT, 212816_S_AT, 225589_AT, 20716…	5556	103	13528	1.2765207909580827	1.0	0.3323094116356242	33.36893983846196
GOTERM_BP_FAT	GO:0046112~nucleobase biosynthetic process	11	0.137482814648169	0.021387130451357837	215165_X_AT, 235833_AT, 204639_AT, 201014_S_AT, 201013_S_AT, 213892_S_AT, 202715_AT, 203219_S_AT, 217445_S_AT, 209440_AT, 224954_AT, 210005_AT, 209980_S_AT, 244822_AT, 202854_AT, 229333_AT, 209433_S_AT, 214431_AT	5556	14	13528	1.9130926668723645	1.0	0.339699006405047	34.199897918323764
GOTERM_BP_FAT	GO:0006625~protein targeting to peroxisome	11	0.137482814648169	0.021387130451357837	204873_AT, 215023_S_AT, 203970_S_AT, 221834_AT, 219180_S_AT, 205094_AT, 201707_AT, 235093_AT, 49878_AT, 223099_S_AT, 211033_S_AT, 201706_S_AT, 223098_S_AT, 206351_S_AT, 229663_AT, 221604_S_AT, 240829_AT, 203244_AT, 221833_AT	5556	14	13528	1.9130926668723645	1.0	0.339699006405047	34.199897918323764
GOTERM_BP_FAT	GO:0045116~protein neddylation	7	0.08748906386701663	0.02171979629538315	203109_AT, 201840_AT, 224439_X_AT, 218117_AT, 1556339_A_AT, 224395_S_AT, 225791_AT, 202268_S_AT	5556	7	13528	2.434845212383009	1.0	0.3430964980174127	34.63159253637031
GOTERM_BP_FAT	GO:0051095~regulation of helicase activity	7	0.08748906386701663	0.02171979629538315	204354_AT, 1562442_A_AT, 210947_S_AT, 211450_S_AT, 218878_S_AT, 202911_AT, 204353_S_AT, 209421_AT, 211300_S_AT	5556	7	13528	2.434845212383009	1.0	0.3430964980174127	34.63159253637031
GOTERM_BP_FAT	GO:0008283~cell proliferation	201	2.512185976752906	0.02180120477881975	203103_S_AT, 233445_AT, 230219_AT, 1552256_A_AT, 202516_S_AT, 201479_AT, 227349_AT, 201680_X_AT, 225025_AT, 207956_X_AT, 210150_S_AT, 211711_S_AT, 216212_S_AT, 217878_S_AT, 216862_S_AT, 234354_X_AT, 210541_S_AT, 204983_S_AT, 220054_AT, 205032_AT, 237491_AT, 218218_AT, 212300_AT, 1552319_A_AT, 224965_AT, 226275_AT, 228746_S_AT, 201478_S_AT, 204200_S_AT, 212563_AT, 203490_AT, 1564521_X_AT, 209544_A…	5556	436	13528	1.1224859809380385	1.0	0.34324588272019285	34.73682507940066
GOTERM_BP_FAT	GO:0035108~limb morphogenesis	52	0.6499187601549806	0.022418059711486908	240715_AT, 224862_AT, 225717_AT, 205201_AT, 213578_AT, 225745_AT, 235851_S_AT, 213652_AT, 225456_AT, 201152_S_AT, 211097_S_AT, 229661_AT, 228944_AT, 204270_AT, 242975_S_AT, 202876_S_AT, 231798_AT, 213150_AT, 242558_AT, 200780_X_AT, 236263_AT, 225544_AT, 200981_X_AT, 209468_AT, 212520_S_AT, 205932_S_AT, 242022_AT, 212273_X_AT, 209135_AT, 204703_AT, 215714_S_AT, 207782_S_AT, 242037_AT, 222506_AT, 2…	5556	99	13528	1.278908596403197	1.0	0.3501948158957434	35.52899691380793
GOTERM_BP_FAT	GO:0035107~appendage morphogenesis	52	0.6499187601549806	0.022418059711486908	240715_AT, 224862_AT, 225717_AT, 205201_AT, 213578_AT, 225745_AT, 235851_S_AT, 213652_AT, 225456_AT, 201152_S_AT, 211097_S_AT, 229661_AT, 228944_AT, 204270_AT, 242975_S_AT, 202876_S_AT, 231798_AT, 213150_AT, 242558_AT, 200780_X_AT, 236263_AT, 225544_AT, 200981_X_AT, 209468_AT, 212520_S_AT, 205932_S_AT, 242022_AT, 212273_X_AT, 209135_AT, 204703_AT, 215714_S_AT, 207782_S_AT, 242037_AT, 222506_AT, 2…	5556	99	13528	1.278908596403197	1.0	0.3501948158957434	35.52899691380793
GOTERM_BP_FAT	GO:0009201~ribonucleoside triphosphate biosynthetic process	52	0.6499187601549806	0.022418059711486908	213587_S_AT, 208745_AT, 205473_AT, 213995_AT, 228816_AT, 213738_S_AT, 1553155_X_AT, 1557586_S_AT, 207521_S_AT, 200096_S_AT, 242836_AT, 216129_AT, 214255_AT, 213042_S_AT, 209281_S_AT, 201172_X_AT, 207508_AT, 200818_AT, 214150_X_AT, 211137_S_AT, 208764_S_AT, 202325_S_AT, 201972_AT, 215716_S_AT, 1553989_A_AT, 230387_AT, 205711_X_AT, 208870_X_AT, 212754_S_AT, 205197_S_AT, 205198_S_AT, 210453_X_AT, 21…	5556	99	13528	1.278908596403197	1.0	0.3501948158957434	35.52899691380793
GOTERM_BP_FAT	GO:0009145~purine nucleoside triphosphate biosynthetic process	52	0.6499187601549806	0.022418059711486908	213587_S_AT, 208745_AT, 205473_AT, 213995_AT, 228816_AT, 213738_S_AT, 1553155_X_AT, 1557586_S_AT, 207521_S_AT, 200096_S_AT, 242836_AT, 216129_AT, 214255_AT, 213042_S_AT, 209281_S_AT, 201172_X_AT, 207508_AT, 200818_AT, 214150_X_AT, 211137_S_AT, 208764_S_AT, 202325_S_AT, 201972_AT, 215716_S_AT, 1553989_A_AT, 230387_AT, 205711_X_AT, 208870_X_AT, 212754_S_AT, 205197_S_AT, 205198_S_AT, 210453_X_AT, 21…	5556	99	13528	1.278908596403197	1.0	0.3501948158957434	35.52899691380793
GOTERM_BP_FAT	GO:0051291~protein heterooligomerization	30	0.3749531308586427	0.022577997168096355	203627_AT, 240846_AT, 212983_AT, 213792_S_AT, 205280_AT, 1555886_AT, 201805_AT, 207425_S_AT, 215418_AT, 204270_AT, 203628_AT, 236402_AT, 207643_S_AT, 220865_S_AT, 242558_AT, 201308_S_AT, 214293_AT, 208657_S_AT, 217717_S_AT, 203441_S_AT, 237305_AT, 215624_AT, 1559227_S_AT, 202076_AT, 204224_S_AT, 203557_S_AT, 213373_S_AT, 205263_AT, 238544_AT, 237377_AT, 202178_AT, 225227_AT, 223679_AT, 205279_S_A…	5556	52	13528	1.4047183917594284	1.0	0.35130810999359774	35.73289671396607
GOTERM_BP_FAT	GO:0051130~positive regulation of cellular component organization	89	1.11236095488064	0.023084096214967726	214577_AT, 206117_AT, 232269_X_AT, 203162_S_AT, 221656_S_AT, 232058_AT, 205353_S_AT, 200935_AT, 214721_X_AT, 204725_S_AT, 212122_AT, 226191_AT, 205067_AT, 206116_S_AT, 216711_S_AT, 203928_X_AT, 244753_AT, 209678_S_AT, 205032_AT, 1559582_AT, 205425_AT, 227205_AT, 208651_X_AT, 1555814_A_AT, 226364_AT, 201896_S_AT, 200975_AT, 224880_AT, 201122_X_AT, 200063_S_AT, 219051_X_AT, 204693_AT, 215195_AT, 22…	5556	181	13528	1.1972443309507614	1.0	0.3567323319415563	36.374086454060304
GOTERM_BP_FAT	GO:0043123~positive regulation of I-kappaB kinase/NF-kappaB cascade	51	0.6374203224596925	0.023301913213268466	237241_AT, 210017_AT, 229943_AT, 205558_AT, 46323_AT, 207643_S_AT, 200704_AT, 205067_AT, 209939_X_AT, 224716_AT, 227264_AT, 225463_X_AT, 228261_AT, 214398_S_AT, 211137_S_AT, 222986_S_AT, 222137_AT, 225004_AT, 206853_S_AT, 214395_X_AT, 1565889_AT, 1555814_A_AT, 210563_X_AT, 202076_AT, 226644_AT, 228480_AT, 231370_AT, 205263_AT, 213373_S_AT, 209544_AT, 203610_S_AT, 203005_AT, 206271_AT, 203966_S_AT…	5556	97	13528	1.2801763487786957	1.0	0.35852420210549174	36.64817282003131
GOTERM_BP_FAT	GO:0007026~negative regulation of microtubule depolymerization	12	0.14998125234345708	0.0236251704290254	214577_AT, 203162_S_AT, 210694_S_AT, 242671_AT, 212566_AT, 212567_S_AT, 33850_AT, 240757_AT, 222669_S_AT, 203527_S_AT, 1554089_S_AT, 207629_S_AT, 235595_AT, 1558759_S_AT, 212308_AT, 212752_AT, 210015_S_AT, 203928_X_AT, 221713_S_AT, 240939_X_AT, 1555469_A_AT	5556	16	13528	1.826133909287257	1.0	0.36159564958452695	37.05287499026744
GOTERM_BP_FAT	GO:0031114~regulation of microtubule depolymerization	12	0.14998125234345708	0.0236251704290254	214577_AT, 203162_S_AT, 210694_S_AT, 242671_AT, 212566_AT, 212567_S_AT, 33850_AT, 240757_AT, 222669_S_AT, 203527_S_AT, 1554089_S_AT, 207629_S_AT, 235595_AT, 1558759_S_AT, 212308_AT, 212752_AT, 210015_S_AT, 203928_X_AT, 221713_S_AT, 240939_X_AT, 1555469_A_AT	5556	16	13528	1.826133909287257	1.0	0.36159564958452695	37.05287499026744
GOTERM_BP_FAT	GO:0030035~microspike assembly	12	0.14998125234345708	0.0236251704290254	226400_AT, 232757_AT, 241154_X_AT, 227948_AT, 230559_X_AT, 1556931_AT, 209839_AT, 219901_AT, 205293_X_AT, 208727_S_AT, 1565752_AT, 1555894_S_AT, 209502_S_AT, 203036_S_AT, 222675_S_AT, 1555136_AT, 203861_S_AT, 1555407_S_AT, 203862_S_AT, 1558501_AT, 204819_AT	5556	16	13528	1.826133909287257	1.0	0.36159564958452695	37.05287499026744
GOTERM_BP_FAT	GO:0010563~negative regulation of phosphorus metabolic process	28	0.3499562554680665	0.023831046930079383	201464_X_AT, 213183_S_AT, 230401_AT, 205353_S_AT, 202178_AT, 243860_AT, 228952_AT, 213792_S_AT, 211373_S_AT, 211792_S_AT, 200703_AT, 216894_X_AT, 210825_S_AT, 204516_AT, 211941_S_AT, 1559249_AT, 238816_AT, 217150_S_AT, 210996_S_AT, 205870_AT, 202545_AT, 210187_AT, 210186_S_AT, 227432_S_AT, 213182_X_AT, 207069_S_AT, 207782_S_AT, 210317_S_AT, 207039_AT, 236404_AT, 217718_S_AT, 208652_AT, 213281_AT,…	5556	48	13528	1.4203263738900886	1.0	0.3632031006820233	37.309342972365165
GOTERM_BP_FAT	GO:0045936~negative regulation of phosphate metabolic process	28	0.3499562554680665	0.023831046930079383	201464_X_AT, 213183_S_AT, 230401_AT, 205353_S_AT, 202178_AT, 243860_AT, 228952_AT, 213792_S_AT, 211373_S_AT, 211792_S_AT, 200703_AT, 216894_X_AT, 210825_S_AT, 204516_AT, 211941_S_AT, 1559249_AT, 238816_AT, 217150_S_AT, 210996_S_AT, 205870_AT, 202545_AT, 210187_AT, 210186_S_AT, 227432_S_AT, 213182_X_AT, 207069_S_AT, 207782_S_AT, 210317_S_AT, 207039_AT, 236404_AT, 217718_S_AT, 208652_AT, 213281_AT,…	5556	48	13528	1.4203263738900886	1.0	0.3632031006820233	37.309342972365165
GOTERM_BP_FAT	GO:0010721~negative regulation of cell development	28	0.3499562554680665	0.023831046930079383	266_S_AT, 213437_AT, 213578_AT, 204323_X_AT, 231798_AT, 228660_X_AT, 203724_S_AT, 227802_AT, 241387_AT, 213939_S_AT, 201168_X_AT, 210968_S_AT, 227933_AT, 207782_S_AT, 211716_X_AT, 211509_S_AT, 209590_AT, 1552319_A_AT, 204999_S_AT, 211300_S_AT, 208651_X_AT, 1555814_A_AT, 208661_S_AT, 204832_S_AT, 208650_S_AT, 207147_AT, 203403_S_AT, 209591_S_AT, 210651_S_AT, 203623_AT, 208073_X_AT, 208664_S_AT, 20…	5556	48	13528	1.4203263738900886	1.0	0.3632031006820233	37.309342972365165
GOTERM_BP_FAT	GO:0019438~aromatic compound biosynthetic process	13	0.16247969003874516	0.025288419524338628	202930_S_AT, 209123_AT, 240846_AT, 223712_AT, 218212_S_AT, 223686_AT, 1554321_A_AT, 212541_AT, 209694_AT, 236208_AT, 234941_S_AT, 205719_S_AT, 203031_S_AT, 204224_S_AT, 203557_S_AT, 218455_AT	5556	18	13528	1.7584993200543957	1.0	0.3798187571187317	39.09671277053112
GOTERM_BP_FAT	GO:0048701~embryonic cranial skeleton morphogenesis	13	0.16247969003874516	0.025288419524338628	1554010_AT, 228173_AT, 204654_S_AT, 235851_S_AT, 239058_AT, 219729_AT, 224793_S_AT, 205854_AT, 1557050_AT, 242975_S_AT, 214548_X_AT, 230438_AT, 204456_S_AT, 236926_AT, 211858_X_AT, 239129_AT, 229274_AT, 200780_X_AT, 200981_X_AT, 207147_AT, 227027_AT, 239605_X_AT, 212273_X_AT, 221964_AT	5556	18	13528	1.7584993200543957	1.0	0.3798187571187317	39.09671277053112
GOTERM_BP_FAT	GO:0060491~regulation of cell projection assembly	13	0.16247969003874516	0.025288419524338628	1559582_AT, 226400_AT, 34206_AT, 208640_AT, 218062_X_AT, 224793_S_AT, 208641_S_AT, 228603_AT, 1556931_AT, 212120_AT, 203527_S_AT, 212119_AT, 208727_S_AT, 214721_X_AT, 212122_AT, 210039_S_AT, 209850_S_AT, 239129_AT, 214435_X_AT, 212745_S_AT, 224880_AT, 239605_X_AT, 204693_AT	5556	18	13528	1.7584993200543957	1.0	0.3798187571187317	39.09671277053112
GOTERM_BP_FAT	GO:0042552~myelination	23	0.287464066991626	0.026686443897550396	233317_AT, 238967_AT, 209429_X_AT, 210139_S_AT, 1557820_AT, 1565638_AT, 204323_X_AT, 201765_S_AT, 204519_S_AT, 241938_AT, 208047_S_AT, 210930_S_AT, 241494_AT, 1569114_AT, 233914_S_AT, 209272_AT, 212351_AT, 215482_S_AT, 216836_S_AT, 207084_AT, 234354_X_AT, 226169_AT, 1555154_A_AT, 225408_AT, 240326_AT, 204073_S_AT, 212636_AT, 214543_X_AT, 211139_S_AT, 200642_AT, 204777_S_AT, 242455_AT, 202461_AT, …	5556	38	13528	1.4737221022318214	1.0	0.3952399573224987	40.76579743749538
GOTERM_BP_FAT	GO:0032956~regulation of actin cytoskeleton organization	47	0.5874265716785402	0.02721303505514048	205347_S_AT, 206117_AT, 221656_S_AT, 34206_AT, 226915_S_AT, 237330_AT, 204642_AT, 204725_S_AT, 212122_AT, 214786_AT, 228912_AT, 210039_S_AT, 223101_S_AT, 206116_S_AT, 236780_AT, 200950_AT, 226342_AT, 1559582_AT, 1556839_S_AT, 222457_S_AT, 217892_S_AT, 1564525_AT, 227364_AT, 232949_AT, 228603_AT, 215457_AT, 201954_AT, 215624_AT, 204969_S_AT, 207279_S_AT, 208736_AT, 209850_S_AT, 1555814_A_AT, 21098…	5556	89	13528	1.2858171346292298	1.0	0.40032802010075264	41.38316702533322
GOTERM_BP_FAT	GO:0031344~regulation of cell projection organization	47	0.5874265716785402	0.02721303505514048	214577_AT, 232269_X_AT, 213437_AT, 34206_AT, 203527_S_AT, 214721_X_AT, 212122_AT, 210039_S_AT, 228660_X_AT, 227802_AT, 203724_S_AT, 213135_AT, 241387_AT, 213939_S_AT, 201168_X_AT, 206866_AT, 227933_AT, 210968_S_AT, 203928_X_AT, 230462_AT, 207782_S_AT, 1559582_AT, 211716_X_AT, 205032_AT, 211509_S_AT, 1552319_A_AT, 203441_S_AT, 228603_AT, 215066_AT, 237305_AT, 209850_S_AT, 1555814_A_AT, 200636_S_AT…	5556	89	13528	1.2858171346292298	1.0	0.40032802010075264	41.38316702533322
GOTERM_BP_FAT	GO:0048538~thymus development	15	0.18747656542932134	0.027303676937580006	207782_S_AT, 229796_AT, 224793_S_AT, 211373_S_AT, 219528_S_AT, 223679_AT, 200642_AT, 203527_S_AT, 228347_AT, 205817_AT, 238816_AT, 222343_AT, 236926_AT, 239129_AT, 211658_AT, 242558_AT, 205039_S_AT, 239605_X_AT, 225606_AT, 203297_S_AT, 232835_AT, 242022_AT	5556	22	13528	1.660121735715688	1.0	0.400399152112598	41.48881704418517
GOTERM_BP_FAT	GO:0031333~negative regulation of protein complex assembly	21	0.26246719160104987	0.027544631130722183	202795_X_AT, 205347_S_AT, 226400_AT, 202178_AT, 200696_S_AT, 201237_AT, 228912_AT, 205268_S_AT, 221539_AT, 236971_AT, 226342_AT, 205506_AT, 207069_S_AT, 1556839_S_AT, 1564525_AT, 200672_X_AT, 227364_AT, 232949_AT, 1556931_AT, 238939_AT, 208727_S_AT, 204969_S_AT, 200712_S_AT, 240146_AT, 205155_S_AT, 238512_AT, 217733_S_AT, 1568706_S_AT, 230988_AT	5556	34	13528	1.5038749841189176	1.0	0.4021742206919724	41.76879012174947
GOTERM_BP_FAT	GO:0017148~negative regulation of translation	21	0.26246719160104987	0.027544631130722183	222983_S_AT, 214919_S_AT, 201447_AT, 1558922_AT, 209429_X_AT, 229841_AT, 225827_AT, 217735_S_AT, 200935_AT, 201632_AT, 220864_S_AT, 201449_AT, 236989_AT, 1554889_AT, 222984_AT, 203819_S_AT, 208770_S_AT, 200007_AT, 234734_S_AT, 221539_AT, 215482_S_AT, 212351_AT, 208773_S_AT, 208772_AT, 219426_AT, 1555997_S_AT, 233836_AT, 233292_S_AT, 209640_AT, 216493_S_AT, 243834_AT, 224645_AT, 235508_AT, 217736_…	5556	34	13528	1.5038749841189176	1.0	0.4021742206919724	41.76879012174947
GOTERM_BP_FAT	GO:0043507~positive regulation of JUN kinase activity	20	0.2499687539057618	0.02786044680838166	226979_AT, 237133_AT, 227948_AT, 228565_AT, 234000_S_AT, 209615_S_AT, 217777_S_AT, 211081_S_AT, 222757_S_AT, 203837_AT, 214786_AT, 203836_S_AT, 202161_AT, 225665_AT, 205067_AT, 226002_AT, 227073_AT, 205375_AT, 230100_X_AT, 230559_X_AT, 238613_AT, 201763_S_AT, 217599_S_AT, 1564630_AT, 226507_AT, 213927_AT, 209269_S_AT, 222404_X_AT, 243030_AT, 203652_AT, 221695_S_AT, 1557797_A_AT	5556	32	13528	1.5217782577393808	1.0	0.4047758772937058	42.13382389692267
GOTERM_BP_FAT	GO:0030330~DNA damage response, signal transduction by p53 class mediator	17	0.21247344081989752	0.028088233418779217	204315_S_AT, 224016_AT, 219028_AT, 210985_S_AT, 217299_S_AT, 48825_AT, 202968_S_AT, 209361_S_AT, 208368_S_AT, 204318_S_AT, 203215_S_AT, 211851_X_AT, 218403_AT, 209640_AT, 218007_S_AT, 204317_AT, 225116_AT, 240510_AT, 204908_S_AT, 211300_S_AT, 219361_S_AT, 218634_AT, 235508_AT, 225115_AT, 210480_S_AT, 237426_AT, 225097_AT, 218234_AT, 202907_S_AT, 214727_AT, 202971_S_AT, 222487_S_AT	5556	26	13528	1.5920141773273522	1.0	0.4063679016514352	42.395761558768584
GOTERM_BP_FAT	GO:0000723~telomere maintenance	18	0.22497187851518563	0.028160628802027843	205395_S_AT, 235215_AT, 217299_S_AT, 235478_AT, 203448_S_AT, 200627_AT, 201479_AT, 223907_S_AT, 203449_S_AT, 204354_AT, 204617_S_AT, 205727_AT, 205733_AT, 216212_S_AT, 208393_S_AT, 210189_AT, 208694_AT, 208642_S_AT, 204353_S_AT, 240510_AT, 200792_AT, 201478_S_AT, 223493_AT, 242456_AT, 202907_S_AT	5556	28	13528	1.5652576365319344	1.0	0.4062163513805137	42.47877511608584
GOTERM_BP_FAT	GO:0035113~embryonic appendage morphogenesis	46	0.574928133983252	0.028292904557062043	240715_AT, 224862_AT, 225717_AT, 205201_AT, 225745_AT, 235851_S_AT, 225456_AT, 201152_S_AT, 211097_S_AT, 229661_AT, 204270_AT, 242975_S_AT, 228944_AT, 202876_S_AT, 231798_AT, 213150_AT, 242558_AT, 225544_AT, 236263_AT, 200780_X_AT, 200981_X_AT, 212520_S_AT, 209468_AT, 205932_S_AT, 242022_AT, 212273_X_AT, 204703_AT, 215714_S_AT, 207782_S_AT, 219729_AT, 222506_AT, 225452_AT, 205555_S_AT, 214548_X_A…	5556	87	13528	1.2873894226392923	1.0	0.4067311781862444	42.63015871569434
GOTERM_BP_FAT	GO:0030326~embryonic limb morphogenesis	46	0.574928133983252	0.028292904557062043	240715_AT, 224862_AT, 225717_AT, 205201_AT, 225745_AT, 235851_S_AT, 225456_AT, 201152_S_AT, 211097_S_AT, 229661_AT, 204270_AT, 242975_S_AT, 228944_AT, 202876_S_AT, 231798_AT, 213150_AT, 242558_AT, 225544_AT, 236263_AT, 200780_X_AT, 200981_X_AT, 212520_S_AT, 209468_AT, 205932_S_AT, 242022_AT, 212273_X_AT, 204703_AT, 215714_S_AT, 207782_S_AT, 219729_AT, 222506_AT, 225452_AT, 205555_S_AT, 214548_X_A…	5556	87	13528	1.2873894226392923	1.0	0.4067311781862444	42.63015871569434
GOTERM_BP_FAT	GO:0048704~embryonic skeletal system morphogenesis	32	0.39995000624921884	0.02867895893470969	1554010_AT, 205201_AT, 204654_S_AT, 204778_X_AT, 228173_AT, 235851_S_AT, 229796_AT, 224793_S_AT, 205854_AT, 244512_AT, 228347_AT, 205817_AT, 228944_AT, 242975_S_AT, 231798_AT, 237189_AT, 204456_S_AT, 206837_AT, 236926_AT, 229274_AT, 231936_AT, 200780_X_AT, 200981_X_AT, 239605_X_AT, 216973_S_AT, 212273_X_AT, 230643_AT, 206510_AT, 239058_AT, 235753_AT, 219729_AT, 205600_X_AT, 1557050_AT, 213551_X_A…	5556	57	13528	1.366930645548356	1.0	0.41004422461934653	43.06982286465886
GOTERM_BP_FAT	GO:0009206~purine ribonucleoside triphosphate biosynthetic process	51	0.6374203224596925	0.028946303383017714	213587_S_AT, 208745_AT, 205473_AT, 213995_AT, 228816_AT, 213738_S_AT, 1553155_X_AT, 1557586_S_AT, 207521_S_AT, 200096_S_AT, 242836_AT, 216129_AT, 214255_AT, 213042_S_AT, 209281_S_AT, 201172_X_AT, 207508_AT, 200818_AT, 214150_X_AT, 211137_S_AT, 208764_S_AT, 202325_S_AT, 201972_AT, 215716_S_AT, 1553989_A_AT, 230387_AT, 205711_X_AT, 208870_X_AT, 212754_S_AT, 205197_S_AT, 205198_S_AT, 210453_X_AT, 21…	5556	98	13528	1.2671133248115662	1.0	0.41202208235154014	43.37241764812981
GOTERM_BP_FAT	GO:0006743~ubiquinone metabolic process	8	0.09998750156230471	0.02919445779750088	218760_AT, 1570227_AT, 1555886_AT, 212228_S_AT, 235822_AT, 220865_S_AT, 223114_AT, 221227_X_AT, 228931_AT, 219307_AT, 213379_AT, 223515_S_AT, 232788_AT	5556	9	13528	2.1643068554515636	1.0	0.4137732408449316	43.65192661475989
GOTERM_BP_FAT	GO:0006744~ubiquinone biosynthetic process	8	0.09998750156230471	0.02919445779750088	218760_AT, 1570227_AT, 1555886_AT, 212228_S_AT, 235822_AT, 220865_S_AT, 223114_AT, 221227_X_AT, 228931_AT, 219307_AT, 213379_AT, 223515_S_AT, 232788_AT	5556	9	13528	2.1643068554515636	1.0	0.4137732408449316	43.65192661475989
GOTERM_BP_FAT	GO:0045426~quinone cofactor biosynthetic process	8	0.09998750156230471	0.02919445779750088	218760_AT, 1570227_AT, 1555886_AT, 212228_S_AT, 235822_AT, 220865_S_AT, 223114_AT, 221227_X_AT, 228931_AT, 219307_AT, 213379_AT, 223515_S_AT, 232788_AT	5556	9	13528	2.1643068554515636	1.0	0.4137732408449316	43.65192661475989
GOTERM_BP_FAT	GO:0000902~cell morphogenesis	165	2.0622422197225347	0.029795673146331712	216918_S_AT, 237241_AT, 1557820_AT, 230219_AT, 212985_AT, 219528_S_AT, 202516_S_AT, 228547_AT, 217144_AT, 202817_S_AT, 210150_S_AT, 203714_S_AT, 230271_AT, AFFX-HSAC07/X00351_3_AT, 212752_AT, 241387_AT, AFFX-HSAC07/X00351_M_AT, 234354_X_AT, 211603_S_AT, 237491_AT, 232098_AT, 205031_AT, 1552319_A_AT, 221700_S_AT, 1559227_S_AT, 227750_AT, 213496_AT, 205841_AT, 238526_AT, 1566129_AT, 204455_AT, 2096…	5556	356	13528	1.1285097192224622	1.0	0.41931816526945964	44.32369131506524
GOTERM_BP_FAT	GO:0019318~hexose metabolic process	93	1.1623547056617924	0.03131147223917104	218387_S_AT, 1559861_AT, 230918_AT, 204875_S_AT, 215316_AT, 213149_AT, 236754_AT, 236338_AT, 226191_AT, 218981_AT, 1554930_A_AT, 210449_X_AT, 205480_S_AT, 201251_AT, 1554152_A_AT, 232002_AT, 1554980_A_AT, 226452_AT, 210963_S_AT, 210976_S_AT, 213700_S_AT, 207022_S_AT, 203282_AT, 221628_S_AT, 214088_S_AT, 200969_AT, 232958_AT, 217973_AT, 223738_S_AT, 202541_AT, 234084_X_AT, 221892_AT, 224455_S_AT, …	5556	192	13528	1.1793781497480202	1.0	0.4344244435011094	45.983810186329166
GOTERM_BP_FAT	GO:0051259~protein oligomerization	85	1.0623672040994876	0.031430660585334565	206748_S_AT, 240846_AT, 210328_AT, 205353_S_AT, 210017_AT, 212983_AT, 201805_AT, 224954_AT, 215418_AT, 223452_S_AT, 204270_AT, 209980_S_AT, 220521_S_AT, 236402_AT, 207643_S_AT, 233914_S_AT, 220865_S_AT, 242558_AT, 201308_S_AT, 210976_S_AT, 210541_S_AT, 204804_AT, 209017_S_AT, 217717_S_AT, 228822_S_AT, 218386_X_AT, 217626_AT, 224175_S_AT, 215624_AT, 243431_AT, 1559227_S_AT, 224159_X_AT, 202076_AT,…	5556	174	13528	1.1894358796123896	1.0	0.43469060674690285	46.112336073102114
GOTERM_BP_FAT	GO:0006643~membrane lipid metabolic process	43	0.5374328208973879	0.03180626858169329	222874_S_AT, 212446_S_AT, 209967_S_AT, 223285_S_AT, 1554835_A_AT, 213902_AT, 213702_X_AT, 235463_S_AT, 231780_AT, 201765_S_AT, 218421_AT, 203608_AT, 203127_S_AT, 224334_S_AT, 218922_S_AT, 229958_AT, 210859_X_AT, 209093_S_AT, 212989_AT, 227776_AT, 221765_AT, 205622_AT, 243806_AT, 232149_S_AT, 218099_AT, 210980_S_AT, 200695_AT, 205816_AT, 242982_X_AT, 200975_AT, 1554053_AT, 228292_AT, 214430_AT, 23…	5556	81	13528	1.292572149783573	1.0	0.4376133005393811	46.51547580250504
GOTERM_BP_FAT	GO:0048736~appendage development	53	0.6624171978502686	0.03286329085043502	240715_AT, 224862_AT, 225717_AT, 205201_AT, 213578_AT, 225745_AT, 235851_S_AT, 213652_AT, 209120_AT, 225456_AT, 201152_S_AT, 211097_S_AT, 229661_AT, 228944_AT, 204270_AT, 242975_S_AT, 202876_S_AT, 231798_AT, 213150_AT, 242558_AT, 200780_X_AT, 236263_AT, 225544_AT, 200981_X_AT, 209468_AT, 212520_S_AT, 205932_S_AT, 242022_AT, 212273_X_AT, 209135_AT, 204703_AT, 215714_S_AT, 207782_S_AT, 242037_AT, 2…	5556	103	13528	1.2528815170514513	1.0	0.4474571744752027	47.63468320711595
GOTERM_BP_FAT	GO:0060173~limb development	53	0.6624171978502686	0.03286329085043502	240715_AT, 224862_AT, 225717_AT, 205201_AT, 213578_AT, 225745_AT, 235851_S_AT, 213652_AT, 209120_AT, 225456_AT, 201152_S_AT, 211097_S_AT, 229661_AT, 228944_AT, 204270_AT, 242975_S_AT, 202876_S_AT, 231798_AT, 213150_AT, 242558_AT, 200780_X_AT, 236263_AT, 225544_AT, 200981_X_AT, 209468_AT, 212520_S_AT, 205932_S_AT, 242022_AT, 212273_X_AT, 209135_AT, 204703_AT, 215714_S_AT, 207782_S_AT, 242037_AT, 2…	5556	103	13528	1.2528815170514513	1.0	0.4474571744752027	47.63468320711595
GOTERM_BP_FAT	GO:0031346~positive regulation of cell projection organization	27	0.3374578177727784	0.03372044395026419	227798_AT, 214577_AT, 232269_X_AT, 226400_AT, 34206_AT, 208640_AT, 224793_S_AT, 208641_S_AT, 203055_S_AT, 208890_S_AT, 212119_AT, 203527_S_AT, 214721_X_AT, 212122_AT, 210039_S_AT, 1558714_AT, 214435_X_AT, 212745_S_AT, 200637_S_AT, 213135_AT, 201168_X_AT, 206866_AT, 239605_X_AT, 203928_X_AT, 230462_AT, 1559582_AT, 211716_X_AT, 205032_AT, 200635_S_AT, 208015_AT, 218062_X_AT, 228603_AT, 1556931_AT, …	5556	47	13528	1.3987408666881116	1.0	0.4550911316002677	48.52591785051251
GOTERM_BP_FAT	GO:0006730~one-carbon metabolic process	57	0.7124109486314211	0.03406202919604629	206873_AT, 236778_AT, 204508_S_AT, 223275_AT, 238762_AT, 212080_AT, 212512_S_AT, 219698_S_AT, 208859_S_AT, 214096_S_AT, 227349_AT, 224954_AT, 212689_S_AT, 222526_AT, 201574_AT, 202534_X_AT, 209980_S_AT, 201912_S_AT, 202098_S_AT, 222544_S_AT, 207129_AT, 1556306_AT, 205202_AT, 221229_S_AT, 200903_S_AT, 206208_AT, 233263_AT, 202521_AT, 238496_AT, 212723_AT, 218987_AT, 205324_S_AT, 228725_X_AT, 20644…	5556	112	13528	1.2391622955877815	1.0	0.45749514828311644	48.87706055240023
GOTERM_BP_FAT	GO:0002009~morphogenesis of an epithelium	52	0.6499187601549806	0.034206314835668286	240715_AT, 204654_S_AT, 205201_AT, 205558_AT, 237189_AT, 1557100_S_AT, 210150_S_AT, 202046_S_AT, 242558_AT, 236263_AT, 211537_X_AT, 204859_S_AT, 236678_AT, 231183_S_AT, 242022_AT, 227264_AT, 211778_S_AT, 200634_AT, 205879_X_AT, 229570_AT, 203987_AT, 209204_AT, 215624_AT, 206854_S_AT, 206853_S_AT, 1557797_A_AT, 210756_S_AT, 222168_AT, 209844_AT, 227923_AT, 229397_S_AT, 205263_AT, 213373_S_AT, 2260…	5556	101	13528	1.2535836737021435	1.0	0.4579304600881201	49.024699779305514
GOTERM_BP_FAT	GO:0031571~G1 DNA damage checkpoint	9	0.11248593925759282	0.034529884446893984	204315_S_AT, 218403_AT, 209640_AT, 218007_S_AT, 208711_S_AT, 204317_AT, 211300_S_AT, 235508_AT, 207556_S_AT, 208712_AT, 209361_S_AT, 204318_S_AT, 219785_S_AT, 222487_S_AT	5556	11	13528	1.9921460828588258	1.0	0.4601243508110936	49.35432124038701
GOTERM_BP_FAT	GO:0042440~pigment metabolic process	26	0.3249593800774903	0.03476835654957455	1563130_A_AT, 235833_AT, 213892_S_AT, 217445_S_AT, 202929_S_AT, 209440_AT, 224954_AT, 203115_AT, 214179_S_AT, 244822_AT, 209980_S_AT, 205694_AT, 225892_AT, 202854_AT, 228002_AT, 218120_S_AT, 203040_S_AT, 209848_S_AT, 218489_S_AT, 200759_X_AT, 204639_AT, 201014_S_AT, 201013_S_AT, 203219_S_AT, 229109_S_AT, 206498_AT, 210005_AT, 203116_S_AT, 206592_S_AT, 39763_AT, 205633_S_AT, 203031_S_AT, 229333_AT…	5556	45	13528	1.4067994560435166	1.0	0.4614676998383841	49.59595865253572
GOTERM_BP_FAT	GO:0042326~negative regulation of phosphorylation	26	0.3249593800774903	0.03476835654957455	201464_X_AT, 213183_S_AT, 230401_AT, 205353_S_AT, 202178_AT, 243860_AT, 228952_AT, 213792_S_AT, 211373_S_AT, 211792_S_AT, 200703_AT, 216894_X_AT, 210825_S_AT, 204516_AT, 211941_S_AT, 1559249_AT, 238816_AT, 217150_S_AT, 205870_AT, 202545_AT, 210187_AT, 210186_S_AT, 227432_S_AT, 213182_X_AT, 207069_S_AT, 207782_S_AT, 207039_AT, 236404_AT, 208652_AT, 213281_AT, 236802_AT, 203232_S_AT, 203231_S_AT, 2…	5556	45	13528	1.4067994560435166	1.0	0.4614676998383841	49.59595865253572
GOTERM_BP_FAT	GO:0051495~positive regulation of cytoskeleton organization	26	0.3249593800774903	0.03476835654957455	224788_AT, 214577_AT, 203162_S_AT, 206117_AT, 221656_S_AT, 208640_AT, 237330_AT, 208641_S_AT, 203448_S_AT, 218284_AT, 203527_S_AT, 204725_S_AT, 203449_S_AT, 217150_S_AT, 214786_AT, 210039_S_AT, 206116_S_AT, 203928_X_AT, 200021_AT, 210986_S_AT, 204886_AT, 232136_S_AT, 233274_AT, 228603_AT, 1564630_AT, 209112_AT, 207788_S_AT, 1555814_A_AT, 209850_S_AT, 1570511_AT, 201896_S_AT, 210987_X_AT, 243030_A…	5556	45	13528	1.4067994560435166	1.0	0.4614676998383841	49.59595865253572
GOTERM_BP_FAT	GO:0006164~purine nucleotide biosynthetic process	73	0.9123859517560305	0.03643605585119128	213587_S_AT, 208745_AT, 235833_AT, 213995_AT, 205473_AT, 228816_AT, 209440_AT, 1553155_X_AT, 1557586_S_AT, 200096_S_AT, 214255_AT, 213042_S_AT, 209281_S_AT, 207508_AT, 214150_X_AT, 200818_AT, 211137_S_AT, 201972_AT, 215716_S_AT, 205711_X_AT, 205197_S_AT, 210149_S_AT, 214798_AT, 213245_AT, 224655_AT, 229061_S_AT, 214934_AT, 217801_AT, 204862_S_AT, 217445_S_AT, 204158_S_AT, 210250_X_AT, 207573_X_AT…	5556	148	13528	1.200970949351079	1.0	0.4765068945501184	51.25548812260779
GOTERM_BP_FAT	GO:0042158~lipoprotein biosynthetic process	32	0.39995000624921884	0.03784384025000752	205078_AT, 205005_S_AT, 209707_AT, 227871_AT, 205006_S_AT, 233479_AT, 243995_AT, 235484_AT, 225903_AT, 204428_S_AT, 227639_AT, 205452_AT, 214202_AT, 200090_AT, 242844_AT, 1559820_AT, 209471_S_AT, 215690_X_AT, 205281_S_AT, 223470_AT, 235168_AT, 222366_AT, 209391_AT, 201773_AT, 219374_S_AT, 228817_AT, 226110_AT, 215743_AT, 201157_S_AT, 225851_AT, 214866_AT, 226426_AT, 217486_S_AT, 217770_AT, 51146_…	5556	58	13528	1.3433628757975222	1.0	0.4886712997785083	52.615911794584456
GOTERM_BP_FAT	GO:0046148~pigment biosynthetic process	23	0.287464066991626	0.037904876890553205	1563130_A_AT, 235833_AT, 213892_S_AT, 217445_S_AT, 202929_S_AT, 209440_AT, 224954_AT, 203115_AT, 214179_S_AT, 244822_AT, 209980_S_AT, 205694_AT, 225892_AT, 202854_AT, 228002_AT, 209848_S_AT, 203040_S_AT, 218489_S_AT, 200759_X_AT, 204639_AT, 201014_S_AT, 201013_S_AT, 203219_S_AT, 210005_AT, 206498_AT, 203116_S_AT, 206592_S_AT, 203031_S_AT, 205633_S_AT, 229333_AT, 1555476_AT, 209433_S_AT, 214431_AT…	5556	39	13528	1.4359343560207491	1.0	0.4882246983233438	52.67407283780498
GOTERM_BP_FAT	GO:0031050~dsRNA fragmentation	10	0.1249843769528809	0.038247330828464904	227798_AT, 208015_AT, 229841_AT, 225827_AT, 201679_AT, 217594_AT, 228620_AT, 244047_AT, 203677_S_AT, 218284_AT, 201680_X_AT, 213229_AT, 222047_S_AT, 219811_AT, 212704_AT, 203077_S_AT, 205398_S_AT, 225569_AT	5556	13	13528	1.872957855679238	1.0	0.49036404219065755	52.999139388967265
GOTERM_BP_FAT	GO:0045947~negative regulation of translational initiation	10	0.1249843769528809	0.038247330828464904	222983_S_AT, 214919_S_AT, 209429_X_AT, 229841_AT, 225827_AT, 217735_S_AT, 201632_AT, 224645_AT, 217736_S_AT, 236989_AT, 222984_AT, 208770_S_AT, 208772_AT, 208773_S_AT, 212351_AT, 215482_S_AT, 221539_AT, 208697_S_AT, 233292_S_AT, 225569_AT	5556	13	13528	1.872957855679238	1.0	0.49036404219065755	52.999139388967265
GOTERM_BP_FAT	GO:0032535~regulation of cellular component size	127	1.5873015873015872	0.0385945103245653	205347_S_AT, 213587_S_AT, 203978_AT, 214577_AT, 222874_S_AT, 226915_S_AT, 212985_AT, 210973_S_AT, 206012_AT, 220864_S_AT, 204725_S_AT, 228912_AT, 200096_S_AT, 222544_S_AT, 236780_AT, 203928_X_AT, 210968_S_AT, 204421_S_AT, 222457_S_AT, 229958_AT, 1564525_AT, 217892_S_AT, 211509_S_AT, 214150_X_AT, 223002_S_AT, 215457_AT, 215624_AT, 204969_S_AT, 208510_S_AT, 239648_AT, 204200_S_AT, 221618_S_AT, 2018…	5556	271	13528	1.1410529224082737	1.0	0.4925261088953029	53.32652938317446
GOTERM_BP_FAT	GO:0000956~nuclear-transcribed mRNA catabolic process	21	0.26246719160104987	0.03990198259243052	201368_AT, 242304_AT, 207842_S_AT, 239597_AT, 207541_S_AT, 215438_X_AT, 214113_S_AT, 217857_S_AT, 1554602_AT, 200060_S_AT, 204303_S_AT, 236989_AT, 203117_S_AT, 210057_AT, 201912_S_AT, 211962_S_AT, 243090_AT, 210092_AT, 226093_AT, 244777_AT, 212147_AT, 209520_S_AT, 211965_AT, 202520_S_AT, 213852_AT, 212919_AT, 1561762_S_AT, 222443_S_AT, 210093_S_AT, 228120_AT, 225276_AT, 208697_S_AT, 217856_AT	5556	35	13528	1.4609071274298058	1.0	0.5032743590093942	54.540170759352115
GOTERM_BP_FAT	GO:0031023~microtubule organizing center organization	21	0.26246719160104987	0.03990198259243052	230219_AT, 219961_S_AT, 223679_AT, 212832_S_AT, 1555278_A_AT, 233655_S_AT, 204662_AT, 218383_AT, 208368_S_AT, 242558_AT, 212745_S_AT, 209194_AT, 200815_S_AT, 228291_S_AT, 211851_X_AT, 205449_AT, 222685_AT, 222625_S_AT, 221923_S_AT, 221691_X_AT, 233241_AT, 1569353_AT, 218495_AT, 211547_S_AT, 203725_AT, 228290_AT, 213054_AT, 206003_AT, 223513_AT, 229208_AT, 214727_AT, 200063_S_AT, 219531_AT	5556	35	13528	1.4609071274298058	1.0	0.5032743590093942	54.540170759352115
GOTERM_BP_FAT	GO:0030258~lipid modification	37	0.4624421947256593	0.04025185606952273	205843_X_AT, 235093_AT, 201135_AT, 200789_AT, 211711_S_AT, 204428_S_AT, 205584_AT, 204263_S_AT, 203634_S_AT, 210449_X_AT, 212828_AT, 208629_S_AT, 232876_AT, 219015_S_AT, 213501_AT, 235980_AT, 225363_AT, 33494_AT, 233314_AT, 210688_S_AT, 227962_AT, 202025_X_AT, 204212_AT, 202502_AT, 212439_AT, 241905_AT, 222647_AT, 213496_AT, 202530_AT, 217492_S_AT, 221561_AT, 204369_AT, 236514_AT, 205222_AT, 1553…	5556	69	13528	1.3056416356256715	1.0	0.5053615981099235	54.85982356218195
GOTERM_BP_FAT	GO:0009108~coenzyme biosynthetic process	37	0.4624421947256593	0.04025185606952273	218019_S_AT, 234801_S_AT, 226649_AT, 212568_S_AT, 218760_AT, 238762_AT, 1555886_AT, 213149_AT, 218771_AT, 214045_AT, 205012_S_AT, 234986_AT, 203433_AT, 1554321_A_AT, 234941_S_AT, 219147_S_AT, 218840_S_AT, 220865_S_AT, 218455_AT, 205307_S_AT, 231919_AT, 224882_AT, 218212_S_AT, 223686_AT, 217738_AT, 222769_AT, 218433_AT, 1566671_A_AT, 235822_AT, 211630_S_AT, 222492_AT, 204224_S_AT, 213379_AT, 22351…	5556	69	13528	1.3056416356256715	1.0	0.5053615981099235	54.85982356218195
GOTERM_BP_FAT	GO:0043414~biopolymer methylation	37	0.4624421947256593	0.04025185606952273	236778_AT, 223275_AT, 212080_AT, 212512_S_AT, 208859_S_AT, 227349_AT, 222526_AT, 201574_AT, 201912_S_AT, 202098_S_AT, 222544_S_AT, 1556306_AT, 205202_AT, 221229_S_AT, 202521_AT, 238496_AT, 218987_AT, 205324_S_AT, 228725_X_AT, 206445_S_AT, 208860_S_AT, 225276_AT, 225096_AT, 218242_S_AT, 212079_S_AT, 226981_AT, 1564521_X_AT, 217786_AT, 201611_S_AT, 208466_AT, 236060_AT, 218356_AT, 222759_AT, 215438…	5556	69	13528	1.3056416356256715	1.0	0.5053615981099235	54.85982356218195
GOTERM_BP_FAT	GO:0006470~protein amino acid dephosphorylation	66	0.8248968878890138	0.04067576433823434	1555772_A_AT, 221556_AT, 240271_AT, 218570_AT, 1555470_A_AT, 213848_AT, 213362_AT, 201853_S_AT, 218321_X_AT, 51192_AT, 229506_AT, 211711_S_AT, 236545_AT, 202432_AT, 215501_S_AT, 203029_S_AT, 223808_S_AT, 209896_S_AT, 233314_AT, 205938_AT, 221555_X_AT, 229517_AT, 204208_AT, 214043_AT, 241988_X_AT, 219241_X_AT, 225901_AT, 226080_AT, 231370_AT, 204566_AT, 230330_AT, 225847_AT, 201536_AT, 225429_AT, …	5556	133	13528	1.2082690527614934	1.0	0.5080781348759397	55.244260714144446
GOTERM_BP_FAT	GO:0008629~induction of apoptosis by intracellular signals	30	0.3749531308586427	0.040730302232043415	266_S_AT, 224016_AT, 212672_AT, 219028_AT, 221188_S_AT, 237376_AT, 225948_AT, 200051_AT, 202968_S_AT, 203531_AT, 243286_AT, 205672_AT, 214203_S_AT, 209361_S_AT, 208368_S_AT, 224395_S_AT, 211450_S_AT, 202911_AT, 219350_S_AT, 200736_S_AT, 211851_X_AT, 203532_X_AT, 209640_AT, 201370_S_AT, 202520_S_AT, 218007_S_AT, 240971_X_AT, 225116_AT, 218634_AT, 219361_S_AT, 204908_S_AT, 211300_S_AT, 235508_AT, 2…	5556	54	13528	1.3526917846572275	1.0	0.5075456186025162	55.29349442160923
GOTERM_BP_FAT	GO:0007032~endosome organization	11	0.137482814648169	0.040761015283058526	218780_AT, 223894_S_AT, 229887_AT, 240527_AT, 218373_AT, 201734_AT, 201735_S_AT, 218360_AT, 225792_AT, 213405_AT, 240237_AT, 226291_AT, 1552618_AT, 222333_AT, 236192_AT, 242604_AT, 201733_AT, 223346_AT, 226395_AT, 201732_S_AT, 1558315_S_AT, 243276_AT, 235114_X_AT, 232184_AT, 212800_AT, 219976_AT	5556	15	13528	1.7855531557475404	1.0	0.5068076028827042	55.32119780523126
GOTERM_BP_FAT	GO:0043574~peroxisomal transport	11	0.137482814648169	0.040761015283058526	204873_AT, 215023_S_AT, 203970_S_AT, 221834_AT, 219180_S_AT, 205094_AT, 201707_AT, 235093_AT, 49878_AT, 223099_S_AT, 211033_S_AT, 201706_S_AT, 223098_S_AT, 206351_S_AT, 229663_AT, 221604_S_AT, 240829_AT, 203244_AT, 221833_AT	5556	15	13528	1.7855531557475404	1.0	0.5068076028827042	55.32119780523126
GOTERM_BP_FAT	GO:0046847~filopodium assembly	11	0.137482814648169	0.040761015283058526	232757_AT, 226400_AT, 241154_X_AT, 227948_AT, 230559_X_AT, 1556931_AT, 209839_AT, 219901_AT, 205293_X_AT, 208727_S_AT, 1565752_AT, 1555894_S_AT, 209502_S_AT, 203036_S_AT, 222675_S_AT, 1555136_AT, 1555407_S_AT, 1558501_AT, 204819_AT	5556	15	13528	1.7855531557475404	1.0	0.5068076028827042	55.32119780523126
GOTERM_BP_FAT	GO:0000059~protein import into nucleus, docking	12	0.14998125234345708	0.04237754061162026	234304_S_AT, 221506_S_AT, 212635_AT, 219661_AT, 242561_AT, 240168_AT, 226428_AT, 213507_S_AT, 213785_AT, 208775_AT, 211982_X_AT, 212247_AT, 225766_S_AT, 1560386_AT, 230729_AT, 225765_AT, 211955_AT, 222659_AT, 208459_S_AT, 211954_S_AT, 211953_S_AT, 213573_AT, 208975_S_AT, 200994_AT	5556	17	13528	1.7187142675644773	1.0	0.5197223708067209	56.75655368340957
GOTERM_BP_FAT	GO:0042787~protein ubiquitination during ubiquitin-dependent protein catabolic process	12	0.14998125234345708	0.04237754061162026	239012_AT, 235492_AT, 208619_AT, 202316_X_AT, 232365_AT, 208924_AT, 200714_X_AT, 202981_X_AT, 215533_S_AT, 215458_S_AT, 214786_AT, 203846_AT, 235549_AT, 236370_AT, 209743_S_AT, 243030_AT, 212666_AT, 228153_AT, 236235_AT, 239101_AT, 209744_X_AT, 217094_S_AT, 220638_S_AT	5556	17	13528	1.7187142675644773	1.0	0.5197223708067209	56.75655368340957
GOTERM_BP_FAT	GO:0050684~regulation of mRNA processing	12	0.14998125234345708	0.04237754061162026	201153_S_AT, 242655_AT, 210178_X_AT, 212722_S_AT, 221923_S_AT, 201152_S_AT, 221691_X_AT, 212723_AT, 243666_AT, 239295_AT, 1555910_AT, 209936_AT, 225348_AT, 1555594_A_AT, 1552381_AT, 202199_S_AT, 202200_S_AT, 243846_X_AT, 200063_S_AT, 201151_S_AT, 209520_S_AT, 207428_X_AT	5556	17	13528	1.7187142675644773	1.0	0.5197223708067209	56.75655368340957
GOTERM_BP_FAT	GO:0042278~purine nucleoside metabolic process	18	0.22497187851518563	0.0424595565675442	204120_S_AT, 201128_S_AT, 210328_AT, 226649_AT, 201611_S_AT, 213892_S_AT, 235937_AT, 209549_S_AT, 218771_AT, 212605_S_AT, 202854_AT, 203671_AT, 211973_AT, 221579_S_AT, 221270_S_AT, 227492_AT, 204639_AT, 210337_S_AT, 218433_AT, 203219_S_AT, 229803_S_AT, 213705_AT, 209925_AT, 201127_S_AT, 201609_X_AT, 1553994_AT, 200768_S_AT, 203816_AT, 207621_S_AT	5556	29	13528	1.5112832352722125	1.0	0.5194077129582535	56.828199428577044
GOTERM_BP_FAT	GO:0018105~peptidyl-serine phosphorylation	18	0.22497187851518563	0.0424595565675442	202178_AT, 226549_AT, 225364_AT, 224793_S_AT, 204247_S_AT, 242336_AT, 226183_AT, 205448_S_AT, 226191_AT, 214786_AT, 210057_AT, 1556568_A_AT, 216711_S_AT, 239605_X_AT, 236259_AT, 208694_AT, 211085_S_AT, 230921_S_AT, 238624_AT, 210148_AT, 213922_AT, 227205_AT, 207163_S_AT, 238108_AT, 222589_AT, 227740_AT, 239129_AT, 243030_AT, 215195_AT	5556	29	13528	1.5112832352722125	1.0	0.5194077129582535	56.828199428577044
GOTERM_BP_FAT	GO:0046128~purine ribonucleoside metabolic process	18	0.22497187851518563	0.0424595565675442	204120_S_AT, 201128_S_AT, 210328_AT, 226649_AT, 201611_S_AT, 213892_S_AT, 235937_AT, 209549_S_AT, 218771_AT, 212605_S_AT, 202854_AT, 203671_AT, 211973_AT, 221579_S_AT, 221270_S_AT, 227492_AT, 204639_AT, 210337_S_AT, 218433_AT, 203219_S_AT, 229803_S_AT, 213705_AT, 209925_AT, 201127_S_AT, 201609_X_AT, 1553994_AT, 200768_S_AT, 203816_AT, 207621_S_AT	5556	29	13528	1.5112832352722125	1.0	0.5194077129582535	56.828199428577044
GOTERM_BP_FAT	GO:0032200~telomere organization	18	0.22497187851518563	0.0424595565675442	205395_S_AT, 235215_AT, 217299_S_AT, 235478_AT, 203448_S_AT, 200627_AT, 201479_AT, 223907_S_AT, 203449_S_AT, 204354_AT, 204617_S_AT, 205727_AT, 205733_AT, 216212_S_AT, 208393_S_AT, 210189_AT, 208694_AT, 208642_S_AT, 204353_S_AT, 240510_AT, 200792_AT, 201478_S_AT, 223493_AT, 242456_AT, 202907_S_AT	5556	29	13528	1.5112832352722125	1.0	0.5194077129582535	56.828199428577044
GOTERM_BP_FAT	GO:0002831~regulation of response to biotic stimulus	18	0.22497187851518563	0.0424595565675442	266_S_AT, 234068_S_AT, 209640_AT, 208074_S_AT, 221504_S_AT, 202120_X_AT, 242961_X_AT, 212662_AT, 1568964_X_AT, 203677_S_AT, 200615_S_AT, 244261_AT, 200613_AT, 235508_AT, 208651_X_AT, 206914_AT, 1557586_S_AT, 207979_S_AT, 211047_X_AT, 208650_S_AT, 220066_AT, 231829_AT, 200806_S_AT, 212159_X_AT	5556	29	13528	1.5112832352722125	1.0	0.5194077129582535	56.828199428577044
GOTERM_BP_FAT	GO:0009262~deoxyribonucleotide metabolic process	17	0.21247344081989752	0.0430964494629702	204120_S_AT, 204227_S_AT, 205760_S_AT, 243016_AT, 204639_AT, 209549_S_AT, 219214_S_AT, 223494_AT, 230892_AT, 209731_AT, 208956_X_AT, 217690_AT, 204766_S_AT, 208398_S_AT, 203743_S_AT, 39817_S_AT, 203816_AT, 201477_S_AT, 209579_S_AT, 1554696_S_AT, 218102_AT	5556	27	13528	1.5330506892781912	1.0	0.5237665289324676	57.38074393334258
GOTERM_BP_FAT	GO:0051099~positive regulation of binding	41	0.5124359455068116	0.04318055376128131	224016_AT, 219028_AT, 238612_AT, 210017_AT, 210985_S_AT, 211984_AT, 211352_S_AT, 209059_S_AT, 209060_X_AT, 204270_AT, 211083_S_AT, 210187_AT, 210039_S_AT, 205067_AT, 236263_AT, 220066_AT, 231779_AT, 204225_AT, 212520_S_AT, 228813_AT, 215714_S_AT, 205032_AT, 223186_AT, 225116_AT, 215606_S_AT, 207700_S_AT, 204562_AT, 225115_AT, 230376_AT, 214119_S_AT, 211027_S_AT, 230988_AT, 225527_AT, 205841_AT, 2…	5556	78	13528	1.279854534714146	1.0	0.5234627986343201	57.45320638321404
GOTERM_BP_FAT	GO:0009207~purine ribonucleoside triphosphate catabolic process	13	0.16247969003874516	0.043321173796263115	1559582_AT, 201128_S_AT, 209017_S_AT, 217801_AT, 210337_S_AT, 212120_AT, 200818_AT, 201322_AT, 213738_S_AT, 212119_AT, 201127_S_AT, 234998_AT, 212122_AT, 215545_AT, 200864_S_AT, 217297_S_AT, 230696_AT, 230535_S_AT, 204224_S_AT, 219293_S_AT	5556	19	13528	1.6659467242620591	1.0	0.5236320914871446	57.574100652587965
GOTERM_BP_FAT	GO:0006541~glutamine metabolic process	13	0.16247969003874516	0.043321173796263115	242281_AT, 235833_AT, 205531_S_AT, 202715_AT, 203158_S_AT, 213302_AT, 203608_AT, 203157_S_AT, 223080_AT, 229333_AT, 205047_S_AT, 222819_AT, 214431_AT, 209433_S_AT, 215001_S_AT, 227027_AT, 204608_AT, 202613_AT	5556	19	13528	1.6659467242620591	1.0	0.5236320914871446	57.574100652587965
GOTERM_BP_FAT	GO:0050688~regulation of defense response to virus	13	0.16247969003874516	0.043321173796263115	234068_S_AT, 209640_AT, 208074_S_AT, 221504_S_AT, 202120_X_AT, 242961_X_AT, 1568964_X_AT, 200615_S_AT, 203677_S_AT, 244261_AT, 200613_AT, 235508_AT, 1557586_S_AT, 211047_X_AT, 207979_S_AT, 231829_AT, 212159_X_AT	5556	19	13528	1.6659467242620591	1.0	0.5236320914871446	57.574100652587965
GOTERM_BP_FAT	GO:0009203~ribonucleoside triphosphate catabolic process	13	0.16247969003874516	0.043321173796263115	1559582_AT, 201128_S_AT, 209017_S_AT, 217801_AT, 210337_S_AT, 212120_AT, 200818_AT, 201322_AT, 213738_S_AT, 212119_AT, 201127_S_AT, 234998_AT, 212122_AT, 215545_AT, 200864_S_AT, 217297_S_AT, 230696_AT, 230535_S_AT, 204224_S_AT, 219293_S_AT	5556	19	13528	1.6659467242620591	1.0	0.5236320914871446	57.574100652587965
GOTERM_BP_FAT	GO:0006401~RNA catabolic process	35	0.4374453193350831	0.04355594577191253	218269_AT, 221481_X_AT, 212627_S_AT, 225434_AT, 200060_S_AT, 204303_S_AT, 203117_S_AT, 241343_AT, 200800_S_AT, 201912_S_AT, 211962_S_AT, 210092_AT, 243090_AT, 226093_AT, 212704_AT, 219426_AT, 244777_AT, 212147_AT, 209520_S_AT, 202581_AT, 217983_S_AT, 213359_AT, 202520_S_AT, 223002_S_AT, 209330_S_AT, 201872_S_AT, 222443_S_AT, 200799_AT, 210093_S_AT, 228120_AT, 225276_AT, 208697_S_AT, 244868_AT, 20…	5556	65	13528	1.3110704989754667	1.0	0.5245825536396391	57.775213840941205
GOTERM_BP_FAT	GO:0009161~ribonucleoside monophosphate metabolic process	16	0.19997500312460942	0.04356345046574467	204120_S_AT, 224655_AT, 215165_X_AT, 235833_AT, 203401_AT, 204639_AT, 201014_S_AT, 201013_S_AT, 217445_S_AT, 201892_S_AT, 204169_AT, 209440_AT, 213302_AT, 210250_X_AT, 210005_AT, 244822_AT, 1553994_AT, 229333_AT, 214431_AT, 209433_S_AT, 239711_AT, 230352_AT	5556	25	13528	1.558300935925126	1.0	0.5236451458114446	57.781627665581745
GOTERM_BP_FAT	GO:0045669~positive regulation of osteoblast differentiation	16	0.19997500312460942	0.04356345046574467	227798_AT, 228173_AT, 209591_S_AT, 213578_AT, 235851_S_AT, 238105_X_AT, 229975_AT, 225223_AT, 223679_AT, 242975_S_AT, 206176_AT, 244332_AT, 242558_AT, 229274_AT, 200780_X_AT, 200981_X_AT, 220028_AT, 212273_X_AT, 203751_X_AT, 228416_AT, 204863_S_AT, 240331_AT, 208015_AT, 204864_S_AT, 209590_AT, 203935_AT, 209920_AT, 214548_X_AT, 227273_AT, 213707_S_AT, 225219_AT, 211858_X_AT, 204832_S_AT, 236126_A…	5556	25	13528	1.558300935925126	1.0	0.5236451458114446	57.781627665581745
GOTERM_BP_FAT	GO:0000186~activation of MAPKK activity	16	0.19997500312460942	0.04356345046574467	211607_X_AT, 237133_AT, 224793_S_AT, 210984_X_AT, 222757_S_AT, 232120_AT, 238816_AT, 214786_AT, 1570439_AT, 211083_S_AT, 227562_AT, 204089_X_AT, 225665_AT, 218291_AT, 204422_S_AT, 1565483_AT, 239605_X_AT, 204421_S_AT, 205481_AT, 207782_S_AT, 202381_AT, 232925_AT, 238613_AT, 226190_AT, 239129_AT, 204121_AT, 243030_AT, 203652_AT, 201040_AT, 205841_AT, 1562440_AT	5556	25	13528	1.558300935925126	1.0	0.5236451458114446	57.781627665581745
GOTERM_BP_FAT	GO:0030335~positive regulation of cell migration	46	0.574928133983252	0.04359608531699339	203627_AT, 212470_AT, 211607_X_AT, 206748_S_AT, 210881_S_AT, 209432_S_AT, 1557126_A_AT, 213792_S_AT, 1552256_A_AT, 210984_X_AT, 204642_AT, 203527_S_AT, 236338_AT, 203628_AT, 204171_AT, 201107_S_AT, 201819_AT, 230271_AT, 235635_AT, 205980_S_AT, 205203_AT, 204421_S_AT, 37117_AT, 204863_S_AT, 202381_AT, 205032_AT, 226660_AT, 232925_AT, 233446_AT, 207300_S_AT, 217936_AT, 215305_AT, 224621_AT, 1552263…	5556	89	13528	1.2584593232541397	1.0	0.5229193560951599	57.80950802873529
GOTERM_BP_FAT	GO:0018210~peptidyl-threonine modification	14	0.17497812773403326	0.04375679363370791	201722_S_AT, 213198_AT, 226549_AT, 244629_S_AT, 224793_S_AT, 230921_S_AT, 238624_AT, 202715_AT, 217787_S_AT, 210148_AT, 205448_S_AT, 227205_AT, 201724_S_AT, 238108_AT, 222589_AT, 201723_S_AT, 239129_AT, 1556568_A_AT, 239930_AT, 216711_S_AT, 210015_S_AT, 239605_X_AT, 215195_AT, 1568618_A_AT	5556	21	13528	1.6232301415886727	1.0	0.5232548100840096	57.94654864539783
GOTERM_BP_FAT	GO:0042058~regulation of epidermal growth factor receptor signaling pathway	15	0.18747656542932134	0.04380687551634381	210060_AT, 212777_AT, 205767_AT, 211404_S_AT, 202153_S_AT, 208703_S_AT, 211373_S_AT, 208701_AT, 238816_AT, 230337_AT, 211277_X_AT, 221848_AT, 200637_S_AT, 201469_S_AT, 214953_S_AT, 205016_AT, 204726_AT, 220638_S_AT, 208704_X_AT, 207782_S_AT, 200635_S_AT, 200602_AT, 202834_AT, 215066_AT, 214875_X_AT, 208248_X_AT, 207740_S_AT, 200636_S_AT, 208702_X_AT	5556	23	13528	1.587942529815006	1.0	0.5226774586810656	57.98916856571954
GOTERM_BP_FAT	GO:0007507~heart development	102	1.274840644919385	0.04451131338749172	224862_AT, 240715_AT, 238592_AT, 206117_AT, 213578_AT, 224955_AT, 213260_AT, 213652_AT, 204323_X_AT, 215221_AT, 228563_AT, 211711_S_AT, 242558_AT, 206116_S_AT, 202432_AT, 236263_AT, 219070_S_AT, 234354_X_AT, 207782_S_AT, 221497_X_AT, 237491_AT, 233314_AT, 40560_AT, 201565_S_AT, 225452_AT, 218629_AT, 203788_S_AT, 212723_AT, 202512_S_AT, 215624_AT, 1555910_AT, 205555_S_AT, 1561166_A_AT, 227120_AT, …	5556	215	13528	1.1551358682003114	1.0	0.5274588560482805	58.584325220569525
GOTERM_BP_FAT	GO:0032259~methylation	40	0.4999375078115236	0.04496753720698218	236778_AT, 223275_AT, 212080_AT, 212512_S_AT, 219698_S_AT, 208859_S_AT, 227349_AT, 222526_AT, 201574_AT, 201912_S_AT, 202098_S_AT, 222544_S_AT, 1556306_AT, 205202_AT, 221229_S_AT, 202521_AT, 238496_AT, 218987_AT, 205324_S_AT, 228725_X_AT, 206445_S_AT, 208860_S_AT, 225276_AT, 225096_AT, 218242_S_AT, 212079_S_AT, 226981_AT, 1564521_X_AT, 217786_AT, 201611_S_AT, 208466_AT, 236060_AT, 218356_AT, 2227…	5556	76	13528	1.281497480201584	1.0	0.5301695329219451	58.96549820150598
GOTERM_BP_FAT	GO:0043086~negative regulation of catalytic activity	129	1.6122984626921637	0.04533361978292069	222874_S_AT, 207734_AT, 227013_AT, 229267_AT, 202243_S_AT, 204642_AT, 225521_AT, 243796_AT, 217144_AT, 210759_S_AT, 210460_S_AT, 205067_AT, 223651_X_AT, 209239_AT, 217878_S_AT, 211354_S_AT, 201400_AT, 220638_S_AT, 229958_AT, 211356_X_AT, 218555_AT, 200098_S_AT, 1552274_AT, 221700_S_AT, 208878_S_AT, 215624_AT, 201199_S_AT, 202815_S_AT, 201068_S_AT, 211936_AT, 200987_X_AT, 238547_AT, 211355_X_AT, 1…	5556	277	13528	1.1339170844671778	1.0	0.5321287210698988	59.26895023606912
GOTERM_BP_FAT	GO:0005996~monosaccharide metabolic process	105	1.3123359580052494	0.04538477403763819	218387_S_AT, 1559861_AT, 230918_AT, 204875_S_AT, 206756_AT, 215316_AT, 209440_AT, 213149_AT, 236338_AT, 236754_AT, 226191_AT, 218981_AT, 1554930_A_AT, 210449_X_AT, 205480_S_AT, 232002_AT, 1554152_A_AT, 201251_AT, 209865_AT, 1554980_A_AT, 226452_AT, 210963_S_AT, 210976_S_AT, 213700_S_AT, 207022_S_AT, 203282_AT, 221628_S_AT, 214088_S_AT, 200969_AT, 232958_AT, 217973_AT, 223738_S_AT, 202541_AT, 2340…	5556	222	13528	1.1516159788298017	1.0	0.5315532705440702	59.3111830111346
GOTERM_BP_FAT	GO:0032582~negative regulation of gene-specific transcription	27	0.3374578177727784	0.04540791315588783	201209_AT, 201868_S_AT, 213183_S_AT, 1558588_AT, 239876_AT, 203394_S_AT, 202426_S_AT, 239938_X_AT, 222634_S_AT, 218284_AT, 216894_X_AT, 221616_S_AT, 244689_AT, 214728_X_AT, 213400_S_AT, 44783_S_AT, 204225_AT, 212520_S_AT, 228813_AT, 209239_AT, 208794_S_AT, 213182_X_AT, 215714_S_AT, 241756_AT, 239966_AT, 204255_S_AT, 219286_S_AT, 226037_S_AT, 209112_AT, 207760_S_AT, 201833_AT, 204254_S_AT, 222921_…	5556	48	13528	1.3696004319654427	1.0	0.5307561492248463	59.330272942821225
GOTERM_BP_FAT	GO:0048598~embryonic morphogenesis	142	1.7747781527309086	0.04562328848752605	1554010_AT, 213578_AT, 244512_AT, 228944_AT, 237189_AT, 1557100_S_AT, 210150_S_AT, 202046_S_AT, 1557804_AT, 200780_X_AT, 202013_S_AT, 206510_AT, 219729_AT, 225452_AT, 209204_AT, 215624_AT, 206853_S_AT, 230438_AT, 236126_AT, 222168_AT, 228038_AT, 207147_AT, 221964_AT, 205263_AT, 204778_X_AT, 213959_S_AT, 205854_AT, 223679_AT, 242514_AT, 226420_AT, 206837_AT, 216035_X_AT, 209815_AT, 229274_AT, 2030…	5556	307	13528	1.1262150493758545	1.0	0.5314966893559032	59.5075520741171
GOTERM_BP_FAT	GO:0009119~ribonucleoside metabolic process	26	0.3249593800774903	0.04705695655844176	204120_S_AT, 201128_S_AT, 210328_AT, 226649_AT, 201611_S_AT, 215165_X_AT, 203234_AT, 204862_S_AT, 209549_S_AT, 205627_AT, 235937_AT, 213892_S_AT, 218771_AT, 204076_AT, 212605_S_AT, 202854_AT, 203671_AT, 211973_AT, 221579_S_AT, 202613_AT, 221270_S_AT, 227492_AT, 205191_AT, 204639_AT, 210337_S_AT, 218433_AT, 229803_S_AT, 203219_S_AT, 213705_AT, 209925_AT, 201127_S_AT, 201609_X_AT, 212739_S_AT, 1553…	5556	46	13528	1.3762168591730055	1.0	0.5418100948061213	60.66908638591112
GOTERM_BP_FAT	GO:0031669~cellular response to nutrient levels	25	0.31246094238220223	0.04874787028995356	201464_X_AT, 232612_S_AT, 204833_AT, 211355_X_AT, 208946_S_AT, 209078_S_AT, 206087_X_AT, 235754_AT, 211330_S_AT, 238816_AT, 220521_S_AT, 228190_AT, 234734_S_AT, 205047_S_AT, 233836_AT, 211354_S_AT, 211866_X_AT, 211863_X_AT, 207782_S_AT, 211356_X_AT, 230031_AT, 210859_X_AT, 213281_AT, 243834_AT, 214647_S_AT, 224378_X_AT, 204255_S_AT, 218878_S_AT, 202152_X_AT, 211300_S_AT, 201466_S_AT, 202512_S_AT,…	5556	44	13528	1.3834347797630735	1.0	0.5538106315933543	61.99842857022643
GOTERM_BP_FAT	GO:0010551~regulation of specific transcription from RNA polymerase II promoter	48	0.5999250093738283	0.04904959845260156	240715_AT, 216645_AT, 221656_S_AT, 239876_AT, 216511_S_AT, 222634_S_AT, 1562454_AT, 209153_S_AT, 212122_AT, 214786_AT, 216037_X_AT, 213400_S_AT, 242558_AT, 216711_S_AT, 204225_AT, 212520_S_AT, 228813_AT, 209239_AT, 208808_S_AT, 236216_AT, 215714_S_AT, 1559582_AT, 241756_AT, 226605_AT, 239966_AT, 203893_AT, 219286_S_AT, 211300_S_AT, 202152_X_AT, 207760_S_AT, 201833_AT, 204254_S_AT, 222921_S_AT, 20…	5556	94	13528	1.2433252148338771	1.0	0.5551044150556619	62.23111183605279
GOTERM_BP_FAT	GO:0007368~determination of left/right symmetry	24	0.29996250468691416	0.05047745776083955	235007_AT, 223740_AT, 213959_S_AT, 232791_AT, 207980_S_AT, 218203_AT, 218709_S_AT, 235320_AT, 236926_AT, 240867_AT, 244332_AT, 228184_AT, 243868_AT, 236263_AT, 235466_S_AT, 220028_AT, 204703_AT, 228416_AT, 224215_S_AT, 215385_AT, 213623_AT, 203313_S_AT, 218629_AT, 203935_AT, 218138_AT, 236126_AT, 207558_S_AT, 210756_S_AT, 227072_AT	5556	42	13528	1.3913401213617198	1.0	0.5647527694701491	63.31402528327401
GOTERM_BP_FAT	GO:0006672~ceramide metabolic process	24	0.29996250468691416	0.05047745776083955	209420_S_AT, 212442_S_AT, 224967_AT, 222874_S_AT, 212446_S_AT, 1559776_AT, 213902_AT, 213702_X_AT, 235463_S_AT, 201765_S_AT, 35820_AT, 218421_AT, 1556783_A_AT, 216230_X_AT, 209727_AT, 203608_AT, 235678_AT, 222688_AT, 222687_S_AT, 1563010_AT, 1555419_A_AT, 218922_S_AT, 222212_S_AT, 229958_AT, 210859_X_AT, 208652_AT, 212989_AT, 221765_AT, 229793_AT, 227776_AT, 242019_AT, 205622_AT, 232149_S_AT, 204…	5556	42	13528	1.3913401213617198	1.0	0.5647527694701491	63.31402528327401
GOTERM_BP_FAT	GO:0042325~regulation of phosphorylation	210	2.6246719160104988	0.05059153971854671	201464_X_AT, 213578_AT, 212332_AT, 207734_AT, 227013_AT, 212680_X_AT, 210787_S_AT, 243796_AT, 1570439_AT, 211711_S_AT, 201107_S_AT, 202161_AT, 205067_AT, 220638_S_AT, 234354_X_AT, 236404_AT, 218555_AT, 227322_S_AT, 226605_AT, 211272_S_AT, 212816_S_AT, 208878_S_AT, 215624_AT, 204200_S_AT, 206853_S_AT, 39763_AT, 202815_S_AT, 236126_AT, 200063_S_AT, 205841_AT, 1562440_AT, 205263_AT, 238547_AT, 21006…	5556	466	13528	1.0972478424901972	1.0	0.5646064945739064	63.399264668510604
GOTERM_BP_FAT	GO:0032970~regulation of actin filament-based process	47	0.5874265716785402	0.05110886389996314	205347_S_AT, 206117_AT, 221656_S_AT, 34206_AT, 226915_S_AT, 237330_AT, 204642_AT, 204725_S_AT, 212122_AT, 214786_AT, 228912_AT, 210039_S_AT, 223101_S_AT, 206116_S_AT, 236780_AT, 200950_AT, 226342_AT, 1559582_AT, 1556839_S_AT, 222457_S_AT, 217892_S_AT, 1564525_AT, 227364_AT, 232949_AT, 228603_AT, 215457_AT, 201954_AT, 215624_AT, 204969_S_AT, 207279_S_AT, 208736_AT, 209850_S_AT, 1555814_A_AT, 21098…	5556	92	13528	1.2438883150217548	1.0	0.567406810063954	63.78344578296677
GOTERM_BP_FAT	GO:0019220~regulation of phosphate metabolic process	218	2.7246594175728034	0.05191134575278873	201464_X_AT, 213578_AT, 212332_AT, 207734_AT, 227013_AT, 212680_X_AT, 210787_S_AT, 243796_AT, 1570439_AT, 211711_S_AT, 201107_S_AT, 202161_AT, 205067_AT, 220638_S_AT, 234354_X_AT, 205032_AT, 236404_AT, 218555_AT, 227322_S_AT, 226605_AT, 211272_S_AT, 212816_S_AT, 208878_S_AT, 215624_AT, 204200_S_AT, 206853_S_AT, 39763_AT, 202815_S_AT, 236126_AT, 205841_AT, 200063_S_AT, 1562440_AT, 205263_AT, 23854…	5556	485	13528	1.0944252707206104	1.0	0.5722302979471208	64.37183564032398
GOTERM_BP_FAT	GO:0051174~regulation of phosphorus metabolic process	218	2.7246594175728034	0.05191134575278873	201464_X_AT, 213578_AT, 212332_AT, 207734_AT, 227013_AT, 212680_X_AT, 210787_S_AT, 243796_AT, 1570439_AT, 211711_S_AT, 201107_S_AT, 202161_AT, 205067_AT, 220638_S_AT, 234354_X_AT, 205032_AT, 236404_AT, 218555_AT, 227322_S_AT, 226605_AT, 211272_S_AT, 212816_S_AT, 208878_S_AT, 215624_AT, 204200_S_AT, 206853_S_AT, 39763_AT, 202815_S_AT, 236126_AT, 205841_AT, 200063_S_AT, 1562440_AT, 205263_AT, 23854…	5556	485	13528	1.0944252707206104	1.0	0.5722302979471208	64.37183564032398
GOTERM_BP_FAT	GO:0046489~phosphoinositide biosynthetic process	23	0.287464066991626	0.05224125081971971	228817_AT, 205078_AT, 214866_AT, 1553694_A_AT, 209707_AT, 226426_AT, 217770_AT, 233479_AT, 200675_AT, 225903_AT, 51146_AT, 227639_AT, 201618_X_AT, 205452_AT, 211060_X_AT, 232262_AT, 205077_S_AT, 220724_AT, 215690_X_AT, 220723_S_AT, 221689_S_AT, 205281_S_AT, 1563842_AT, 209345_S_AT, 223470_AT, 220041_AT, 235168_AT, 222366_AT, 235532_AT, 221811_AT, 241905_AT, 209391_AT, 201773_AT, 219374_S_AT	5556	40	13528	1.4000359971202303	1.0	0.5736141133319046	64.61108691637827
GOTERM_BP_FAT	GO:0006289~nucleotide-excision repair	30	0.3749531308586427	0.05308790224464961	1053_AT, 206875_S_AT, 235215_AT, 235240_AT, 211297_S_AT, 227766_AT, 203565_S_AT, 202996_AT, 205672_AT, 206235_AT, 209731_AT, 212836_AT, 215545_AT, 201528_AT, 208368_S_AT, 205162_AT, 239346_AT, 228131_AT, 242656_AT, 202167_S_AT, 213357_AT, 208619_AT, 205760_S_AT, 218110_AT, 219396_S_AT, 204093_AT, 201222_S_AT, 211300_S_AT, 1554883_A_AT, 203719_AT, 202414_AT, 201529_S_AT, 219502_AT, 214727_AT, 2034…	5556	55	13528	1.3280973885725504	1.0	0.5786448595982556	65.21813605712158
GOTERM_BP_FAT	GO:0006518~peptide metabolic process	29	0.36245469316335455	0.05523540468118172	223299_AT, 201937_S_AT, 213652_AT, 203924_AT, 201240_S_AT, 217927_AT, 205012_S_AT, 234986_AT, 1555037_A_AT, 203608_AT, 59631_AT, 225196_S_AT, 212958_X_AT, 216274_S_AT, 201239_S_AT, 242001_AT, 203434_S_AT, 200743_S_AT, 218817_AT, 200736_S_AT, 221906_AT, 226470_AT, 205560_AT, 200681_AT, 217942_AT, 201290_AT, 222753_S_AT, 201945_AT, 217127_AT, 200642_AT, 38703_AT, 201750_S_AT, 217751_AT, 205825_AT, …	5556	53	13528	1.332273795454854	1.0	0.5925509191542178	66.71391421048705
GOTERM_BP_FAT	GO:0010001~glial cell differentiation	29	0.36245469316335455	0.05523540468118172	211607_X_AT, 232269_X_AT, 204323_X_AT, 204247_S_AT, 210984_X_AT, 208047_S_AT, 209272_AT, 242558_AT, 215482_S_AT, 236263_AT, 212520_S_AT, 204421_S_AT, 234354_X_AT, 215714_S_AT, 1564525_AT, 232925_AT, 200642_AT, 205923_AT, 219051_X_AT, 227336_AT, 210198_S_AT, 1563253_S_AT, 209429_X_AT, 227233_AT, 226213_AT, 200696_S_AT, 209842_AT, 223679_AT, 211792_S_AT, 201632_AT, 232120_AT, 210930_S_AT, 214728_X_…	5556	53	13528	1.332273795454854	1.0	0.5925509191542178	66.71391421048705
GOTERM_BP_FAT	GO:0006006~glucose metabolic process	74	0.9248843894513186	0.05560593386805711	218387_S_AT, 1559861_AT, 215316_AT, 213149_AT, 236754_AT, 236338_AT, 226191_AT, 218981_AT, 210449_X_AT, 205480_S_AT, 201251_AT, 1554152_A_AT, 232002_AT, 226452_AT, 1554980_A_AT, 210963_S_AT, 210976_S_AT, 213700_S_AT, 203282_AT, 207022_S_AT, 221628_S_AT, 200969_AT, 232958_AT, 217973_AT, 223738_S_AT, 202541_AT, 234084_X_AT, 221892_AT, 224455_S_AT, 221759_AT, 201900_S_AT, 232180_AT, 204369_AT, 15558…	5556	153	13528	1.1776375537015862	1.0	0.5940886840969538	66.96574345639206
GOTERM_BP_FAT	GO:0018065~protein-cofactor linkage	7	0.08748906386701663	0.05666358035686598	206669_AT, 215743_AT, 205005_S_AT, 201157_S_AT, 217127_AT, 205571_AT, 205006_S_AT, 223048_AT, 213355_AT	5556	8	13528	2.130489560835133	1.0	0.6002149641426711	67.67466856670606
GOTERM_BP_FAT	GO:0000154~rRNA modification	7	0.08748906386701663	0.05666358035686598	218103_AT, 218605_AT, 228075_X_AT, 213937_S_AT, 205324_S_AT, 218356_AT, 210802_S_AT, 209104_S_AT, 219169_S_AT	5556	8	13528	2.130489560835133	1.0	0.6002149641426711	67.67466856670606
GOTERM_BP_FAT	GO:0032728~positive regulation of interferon-beta production	7	0.08748906386701663	0.05666358035686598	231763_AT, 205218_AT, 242961_X_AT, 231829_AT, 210573_S_AT, 219459_AT, 208361_S_AT	5556	8	13528	2.130489560835133	1.0	0.6002149641426711	67.67466856670606
GOTERM_BP_FAT	GO:0019047~provirus integration	7	0.08748906386701663	0.05666358035686598	205961_S_AT, 232681_AT, 226336_AT, 210758_AT, 208642_S_AT, 210125_S_AT, 232363_AT, 209337_AT, 227766_AT, 206074_S_AT, 206235_AT, 200792_AT	5556	8	13528	2.130489560835133	1.0	0.6002149641426711	67.67466856670606
GOTERM_BP_FAT	GO:0006465~signal peptide processing	7	0.08748906386701663	0.05666358035686598	205560_AT, 223299_AT, 213652_AT, 201290_AT, 216274_S_AT, 201239_S_AT, 201240_S_AT, 222753_S_AT, 201945_AT, 1557353_AT, 217927_AT, 218817_AT	5556	8	13528	2.130489560835133	1.0	0.6002149641426711	67.67466856670606
GOTERM_BP_FAT	GO:0030069~lysogeny	7	0.08748906386701663	0.05666358035686598	205961_S_AT, 232681_AT, 226336_AT, 210758_AT, 208642_S_AT, 210125_S_AT, 232363_AT, 209337_AT, 227766_AT, 206074_S_AT, 206235_AT, 200792_AT	5556	8	13528	2.130489560835133	1.0	0.6002149641426711	67.67466856670606
GOTERM_BP_FAT	GO:0031958~corticosteroid receptor signaling pathway	7	0.08748906386701663	0.05666358035686598	216321_S_AT, 200997_AT, 242325_AT, 210649_S_AT, 212952_AT, 213718_AT, 201020_AT, 208979_AT, 205841_AT, 200935_AT, 1555639_A_AT	5556	8	13528	2.130489560835133	1.0	0.6002149641426711	67.67466856670606
GOTERM_BP_FAT	GO:0046605~regulation of centrosome cycle	7	0.08748906386701663	0.05666358035686598	204886_AT, 230729_AT, 1560386_AT, 202762_AT, 221923_S_AT, 222479_S_AT, 202483_S_AT, 221691_X_AT, 208775_AT, 200063_S_AT, 217976_S_AT, 211851_X_AT	5556	8	13528	2.130489560835133	1.0	0.6002149641426711	67.67466856670606
GOTERM_BP_FAT	GO:0043094~cellular metabolic compound salvage	7	0.08748906386701663	0.05666358035686598	204120_S_AT, 217761_AT, 202854_AT, 204639_AT, 205627_AT, 213892_S_AT, 203219_S_AT, 217956_S_AT	5556	8	13528	2.130489560835133	1.0	0.6002149641426711	67.67466856670606
GOTERM_BP_FAT	GO:0050690~regulation of defense response to virus by virus	7	0.08748906386701663	0.05666358035686598	234068_S_AT, 1557586_S_AT, 208074_S_AT, 221504_S_AT, 207979_S_AT, 202120_X_AT, 211047_X_AT, 200615_S_AT, 200613_AT, 212159_X_AT	5556	8	13528	2.130489560835133	1.0	0.6002149641426711	67.67466856670606
GOTERM_BP_FAT	GO:0040001~establishment of mitotic spindle localization	7	0.08748906386701663	0.05666358035686598	210821_X_AT, 221685_S_AT, 219978_S_AT, 230219_AT, 222625_S_AT, 204162_AT, 200815_S_AT, 204817_AT, 211547_S_AT	5556	8	13528	2.130489560835133	1.0	0.6002149641426711	67.67466856670606
GOTERM_BP_FAT	GO:0006506~GPI anchor biosynthetic process	20	0.2499687539057618	0.05766567531795709	228817_AT, 205078_AT, 209707_AT, 214866_AT, 226426_AT, 217770_AT, 233479_AT, 225903_AT, 51146_AT, 227639_AT, 201618_X_AT, 205452_AT, 211060_X_AT, 232262_AT, 205077_S_AT, 220724_AT, 215690_X_AT, 220723_S_AT, 221689_S_AT, 205281_S_AT, 1563842_AT, 223470_AT, 220041_AT, 235168_AT, 222366_AT, 235532_AT, 221811_AT, 201773_AT, 209391_AT, 219374_S_AT	5556	34	13528	1.4322618896370645	1.0	0.6058606271018947	68.33302786633625
GOTERM_BP_FAT	GO:0033674~positive regulation of kinase activity	108	1.3498312710911136	0.05866826098888815	206748_S_AT, 210017_AT, 237133_AT, 242482_AT, 201853_S_AT, 205698_S_AT, 201805_AT, 218421_AT, 217777_S_AT, 205558_AT, 222757_S_AT, 1570439_AT, 201107_S_AT, 227562_AT, 202161_AT, 205067_AT, 1556105_AT, 209896_S_AT, 205375_AT, 227264_AT, 204421_S_AT, 234354_X_AT, 207782_S_AT, 201700_AT, 206723_S_AT, 211272_S_AT, 232925_AT, 226605_AT, 235745_AT, 208651_X_AT, 213927_AT, 204200_S_AT, 206853_S_AT, 2059…	5556	231	13528	1.1383691902050432	1.0	0.6114072816406566	68.9789708287974
GOTERM_BP_FAT	GO:0033044~regulation of chromosome organization	18	0.22497187851518563	0.06127108764647417	235215_AT, 212986_S_AT, 212080_AT, 203448_S_AT, 244389_AT, 204817_AT, 203449_S_AT, 204354_AT, 204617_S_AT, 221969_AT, 228131_AT, 212997_S_AT, 209640_AT, 204353_S_AT, 202521_AT, 235508_AT, 213047_X_AT, 1566428_AT, 238108_AT, 203719_AT, 218228_S_AT, 201697_S_AT, 201023_AT, 212076_AT, 212079_S_AT, 226981_AT, 201523_X_AT	5556	30	13528	1.4609071274298056	1.0	0.6268955455036326	70.59809077186827
GOTERM_BP_FAT	GO:0010212~response to ionizing radiation	32	0.39995000624921884	0.06248252581619576	233543_S_AT, 206359_AT, 205710_AT, 231913_S_AT, 212672_AT, 220746_S_AT, 226521_S_AT, 209790_S_AT, 205550_S_AT, 208711_S_AT, 235478_AT, 211086_X_AT, 202633_AT, 227766_AT, 206235_AT, 213331_S_AT, 1564093_AT, 208368_S_AT, 205162_AT, 219494_AT, 205733_AT, 200736_S_AT, 228131_AT, 211851_X_AT, 208694_AT, 209640_AT, 239363_AT, 233085_S_AT, 213328_AT, 205436_S_AT, 219361_S_AT, 211300_S_AT, 1554883_A_AT, …	5556	60	13528	1.2985841132709384	1.0	0.6333610850998865	71.32404123756369
GOTERM_BP_FAT	GO:0044093~positive regulation of molecular function	260	3.2495938007749032	0.06283651059211715	219028_AT, 1552256_A_AT, 202243_S_AT, 211984_AT, 225521_AT, 217144_AT, 209060_X_AT, 221619_S_AT, 1570439_AT, 210759_S_AT, 210460_S_AT, 201912_S_AT, 202161_AT, 201400_AT, 218555_AT, 200098_S_AT, 211272_S_AT, 226605_AT, 205425_AT, 221700_S_AT, 207700_S_AT, 206853_S_AT, 230988_AT, 200063_S_AT, 200987_X_AT, 209544_AT, 205580_S_AT, 208641_S_AT, 211081_S_AT, 209727_AT, 209193_AT, 200989_AT, 202678_AT, …	5556	586	13528	1.0803067495214718	1.0	0.6345386862317663	71.53293525348701
GOTERM_BP_FAT	GO:0016558~protein import into peroxisome matrix	8	0.09998750156230471	0.06301933265748687	204873_AT, 49878_AT, 215023_S_AT, 211033_S_AT, 219180_S_AT, 205094_AT, 206351_S_AT, 235093_AT, 221604_S_AT, 203244_AT	5556	10	13528	1.9478761699064073	1.0	0.6346761353838625	71.64025653856052
GOTERM_BP_FAT	GO:0032481~positive regulation of type I interferon production	8	0.09998750156230471	0.06301933265748687	231763_AT, 205218_AT, 242961_X_AT, 231829_AT, 210573_S_AT, 200806_S_AT, 219459_AT, 208361_S_AT	5556	10	13528	1.9478761699064073	1.0	0.6346761353838625	71.64025653856052
GOTERM_BP_FAT	GO:0051293~establishment of spindle localization	8	0.09998750156230471	0.06301933265748687	210821_X_AT, 221685_S_AT, 219978_S_AT, 230219_AT, 222625_S_AT, 204162_AT, 211926_S_AT, 200815_S_AT, 204817_AT, 211547_S_AT	5556	10	13528	1.9478761699064073	1.0	0.6346761353838625	71.64025653856052
GOTERM_BP_FAT	GO:0001909~leukocyte mediated cytotoxicity	8	0.09998750156230471	0.06301933265748687	212320_AT, 222294_S_AT, 213726_X_AT, 232793_AT, 210943_S_AT, 208977_X_AT, 210951_X_AT, 206914_AT, 208680_AT, 209032_S_AT, 203518_AT, 225527_AT, 204203_AT, 209514_S_AT	5556	10	13528	1.9478761699064073	1.0	0.6346761353838625	71.64025653856052
GOTERM_BP_FAT	GO:0042255~ribosome assembly	8	0.09998750156230471	0.06301933265748687	208646_AT, 223397_S_AT, 218156_S_AT, 200013_AT, 221923_S_AT, 221691_X_AT, 208645_S_AT, 223015_AT, 200819_S_AT, 221987_S_AT, 219031_S_AT, 200063_S_AT, 203082_AT	5556	10	13528	1.9478761699064073	1.0	0.6346761353838625	71.64025653856052
GOTERM_BP_FAT	GO:0032981~mitochondrial respiratory chain complex I assembly	8	0.09998750156230471	0.06301933265748687	222894_X_AT, 211752_S_AT, 203190_AT, 201757_AT, 203189_S_AT, 227160_S_AT, 227559_AT, 203977_AT, 209303_AT, 209177_AT	5556	10	13528	1.9478761699064073	1.0	0.6346761353838625	71.64025653856052
GOTERM_BP_FAT	GO:0010257~NADH dehydrogenase complex assembly	8	0.09998750156230471	0.06301933265748687	222894_X_AT, 211752_S_AT, 203190_AT, 201757_AT, 203189_S_AT, 227160_S_AT, 227559_AT, 203977_AT, 209303_AT, 209177_AT	5556	10	13528	1.9478761699064073	1.0	0.6346761353838625	71.64025653856052
GOTERM_BP_FAT	GO:0051653~spindle localization	8	0.09998750156230471	0.06301933265748687	210821_X_AT, 221685_S_AT, 219978_S_AT, 230219_AT, 222625_S_AT, 204162_AT, 211926_S_AT, 200815_S_AT, 204817_AT, 211547_S_AT	5556	10	13528	1.9478761699064073	1.0	0.6346761353838625	71.64025653856052
GOTERM_BP_FAT	GO:0016032~viral reproduction	37	0.4624421947256593	0.06328999637243228	201219_AT, 224016_AT, 226320_AT, 219028_AT, 209432_S_AT, 213652_AT, 213792_S_AT, 227766_AT, 202474_S_AT, 202299_S_AT, 205961_S_AT, 226336_AT, 232363_AT, 209337_AT, 218334_AT, 208642_S_AT, 242824_AT, 210125_S_AT, 226319_S_AT, 202602_S_AT, 212638_S_AT, 201220_X_AT, 225116_AT, 206074_S_AT, 202152_X_AT, 224623_AT, 232997_AT, 235449_AT, 225115_AT, 210758_AT, 209418_S_AT, 202300_AT, 236235_AT, 202601_S…	5556	71	13528	1.2688629980024133	1.0	0.6353410146907804	71.7984388548009
GOTERM_BP_FAT	GO:0007257~activation of JUN kinase activity	16	0.19997500312460942	0.06466601916453657	226979_AT, 237133_AT, 227948_AT, 228565_AT, 234000_S_AT, 217777_S_AT, 211081_S_AT, 222757_S_AT, 203837_AT, 214786_AT, 203836_S_AT, 202161_AT, 225665_AT, 226002_AT, 227073_AT, 205375_AT, 230559_X_AT, 201763_S_AT, 217599_S_AT, 238613_AT, 213927_AT, 209269_S_AT, 222404_X_AT, 243030_AT, 203652_AT, 221695_S_AT	5556	26	13528	1.4983662845433903	1.0	0.6425578571149715	72.58976364929381
GOTERM_BP_FAT	GO:0032984~macromolecular complex disassembly	16	0.19997500312460942	0.06466601916453657	225346_AT, 233878_S_AT, 225392_AT, 211988_AT, 204407_AT, 233827_S_AT, 223002_S_AT, 212064_X_AT, 204868_AT, 204771_S_AT, 206074_S_AT, 213047_X_AT, 211989_AT, 201574_AT, 225126_AT, 204871_AT, 231917_AT, 207824_S_AT, 242996_AT, 223477_S_AT	5556	26	13528	1.4983662845433903	1.0	0.6425578571149715	72.58976364929381
GOTERM_BP_FAT	GO:0034623~cellular macromolecular complex disassembly	16	0.19997500312460942	0.06466601916453657	225346_AT, 233878_S_AT, 225392_AT, 211988_AT, 204407_AT, 233827_S_AT, 223002_S_AT, 212064_X_AT, 204868_AT, 204771_S_AT, 206074_S_AT, 213047_X_AT, 211989_AT, 201574_AT, 225126_AT, 204871_AT, 231917_AT, 207824_S_AT, 242996_AT, 223477_S_AT	5556	26	13528	1.4983662845433903	1.0	0.6425578571149715	72.58976364929381
GOTERM_BP_FAT	GO:0045766~positive regulation of angiogenesis	16	0.19997500312460942	0.06466601916453657	201108_S_AT, 209788_S_AT, 210365_AT, 210710_AT, 1553962_S_AT, 205611_AT, 208200_AT, 200989_AT, 1553565_S_AT, 207643_S_AT, 201107_S_AT, 219740_AT, 200921_S_AT, 205067_AT, 204422_S_AT, 204363_AT, 200920_S_AT, 204421_S_AT, 217937_S_AT	5556	26	13528	1.4983662845433903	1.0	0.6425578571149715	72.58976364929381
GOTERM_BP_FAT	GO:0051289~protein homotetramerization	16	0.19997500312460942	0.06466601916453657	1553693_S_AT, 243483_AT, 210328_AT, 240846_AT, 223712_AT, 228822_S_AT, 205627_AT, 217127_AT, 218386_X_AT, 222616_S_AT, 224954_AT, 202447_AT, 202022_AT, 209980_S_AT, 203608_AT, 223338_S_AT, 202854_AT, 203861_S_AT, 203862_S_AT, 203557_S_AT, 210976_S_AT, 244052_AT	5556	26	13528	1.4983662845433903	1.0	0.6425578571149715	72.58976364929381
GOTERM_BP_FAT	GO:0046519~sphingoid metabolic process	25	0.31246094238220223	0.06472445742165397	209420_S_AT, 212442_S_AT, 224967_AT, 222874_S_AT, 212446_S_AT, 1559776_AT, 213902_AT, 213702_X_AT, 235463_S_AT, 201765_S_AT, 218421_AT, 35820_AT, 1556783_A_AT, 216230_X_AT, 209727_AT, 203608_AT, 223391_AT, 235678_AT, 222688_AT, 222687_S_AT, 1563010_AT, 221268_S_AT, 1555419_A_AT, 218922_S_AT, 222212_S_AT, 229958_AT, 208652_AT, 210859_X_AT, 212989_AT, 227776_AT, 221765_AT, 229793_AT, 242019_AT, 205…	5556	45	13528	1.3526917846572275	1.0	0.6419424884080478	72.62289977637248
GOTERM_BP_FAT	GO:0000271~polysaccharide biosynthetic process	25	0.31246094238220223	0.06472445742165397	218871_X_AT, 1554010_AT, 215593_AT, 239227_AT, 203343_AT, 236129_AT, 211020_AT, 205042_AT, 206756_AT, 1553959_A_AT, 203285_S_AT, 222870_S_AT, 201673_S_AT, 209834_AT, 210964_S_AT, 239077_AT, 201554_X_AT, 237183_AT, 230183_AT, 223786_AT, 202013_S_AT, 222235_S_AT, 210963_S_AT, 203566_S_AT, 222644_S_AT, 203282_AT, 213552_AT, 218473_S_AT, 53076_AT, 203283_S_AT, 224794_S_AT, 203284_S_AT, 237310_AT, 207…	5556	45	13528	1.3526917846572275	1.0	0.6419424884080478	72.62289977637248
GOTERM_BP_FAT	GO:0043408~regulation of MAPKKK cascade	54	0.6749156355455568	0.06583127797109192	219028_AT, 205353_S_AT, 237133_AT, 204323_X_AT, 217777_S_AT, 222757_S_AT, 1555723_AT, 202161_AT, 242558_AT, 205067_AT, 214075_AT, 211354_S_AT, 205375_AT, 234354_X_AT, 211356_X_AT, 201443_S_AT, 206723_S_AT, 225590_AT, 212816_S_AT, 208651_X_AT, 213927_AT, 225115_AT, 206853_S_AT, 212593_S_AT, 1557797_A_AT, 209544_AT, 211355_X_AT, 226156_AT, 226979_AT, 220407_S_AT, 223679_AT, 1560689_S_AT, 211081_S_A…	5556	109	13528	1.2062535914558026	1.0	0.6474355109711404	73.24337032644563
GOTERM_BP_FAT	GO:0034637~cellular carbohydrate biosynthetic process	36	0.44994375703037126	0.066021045688958	218871_X_AT, 1559861_AT, 239227_AT, 204875_S_AT, 205042_AT, 203285_S_AT, 216627_S_AT, 218981_AT, 239077_AT, 201554_X_AT, 232002_AT, 1554980_A_AT, 202013_S_AT, 203566_S_AT, 210963_S_AT, 222235_S_AT, 203282_AT, 218473_S_AT, 203283_S_AT, 224794_S_AT, 206278_AT, 207163_S_AT, 232958_AT, 214106_S_AT, 44654_AT, 201118_AT, 234113_AT, 221759_AT, 203201_AT, 201563_AT, 210041_S_AT, 222870_S_AT, 201673_S_AT,…	5556	69	13528	1.2703540238520048	1.0	0.6475769754581585	73.34840343641626
GOTERM_BP_FAT	GO:0070302~regulation of stress-activated protein kinase signaling pathway	36	0.44994375703037126	0.066021045688958	224016_AT, 219028_AT, 237133_AT, 227948_AT, 234000_S_AT, 209615_S_AT, 217777_S_AT, 222757_S_AT, 203837_AT, 214786_AT, 1555723_AT, 202161_AT, 205067_AT, 220066_AT, 211537_X_AT, 226002_AT, 205375_AT, 210148_AT, 225116_AT, 225590_AT, 217599_S_AT, 201763_S_AT, 212816_S_AT, 225589_AT, 202731_AT, 207163_S_AT, 226507_AT, 225115_AT, 213927_AT, 206853_S_AT, 206854_S_AT, 208680_AT, 212594_AT, 212593_S_AT, …	5556	69	13528	1.2703540238520048	1.0	0.6475769754581585	73.34840343641626
GOTERM_BP_FAT	GO:0030433~ER-associated protein catabolic process	15	0.18747656542932134	0.06619061405879259	200598_S_AT, 202441_AT, 202203_S_AT, 200017_AT, 225488_AT, 200714_X_AT, 200633_AT, 223209_S_AT, 217144_AT, 209042_S_AT, 221700_S_AT, 212427_AT, 231846_AT, 221542_S_AT, 209041_S_AT, 224628_AT, 230659_AT, 220707_S_AT, 221543_S_AT, 214356_S_AT, 202444_S_AT, 203279_AT, 229721_X_AT	5556	24	13528	1.5217782577393808	1.0	0.6476017973126555	73.44192565692576
GOTERM_BP_FAT	GO:0002562~somatic diversification of immune receptors via germline recombination within a single locus	15	0.18747656542932134	0.06619061405879259	224838_AT, 209307_AT, 217299_S_AT, 219528_S_AT, 207348_S_AT, 227766_AT, 206235_AT, 215221_AT, 210369_AT, 211450_S_AT, 202911_AT, 1570134_AT, 228131_AT, 241993_X_AT, 208694_AT, 202520_S_AT, 243878_AT, 240510_AT, 200792_AT, 224837_AT, 202330_S_AT, 244535_AT, 203719_AT, 1561166_A_AT, 210947_S_AT, 202907_S_AT, 243291_AT, 200806_S_AT, 209421_AT, 223287_S_AT	5556	24	13528	1.5217782577393808	1.0	0.6476017973126555	73.44192565692576
GOTERM_BP_FAT	GO:0016444~somatic cell DNA recombination	15	0.18747656542932134	0.06619061405879259	224838_AT, 209307_AT, 217299_S_AT, 219528_S_AT, 207348_S_AT, 227766_AT, 206235_AT, 215221_AT, 210369_AT, 211450_S_AT, 202911_AT, 1570134_AT, 228131_AT, 241993_X_AT, 208694_AT, 202520_S_AT, 243878_AT, 240510_AT, 200792_AT, 224837_AT, 202330_S_AT, 244535_AT, 203719_AT, 1561166_A_AT, 210947_S_AT, 202907_S_AT, 243291_AT, 200806_S_AT, 209421_AT, 223287_S_AT	5556	24	13528	1.5217782577393808	1.0	0.6476017973126555	73.44192565692576
GOTERM_BP_FAT	GO:0033108~mitochondrial respiratory chain complex assembly	9	0.11248593925759282	0.06668668783177592	222894_X_AT, 211752_S_AT, 203177_X_AT, 201757_AT, 238443_AT, 203189_S_AT, 203176_S_AT, 203190_AT, 227160_S_AT, 208541_X_AT, 227559_AT, 203977_AT, 209303_AT, 209177_AT	5556	12	13528	1.826133909287257	1.0	0.6494939704673257	73.71374196015357
GOTERM_BP_FAT	GO:0000045~autophagic vacuole formation	9	0.11248593925759282	0.06668668783177592	218214_AT, 232612_S_AT, 207782_S_AT, 238816_AT, 204833_AT, 228190_AT, 220521_S_AT, 208946_S_AT, 227863_AT, 224378_X_AT, 202512_S_AT	5556	12	13528	1.826133909287257	1.0	0.6494939704673257	73.71374196015357
GOTERM_BP_FAT	GO:0035196~gene silencing by miRNA, production of miRNAs	9	0.11248593925759282	0.06668668783177592	227798_AT, 229841_AT, 208015_AT, 225827_AT, 201679_AT, 217594_AT, 203677_S_AT, 218284_AT, 201680_X_AT, 213229_AT, 222047_S_AT, 219811_AT, 212704_AT, 203077_S_AT, 205398_S_AT, 225569_AT	5556	12	13528	1.826133909287257	1.0	0.6494939704673257	73.71374196015357
GOTERM_BP_FAT	GO:0009855~determination of bilateral symmetry	24	0.29996250468691416	0.06733392464605335	235007_AT, 223740_AT, 213959_S_AT, 232791_AT, 207980_S_AT, 218203_AT, 218709_S_AT, 235320_AT, 236926_AT, 240867_AT, 244332_AT, 228184_AT, 243868_AT, 236263_AT, 235466_S_AT, 220028_AT, 204703_AT, 228416_AT, 224215_S_AT, 215385_AT, 213623_AT, 203313_S_AT, 218629_AT, 203935_AT, 218138_AT, 236126_AT, 207558_S_AT, 210756_S_AT, 227072_AT	5556	43	13528	1.3589833743533075	1.0	0.6522228514661015	74.06442075388775
GOTERM_BP_FAT	GO:0009799~determination of symmetry	24	0.29996250468691416	0.06733392464605335	235007_AT, 223740_AT, 213959_S_AT, 232791_AT, 207980_S_AT, 218203_AT, 218709_S_AT, 235320_AT, 236926_AT, 240867_AT, 244332_AT, 228184_AT, 243868_AT, 236263_AT, 235466_S_AT, 220028_AT, 204703_AT, 228416_AT, 224215_S_AT, 215385_AT, 213623_AT, 203313_S_AT, 218629_AT, 203935_AT, 218138_AT, 236126_AT, 207558_S_AT, 210756_S_AT, 227072_AT	5556	43	13528	1.3589833743533075	1.0	0.6522228514661015	74.06442075388775
GOTERM_BP_FAT	GO:0000718~nucleotide-excision repair, DNA damage removal	14	0.17497812773403326	0.06752240663902953	208619_AT, 235215_AT, 204093_AT, 201222_S_AT, 211297_S_AT, 203565_S_AT, 205672_AT, 215545_AT, 203719_AT, 201528_AT, 202414_AT, 201529_S_AT, 203409_AT, 239346_AT, 242656_AT, 228131_AT	5556	22	13528	1.5494469533346422	1.0	0.652343252761754	74.165704937225
GOTERM_BP_FAT	GO:0016458~gene silencing	30	0.3749531308586427	0.06793603912478136	218269_AT, 229841_AT, 227349_AT, 201680_X_AT, 223057_S_AT, 223056_S_AT, 219811_AT, 219426_AT, 212704_AT, 223849_S_AT, 212520_S_AT, 1558331_AT, 215714_S_AT, 221562_S_AT, 242506_AT, 209489_AT, 1558142_AT, 201833_AT, 228120_AT, 225569_AT, 227798_AT, 225827_AT, 201679_AT, 217594_AT, 228620_AT, 203677_S_AT, 218284_AT, 213254_AT, 227350_AT, 230779_AT, 213229_AT, 222047_S_AT, 214728_X_AT, 234734_S_AT, 2…	5556	56	13528	1.304381363776612	1.0	0.653726255001718	74.38666449186904
GOTERM_BP_FAT	GO:0007088~regulation of mitosis	30	0.3749531308586427	0.06793603912478136	242693_AT, 209659_S_AT, 217786_AT, 233445_AT, 212672_AT, 205767_AT, 226400_AT, 241412_AT, 205353_S_AT, 210881_S_AT, 213792_S_AT, 203448_S_AT, 204817_AT, 223158_S_AT, 203527_S_AT, 210825_S_AT, 211941_S_AT, 203449_S_AT, 219978_S_AT, 205067_AT, 218580_X_AT, 223651_X_AT, 205016_AT, 217010_S_AT, 202892_AT, 227432_S_AT, 207318_S_AT, 202717_S_AT, 209172_S_AT, 207331_AT, 1556931_AT, 217902_S_AT, 208727_S…	5556	56	13528	1.304381363776612	1.0	0.653726255001718	74.38666449186904
GOTERM_BP_FAT	GO:0051783~regulation of nuclear division	30	0.3749531308586427	0.06793603912478136	242693_AT, 209659_S_AT, 217786_AT, 233445_AT, 212672_AT, 205767_AT, 226400_AT, 241412_AT, 205353_S_AT, 210881_S_AT, 213792_S_AT, 203448_S_AT, 204817_AT, 223158_S_AT, 203527_S_AT, 210825_S_AT, 211941_S_AT, 203449_S_AT, 219978_S_AT, 205067_AT, 218580_X_AT, 223651_X_AT, 205016_AT, 217010_S_AT, 202892_AT, 227432_S_AT, 207318_S_AT, 202717_S_AT, 209172_S_AT, 207331_AT, 1556931_AT, 217902_S_AT, 208727_S…	5556	56	13528	1.304381363776612	1.0	0.653726255001718	74.38666449186904
GOTERM_BP_FAT	GO:0009167~purine ribonucleoside monophosphate metabolic process	13	0.16247969003874516	0.0685759066619352	224655_AT, 235833_AT, 204639_AT, 201014_S_AT, 201013_S_AT, 217445_S_AT, 201892_S_AT, 209440_AT, 204169_AT, 210250_X_AT, 213302_AT, 210005_AT, 244822_AT, 1553994_AT, 229333_AT, 214431_AT, 209433_S_AT, 239711_AT	5556	20	13528	1.582649388048956	1.0	0.6563549126484083	74.72494989249444
GOTERM_BP_FAT	GO:0009126~purine nucleoside monophosphate metabolic process	13	0.16247969003874516	0.0685759066619352	224655_AT, 235833_AT, 204639_AT, 201014_S_AT, 201013_S_AT, 217445_S_AT, 201892_S_AT, 209440_AT, 204169_AT, 210250_X_AT, 213302_AT, 210005_AT, 244822_AT, 1553994_AT, 229333_AT, 214431_AT, 209433_S_AT, 239711_AT	5556	20	13528	1.582649388048956	1.0	0.6563549126484083	74.72494989249444
GOTERM_BP_FAT	GO:0006376~mRNA splice site selection	10	0.1249843769528809	0.06859569150712086	201698_S_AT, 231718_AT, 201153_S_AT, 210178_X_AT, 201152_S_AT, 204113_AT, 209489_AT, 239295_AT, 211784_S_AT, 201741_X_AT, 200044_AT, 225348_AT, 1555594_A_AT, 210077_S_AT, 1552381_AT, 37462_I_AT, 208804_S_AT, 243846_X_AT, 201151_S_AT, 206108_S_AT	5556	14	13528	1.7391751517021494	1.0	0.6555293955806432	74.7353419137717
GOTERM_BP_FAT	GO:0060322~head development	10	0.1249843769528809	0.06859569150712086	217741_S_AT, 226247_AT, 228356_AT, 242037_AT, 210896_S_AT, 1569578_AT, 215305_AT, 226123_AT, 212614_AT, 217430_X_AT, 1561181_AT, 219024_AT, 222906_AT, 219437_S_AT, 212665_AT, 209135_AT, 228866_AT	5556	14	13528	1.7391751517021494	1.0	0.6555293955806432	74.7353419137717
GOTERM_BP_FAT	GO:0021795~cerebral cortex cell migration	10	0.1249843769528809	0.06859569150712086	205282_AT, 207782_S_AT, 208640_AT, 208641_S_AT, 204247_S_AT, 235093_AT, 211547_S_AT, 224556_S_AT, 238816_AT, 242455_AT, 219884_AT, 205923_AT, 200815_S_AT, 203244_AT, 207084_AT	5556	14	13528	1.7391751517021494	1.0	0.6555293955806432	74.7353419137717
GOTERM_BP_FAT	GO:0009225~nucleotide-sugar metabolic process	10	0.1249843769528809	0.06859569150712086	203201_AT, 232180_AT, 203343_AT, 204875_S_AT, 205042_AT, 206770_S_AT, 210041_S_AT, 203179_AT, 209340_AT, 221788_AT, 242734_X_AT, 214106_S_AT, 205480_S_AT, 209865_AT, 234113_AT, 201644_AT	5556	14	13528	1.7391751517021494	1.0	0.6555293955806432	74.7353419137717
GOTERM_BP_FAT	GO:0051453~regulation of intracellular pH	10	0.1249843769528809	0.06859569150712086	213587_S_AT, 201172_X_AT, 210859_X_AT, 221504_S_AT, 201732_S_AT, 214244_S_AT, 214150_X_AT, 201322_AT, 201734_AT, 201735_S_AT, 211300_S_AT, 204085_S_AT, 240237_AT, 1557586_S_AT, 200096_S_AT, 236446_AT, 200975_AT, 204084_S_AT, 201733_AT, 242604_AT	5556	14	13528	1.7391751517021494	1.0	0.6555293955806432	74.7353419137717
GOTERM_BP_FAT	GO:0016236~macroautophagy	10	0.1249843769528809	0.06859569150712086	218214_AT, 232612_S_AT, 207782_S_AT, 238816_AT, 204833_AT, 228190_AT, 220521_S_AT, 210859_X_AT, 208946_S_AT, 227863_AT, 224378_X_AT, 202512_S_AT	5556	14	13528	1.7391751517021494	1.0	0.6555293955806432	74.7353419137717
GOTERM_BP_FAT	GO:0008333~endosome to lysosome transport	10	0.1249843769528809	0.06859569150712086	218780_AT, 226395_AT, 223894_S_AT, 212596_S_AT, 201716_AT, 200900_S_AT, 240527_AT, 218373_AT, 214531_S_AT, 1558315_S_AT, 218085_AT, 225792_AT, 1553962_S_AT, 213364_S_AT, 235114_X_AT, 219976_AT, 202829_S_AT, 219356_S_AT, 236192_AT	5556	14	13528	1.7391751517021494	1.0	0.6555293955806432	74.7353419137717
GOTERM_BP_FAT	GO:0006516~glycoprotein catabolic process	12	0.14998125234345708	0.06923187374885152	220926_S_AT, 207782_S_AT, 220342_X_AT, 210859_X_AT, 211373_S_AT, 218389_S_AT, 204333_S_AT, 223494_AT, 207492_AT, 1556989_AT, 218302_AT, 216064_S_AT, 223243_S_AT, 238816_AT, 211113_S_AT, 210187_AT, 204332_S_AT, 214119_S_AT, 210186_S_AT, 1562275_AT	5556	18	13528	1.623230141588673	1.0	0.6581088497570364	75.06734589680333
GOTERM_BP_FAT	GO:0016447~somatic recombination of immunoglobulin gene segments	12	0.14998125234345708	0.06923187374885152	224838_AT, 209307_AT, 217299_S_AT, 227766_AT, 206235_AT, 215221_AT, 210369_AT, 211450_S_AT, 202911_AT, 1570134_AT, 228131_AT, 241993_X_AT, 208694_AT, 202520_S_AT, 243878_AT, 240510_AT, 224837_AT, 202330_S_AT, 244535_AT, 1561166_A_AT, 203719_AT, 202907_S_AT, 210947_S_AT, 243291_AT, 200806_S_AT, 209421_AT, 223287_S_AT	5556	18	13528	1.623230141588673	1.0	0.6581088497570364	75.06734589680333
GOTERM_BP_FAT	GO:0018107~peptidyl-threonine phosphorylation	12	0.14998125234345708	0.06923187374885152	213198_AT, 226549_AT, 244629_S_AT, 224793_S_AT, 230921_S_AT, 238624_AT, 202715_AT, 210148_AT, 205448_S_AT, 227205_AT, 238108_AT, 222589_AT, 239129_AT, 1556568_A_AT, 216711_S_AT, 210015_S_AT, 239605_X_AT, 215195_AT	5556	18	13528	1.623230141588673	1.0	0.6581088497570364	75.06734589680333
GOTERM_BP_FAT	GO:0006270~DNA replication initiation	11	0.137482814648169	0.06932075670570403	216237_S_AT, 212141_AT, 204021_S_AT, 212142_AT, 203351_S_AT, 204020_AT, 204853_AT, 222036_S_AT, 204835_AT, 201755_AT, 211212_S_AT, 201555_AT, 205085_AT, 212540_AT, 204957_AT, 201930_AT	5556	16	13528	1.673956083513319	1.0	0.6576667948246504	75.11340042356073
GOTERM_BP_FAT	GO:0030032~lamellipodium assembly	11	0.137482814648169	0.06932075670570403	239233_AT, 238759_AT, 221725_AT, 208640_AT, 227948_AT, 224221_S_AT, 233274_AT, 232949_AT, 230559_X_AT, 208641_S_AT, 202109_AT, 204725_S_AT, 218014_AT, 208923_AT, 204726_AT	5556	16	13528	1.673956083513319	1.0	0.6576667948246504	75.11340042356073
GOTERM_BP_FAT	GO:0006825~copper ion transport	11	0.137482814648169	0.06932075670570403	218970_S_AT, 1558346_AT, 204624_AT, 203124_S_AT, 203454_S_AT, 203971_AT, 205198_S_AT, 205197_S_AT, 203522_AT, 225125_AT, 214282_AT, 203123_S_AT, 200895_S_AT	5556	16	13528	1.673956083513319	1.0	0.6576667948246504	75.11340042356073
GOTERM_BP_FAT	GO:0006631~fatty acid metabolic process	93	1.1623547056617924	0.06950708602304131	211423_S_AT, 214358_AT, 219733_S_AT, 57163_AT, 219095_AT, 205843_X_AT, 201805_AT, 235093_AT, 1558014_S_AT, 225424_AT, 201135_AT, 225278_AT, 200789_AT, 207643_S_AT, 1558027_S_AT, 210449_X_AT, 220751_S_AT, 208629_S_AT, 212449_S_AT, 209368_AT, 212636_AT, 211653_X_AT, 202025_X_AT, 218552_AT, 208270_S_AT, 204212_AT, 202502_AT, 234643_X_AT, 212263_AT, 235305_S_AT, 1554938_A_AT, 236514_AT, 240606_AT, 21…	5556	198	13528	1.1436394179374743	1.0	0.6577602949052183	75.20968488739722
GOTERM_BP_FAT	GO:0032507~maintenance of protein location in cell	23	0.287464066991626	0.07004200230339379	200698_AT, 208840_S_AT, 202364_AT, 236862_AT, 200699_AT, 237839_AT, 200700_S_AT, 201618_X_AT, 1568678_S_AT, 201836_S_AT, 212745_S_AT, 211060_X_AT, 207264_AT, 208612_AT, 205375_AT, 206383_S_AT, 218308_AT, 209640_AT, 223225_S_AT, 215690_X_AT, 229453_AT, 217718_S_AT, 217717_S_AT, 200714_X_AT, 204908_S_AT, 235119_AT, 235508_AT, 217230_AT, 227033_AT, 200922_AT, 204162_AT, 208623_S_AT, 1562416_AT, 2272…	5556	41	13528	1.3658887776782735	1.0	0.659751914441019	75.4841403853731
GOTERM_BP_FAT	GO:0030833~regulation of actin filament polymerization	29	0.36245469316335455	0.07085628424193455	205347_S_AT, 224788_AT, 202795_X_AT, 226915_S_AT, 208640_AT, 200696_S_AT, 237330_AT, 237387_AT, 208641_S_AT, 201237_AT, 204725_S_AT, 220966_X_AT, 214786_AT, 228912_AT, 223101_S_AT, 205268_S_AT, 236780_AT, 200950_AT, 226342_AT, 239301_AT, 205506_AT, 1556839_S_AT, 1564525_AT, 227364_AT, 200672_X_AT, 233274_AT, 232949_AT, 228603_AT, 215457_AT, 201954_AT, 238939_AT, 204969_S_AT, 240146_AT, 205155_S_A…	5556	54	13528	1.3076020585019865	1.0	0.6632263279791297	75.89640762614624
GOTERM_BP_FAT	GO:0042063~gliogenesis	34	0.42494688163979505	0.07188472149314792	211607_X_AT, 232269_X_AT, 204323_X_AT, 204247_S_AT, 210984_X_AT, 1562271_X_AT, 208047_S_AT, 209272_AT, 242558_AT, 215482_S_AT, 236263_AT, 212520_S_AT, 204421_S_AT, 234354_X_AT, 229642_AT, 215714_S_AT, 1564525_AT, 232925_AT, 215305_AT, 200642_AT, 207143_AT, 205923_AT, 219051_X_AT, 227336_AT, 210198_S_AT, 1563253_S_AT, 209429_X_AT, 220407_S_AT, 227233_AT, 1562270_AT, 226213_AT, 200696_S_AT, 209842_…	5556	65	13528	1.2736113418618817	1.0	0.6677860494102005	76.4077091991071
GOTERM_BP_FAT	GO:0031175~neuron projection development	118	1.4748156480439945	0.0727059377438992	216918_S_AT, 1557820_AT, 212985_AT, 210973_S_AT, 219528_S_AT, 228547_AT, 217144_AT, 211711_S_AT, 203714_S_AT, AFFX-HSAC07/X00351_3_AT, 241387_AT, 211793_S_AT, 234354_X_AT, AFFX-HSAC07/X00351_M_AT, 211603_S_AT, 237491_AT, 232098_AT, 205031_AT, 1552319_A_AT, 221700_S_AT, 227750_AT, 213496_AT, 205841_AT, 204455_AT, 209686_AT, 237377_AT, 210651_S_AT, 226213_AT, 208641_S_AT, 222870_S_AT, 40148_AT, 218…	5556	256	13528	1.1223114650827934	1.0	0.671186567186916	76.80858451711674
GOTERM_BP_FAT	GO:0008213~protein amino acid alkylation	22	0.274965629296338	0.07284946451850888	217786_AT, 201611_S_AT, 208466_AT, 223275_AT, 212512_S_AT, 222759_AT, 215438_X_AT, 201574_AT, 201047_X_AT, 200921_S_AT, 201912_S_AT, 202098_S_AT, 200920_S_AT, 222544_S_AT, 212287_AT, 201045_S_AT, 223190_S_AT, 1556306_AT, 205202_AT, 52159_AT, 228722_AT, 222566_AT, 201048_X_AT, 238496_AT, 201609_X_AT, 221570_S_AT, 208857_S_AT, 222683_AT, 223189_X_AT, 228725_X_AT, 206445_S_AT, 242646_AT, 225276_AT, …	5556	39	13528	1.373502427498108	1.0	0.6710225955466642	76.87798032411906
GOTERM_BP_FAT	GO:0006479~protein amino acid methylation	22	0.274965629296338	0.07284946451850888	217786_AT, 201611_S_AT, 208466_AT, 223275_AT, 212512_S_AT, 222759_AT, 215438_X_AT, 201574_AT, 201047_X_AT, 200921_S_AT, 201912_S_AT, 202098_S_AT, 200920_S_AT, 222544_S_AT, 212287_AT, 201045_S_AT, 223190_S_AT, 1556306_AT, 205202_AT, 52159_AT, 228722_AT, 222566_AT, 201048_X_AT, 238496_AT, 201609_X_AT, 221570_S_AT, 208857_S_AT, 222683_AT, 223189_X_AT, 228725_X_AT, 206445_S_AT, 242646_AT, 225276_AT, …	5556	39	13528	1.373502427498108	1.0	0.6710225955466642	76.87798032411906
GOTERM_BP_FAT	GO:0051053~negative regulation of DNA metabolic process	22	0.274965629296338	0.07284946451850888	207405_S_AT, 228758_AT, 235215_AT, 209832_S_AT, 203448_S_AT, 218238_AT, 203449_S_AT, 217150_S_AT, 204354_AT, 208368_S_AT, 204617_S_AT, 211450_S_AT, 202911_AT, 218012_AT, 205733_AT, 228131_AT, 203140_AT, 204828_AT, 202520_S_AT, 204353_S_AT, 204771_S_AT, 211300_S_AT, 208540_X_AT, 204883_S_AT, 203719_AT, 200660_AT, 210947_S_AT, 236439_AT, 214727_AT, 209421_AT, 218239_S_AT	5556	39	13528	1.373502427498108	1.0	0.6710225955466642	76.87798032411906
GOTERM_BP_FAT	GO:0034440~lipid oxidation	22	0.274965629296338	0.07284946451850888	236514_AT, 205222_AT, 205843_X_AT, 235093_AT, 201135_AT, 202447_AT, 200789_AT, 201007_AT, 211033_S_AT, 204193_AT, 203634_S_AT, 204263_S_AT, 210449_X_AT, 204264_AT, 208629_S_AT, 209759_S_AT, 232876_AT, 225984_AT, 213501_AT, 33494_AT, 203633_AT, 210688_S_AT, 201413_AT, 227962_AT, 202025_X_AT, 225985_AT, 208631_S_AT, 204212_AT, 202502_AT, 208630_AT, 203244_AT, 202530_AT, 205530_AT	5556	39	13528	1.373502427498108	1.0	0.6710225955466642	76.87798032411906
GOTERM_BP_FAT	GO:0019395~fatty acid oxidation	22	0.274965629296338	0.07284946451850888	236514_AT, 205222_AT, 205843_X_AT, 235093_AT, 201135_AT, 202447_AT, 200789_AT, 201007_AT, 211033_S_AT, 204193_AT, 203634_S_AT, 204263_S_AT, 210449_X_AT, 204264_AT, 208629_S_AT, 209759_S_AT, 232876_AT, 225984_AT, 213501_AT, 33494_AT, 203633_AT, 210688_S_AT, 201413_AT, 227962_AT, 202025_X_AT, 225985_AT, 208631_S_AT, 204212_AT, 202502_AT, 208630_AT, 203244_AT, 202530_AT, 205530_AT	5556	39	13528	1.373502427498108	1.0	0.6710225955466642	76.87798032411906
GOTERM_BP_FAT	GO:0046394~carboxylic acid biosynthetic process	74	0.9248843894513186	0.07362158082738708	211423_S_AT, 214358_AT, 217791_S_AT, 57163_AT, 1557126_A_AT, 201805_AT, 1558014_S_AT, 224954_AT, 214045_AT, 202534_X_AT, 225278_AT, 200946_X_AT, 214203_S_AT, 209980_S_AT, 1558027_S_AT, 205480_S_AT, 220751_S_AT, 205203_AT, 215535_S_AT, 217956_S_AT, 203576_AT, 233263_AT, 212636_AT, 200708_AT, 212816_S_AT, 1557915_S_AT, 208270_S_AT, 177_AT, 205719_S_AT, 212263_AT, 242281_AT, 201900_S_AT, 244802_AT, …	5556	155	13528	1.1624422304280173	1.0	0.6741166339151717	77.24793529563205
GOTERM_BP_FAT	GO:0016053~organic acid biosynthetic process	74	0.9248843894513186	0.07362158082738708	211423_S_AT, 214358_AT, 217791_S_AT, 57163_AT, 1557126_A_AT, 201805_AT, 1558014_S_AT, 224954_AT, 214045_AT, 202534_X_AT, 225278_AT, 200946_X_AT, 214203_S_AT, 209980_S_AT, 1558027_S_AT, 205480_S_AT, 220751_S_AT, 205203_AT, 215535_S_AT, 217956_S_AT, 203576_AT, 233263_AT, 212636_AT, 200708_AT, 212816_S_AT, 1557915_S_AT, 208270_S_AT, 177_AT, 205719_S_AT, 212263_AT, 242281_AT, 201900_S_AT, 244802_AT, …	5556	155	13528	1.1624422304280173	1.0	0.6741166339151717	77.24793529563205
GOTERM_BP_FAT	GO:0007219~Notch signaling pathway	28	0.3499562554680665	0.07391483821291624	202360_AT, 213260_AT, 227209_AT, 211373_S_AT, 242794_AT, 218389_S_AT, 235106_AT, 1570299_AT, 238816_AT, 211277_X_AT, 202064_S_AT, 205247_AT, 44783_S_AT, 231183_S_AT, 236678_AT, 214895_S_AT, 214953_S_AT, 244414_AT, 232726_AT, 228261_AT, 224215_S_AT, 207782_S_AT, 200602_AT, 239058_AT, 218512_AT, 219286_S_AT, 218302_AT, 222921_S_AT, 227067_X_AT, 1553613_S_AT, 212611_AT, 203867_S_AT, 221036_S_AT, 226…	5556	52	13528	1.3110704989754665	1.0	0.6747184390701282	77.38697128480283
GOTERM_BP_FAT	GO:0051347~positive regulation of transferase activity	111	1.3873265841769777	0.07409479756729656	206748_S_AT, 210017_AT, 237133_AT, 242482_AT, 201853_S_AT, 205698_S_AT, 201805_AT, 218421_AT, 217777_S_AT, 205558_AT, 222757_S_AT, 241494_AT, 1570439_AT, 201107_S_AT, 227562_AT, 202161_AT, 205067_AT, 1556105_AT, 209896_S_AT, 205375_AT, 227264_AT, 204421_S_AT, 234354_X_AT, 207782_S_AT, 201700_AT, 206723_S_AT, 211272_S_AT, 232925_AT, 226605_AT, 235745_AT, 208651_X_AT, 213927_AT, 204200_S_AT, 206853…	5556	240	13528	1.126115910727142	1.0	0.6747364619606849	77.47189230025937
GOTERM_BP_FAT	GO:0051101~regulation of DNA binding	59	0.7374078240219972	0.07413710877075164	219028_AT, 210017_AT, 210985_S_AT, 211352_S_AT, 211984_AT, 215786_AT, 218166_S_AT, 209060_X_AT, 204270_AT, 234005_X_AT, 231806_S_AT, 225595_AT, 205067_AT, 229885_AT, 236263_AT, 205375_AT, 225594_AT, 205032_AT, 221497_X_AT, 201565_S_AT, 207700_S_AT, 201833_AT, 218629_AT, 225115_AT, 35846_AT, 205841_AT, 200063_S_AT, 1562440_AT, 226049_AT, 205263_AT, 209544_AT, 223818_S_AT, 201566_X_AT, 206271_AT, 2…	5556	121	13528	1.1872385746330378	1.0	0.6740500554313402	77.4918145733033
GOTERM_BP_FAT	GO:0001558~regulation of cell growth	91	1.1373578302712162	0.07461519719647744	214577_AT, 212985_AT, 220864_S_AT, 224156_X_AT, 1555997_S_AT, 1559332_AT, 203928_X_AT, 210968_S_AT, 202552_S_AT, 204421_S_AT, 210861_S_AT, 211509_S_AT, 208510_S_AT, 239648_AT, 221618_S_AT, 201896_S_AT, 200975_AT, 218456_AT, 236235_AT, 207428_X_AT, 1553706_AT, 1568598_AT, 233073_AT, 213097_S_AT, 201994_AT, 220407_S_AT, 228952_AT, 214369_S_AT, 224793_S_AT, 218284_AT, 202551_S_AT, 40148_AT, 208394_X…	5556	194	13528	1.1421181150868756	1.0	0.6755904620075981	77.71576511519855
GOTERM_BP_FAT	GO:0045454~cell redox homeostasis	33	0.4124484439445069	0.07503304713853451	227873_AT, 208097_S_AT, 225174_AT, 207668_X_AT, 200844_S_AT, 209078_S_AT, 208864_S_AT, 223209_S_AT, 228332_S_AT, 203857_S_AT, 208959_S_AT, 225561_AT, 59631_AT, 200656_S_AT, 1560587_S_AT, 225302_AT, 221782_AT, 238951_AT, 214205_X_AT, 211177_S_AT, 200654_AT, 216640_S_AT, 200736_S_AT, 208612_AT, 209476_AT, 221906_AT, 200845_S_AT, 223325_AT, 229453_AT, 1557799_AT, 229588_AT, 206662_AT, 201482_AT, 227…	5556	63	13528	1.2753951112482431	1.0	0.676812652498503	77.90976610912703
GOTERM_BP_FAT	GO:0048858~cell projection morphogenesis	113	1.412323459567554	0.07713364277769269	216918_S_AT, 206140_AT, 209915_S_AT, 214577_AT, 1557820_AT, 209914_S_AT, 212985_AT, 219528_S_AT, 228547_AT, 217144_AT, 209834_AT, 208633_S_AT, 210150_S_AT, 203714_S_AT, 230271_AT, AFFX-HSAC07/X00351_3_AT, 236263_AT, 241387_AT, 1556105_AT, 209896_S_AT, AFFX-HSAC07/X00351_M_AT, 234354_X_AT, 226120_AT, 237491_AT, 211603_S_AT, 41856_AT, 232098_AT, 1560296_AT, 232925_AT, 205031_AT, 1552319_A_AT, 23236…	5556	245	13528	1.123010240813388	1.0	0.6863880694064259	78.86101599937965
GOTERM_BP_FAT	GO:0006505~GPI anchor metabolic process	20	0.2499687539057618	0.07876006043143567	228817_AT, 205078_AT, 209707_AT, 214866_AT, 226426_AT, 217770_AT, 233479_AT, 225903_AT, 51146_AT, 227639_AT, 201618_X_AT, 205452_AT, 211060_X_AT, 232262_AT, 205077_S_AT, 220724_AT, 215690_X_AT, 220723_S_AT, 221689_S_AT, 205281_S_AT, 1563842_AT, 223470_AT, 220041_AT, 235168_AT, 222366_AT, 235532_AT, 221811_AT, 201773_AT, 209391_AT, 219374_S_AT	5556	35	13528	1.3913401213617198	1.0	0.6933913226863766	79.5707138475674
GOTERM_BP_FAT	GO:0051651~maintenance of location in cell	26	0.3249593800774903	0.08047748818117523	200698_AT, 208840_S_AT, 202364_AT, 208920_AT, 236862_AT, 200699_AT, 237839_AT, 1568678_S_AT, 200700_S_AT, 201618_X_AT, 230696_AT, 201836_S_AT, 212745_S_AT, 211060_X_AT, 207264_AT, 208612_AT, 205375_AT, 206383_S_AT, 218308_AT, 223225_S_AT, 209640_AT, 215690_X_AT, 217718_S_AT, 229453_AT, 217717_S_AT, 200714_X_AT, 204908_S_AT, 235508_AT, 235119_AT, 217230_AT, 227033_AT, 208921_S_AT, 200922_AT, 21129…	5556	48	13528	1.3188744900407967	1.0	0.7006448078738402	80.29556781855216
GOTERM_BP_FAT	GO:0043388~positive regulation of DNA binding	36	0.44994375703037126	0.08122140205994154	224016_AT, 219028_AT, 238612_AT, 210017_AT, 210985_S_AT, 211984_AT, 211352_S_AT, 209059_S_AT, 209060_X_AT, 204270_AT, 211083_S_AT, 210039_S_AT, 205067_AT, 236263_AT, 220066_AT, 231779_AT, 204225_AT, 212520_S_AT, 228813_AT, 215714_S_AT, 205032_AT, 223186_AT, 225116_AT, 215606_S_AT, 207700_S_AT, 204562_AT, 225115_AT, 230376_AT, 211027_S_AT, 225527_AT, 205841_AT, 200063_S_AT, 1562440_AT, 221666_S_AT…	5556	70	13528	1.2522061092255476	1.0	0.7032295841090734	80.60191183248774
GOTERM_BP_FAT	GO:0032989~cellular component morphogenesis	178	2.22472190976128	0.08174825641278144	216918_S_AT, 237241_AT, 1557820_AT, 230219_AT, 212985_AT, 219528_S_AT, 202516_S_AT, 228547_AT, 217144_AT, 202817_S_AT, 210150_S_AT, 203714_S_AT, 230271_AT, AFFX-HSAC07/X00351_3_AT, 239163_AT, 212752_AT, 241387_AT, AFFX-HSAC07/X00351_M_AT, 234354_X_AT, 211603_S_AT, 237491_AT, 232098_AT, 205031_AT, 1552319_A_AT, 221700_S_AT, 1559227_S_AT, 227750_AT, 213496_AT, 205841_AT, 238526_AT, 1566129_AT, 2044…	5556	397	13528	1.0916938231843216	1.0	0.7047856698099164	80.81613257813555
GOTERM_BP_FAT	GO:0007569~cell aging	19	0.23747031621047368	0.08185780592287768	212983_AT, 202153_S_AT, 203448_S_AT, 37022_AT, 203449_S_AT, 202647_S_AT, 208368_S_AT, 225544_AT, 228131_AT, 209640_AT, 207039_AT, 40560_AT, 221923_S_AT, 221691_X_AT, 218878_S_AT, 211300_S_AT, 200642_AT, 202731_AT, 235508_AT, 205963_S_AT, 232508_AT, 203719_AT, 207740_S_AT, 212593_S_AT, 212594_AT, 214727_AT, 200063_S_AT, 1566129_AT	5556	33	13528	1.4018805768265812	1.0	0.7044159959227533	80.86039312429901
GOTERM_BP_FAT	GO:0040008~regulation of growth	154	1.9247594050743655	0.08252296907383289	1557820_AT, 212985_AT, 217419_X_AT, 217144_AT, 225424_AT, 208699_X_AT, 1555997_S_AT, 241387_AT, 1559332_AT, 203928_X_AT, 210861_S_AT, 221700_S_AT, 208878_S_AT, 222921_S_AT, 239648_AT, 221618_S_AT, 201896_S_AT, 218456_AT, 236235_AT, 1553706_AT, 228952_AT, 204369_AT, 214369_S_AT, 220254_AT, 48825_AT, 32042_AT, 202551_S_AT, 40148_AT, 211312_S_AT, 211701_S_AT, 218929_AT, 209815_AT, 211277_X_AT, 23186…	5556	341	13528	1.0996075152697462	1.0	0.7065875549002878	81.12706236130403
GOTERM_BP_FAT	GO:0006664~glycolipid metabolic process	18	0.22497187851518563	0.08504282960488199	200871_S_AT, 224967_AT, 209967_S_AT, 223285_S_AT, 1559776_AT, 1554835_A_AT, 215543_S_AT, 231780_AT, 201765_S_AT, 35820_AT, 209727_AT, 203608_AT, 235678_AT, 200866_S_AT, 1563010_AT, 213355_AT, 207630_S_AT, 1569788_AT, 210859_X_AT, 228092_AT, 221765_AT, 243806_AT, 214508_X_AT, 204881_S_AT, 220937_S_AT, 210073_AT, 212737_AT, 242982_X_AT, 205816_AT, 228292_AT, 204417_AT, 214430_AT	5556	31	13528	1.4137810910611024	1.0	0.7169925600540754	82.1056832842132
GOTERM_BP_FAT	GO:0010552~positive regulation of specific transcription from RNA polymerase II promoter	30	0.3749531308586427	0.0854513739913152	240715_AT, 216645_AT, 221656_S_AT, 216511_S_AT, 1562454_AT, 209153_S_AT, 212122_AT, 214786_AT, 216037_X_AT, 242558_AT, 216711_S_AT, 204225_AT, 212520_S_AT, 228813_AT, 208808_S_AT, 215714_S_AT, 236216_AT, 1559582_AT, 241756_AT, 239966_AT, 203893_AT, 219286_S_AT, 202152_X_AT, 211300_S_AT, 201833_AT, 227205_AT, 204562_AT, 208510_S_AT, 210776_X_AT, 230376_AT, 243030_AT, 201209_AT, 233689_AT, 203394_S…	5556	57	13528	1.281497480201584	1.0	0.7179231008334603	82.25974043308666
GOTERM_BP_FAT	GO:0007242~intracellular signaling cascade	540	6.749156355455568	0.08687567123029058	237241_AT, 221725_AT, 205550_S_AT, 237118_AT, 223169_S_AT, 229506_AT, 202161_AT, 215535_S_AT, 216628_AT, 200750_S_AT, 244195_AT, 211272_S_AT, 226605_AT, 225452_AT, 219361_S_AT, 221810_AT, 224645_AT, 207700_S_AT, 230669_AT, 206853_S_AT, 177_AT, 223199_AT, 229158_AT, 207157_S_AT, 233849_S_AT, 212572_AT, 228293_AT, 204693_AT, 227817_AT, 212672_AT, 220746_S_AT, 237377_AT, 1562270_AT, 204369_AT, 20305…	5556	1256	13528	1.0468283556423765	1.0	0.7232304820545583	82.78704783811324
GOTERM_BP_FAT	GO:0045860~positive regulation of protein kinase activity	103	1.2873390826146731	0.0869143117271606	206748_S_AT, 210017_AT, 237133_AT, 242482_AT, 201853_S_AT, 205698_S_AT, 201805_AT, 218421_AT, 217777_S_AT, 205558_AT, 222757_S_AT, 1570439_AT, 201107_S_AT, 227562_AT, 202161_AT, 205067_AT, 1556105_AT, 209896_S_AT, 205375_AT, 227264_AT, 204421_S_AT, 234354_X_AT, 207782_S_AT, 201700_AT, 206723_S_AT, 211272_S_AT, 232925_AT, 226605_AT, 235745_AT, 208651_X_AT, 213927_AT, 204200_S_AT, 206853_S_AT, 2059…	5556	223	13528	1.1246146048226455	1.0	0.7225442310387198	82.80114419692785
GOTERM_BP_FAT	GO:0030509~BMP signaling pathway	24	0.29996250468691416	0.08769007941623895	225406_AT, 227798_AT, 209591_S_AT, 213578_AT, 229975_AT, 1554638_AT, 225223_AT, 204270_AT, 231798_AT, 206176_AT, 233303_AT, 244332_AT, 227340_S_AT, 219201_S_AT, 205596_S_AT, 220028_AT, 205932_S_AT, 202527_S_AT, 200669_S_AT, 240331_AT, 207069_S_AT, 228416_AT, 208015_AT, 243046_AT, 209590_AT, 215458_S_AT, 209920_AT, 203935_AT, 230820_AT, 205555_S_AT, 227489_AT, 227273_AT, 225219_AT, 236370_AT, 2011…	5556	44	13528	1.3280973885725507	1.0	0.7250016745149971	83.08184482542578
GOTERM_BP_FAT	GO:0030856~regulation of epithelial cell differentiation	17	0.21247344081989752	0.08830480986639597	266_S_AT, 1555086_AT, 206346_AT, 208711_S_AT, 224793_S_AT, 223679_AT, 203527_S_AT, 203747_AT, 210476_S_AT, 200921_S_AT, 205247_AT, 242558_AT, 236263_AT, 200920_S_AT, 239605_X_AT, 205676_AT, 211778_S_AT, 204341_AT, 39249_AT, 235753_AT, 208712_AT, 208651_X_AT, 231981_AT, 243755_AT, 239129_AT, 208650_S_AT, 210301_AT, 206714_AT	5556	29	13528	1.4273230555348675	1.0	0.7267520291238931	83.30118520600547
GOTERM_BP_FAT	GO:0043393~regulation of protein binding	17	0.21247344081989752	0.08830480986639597	207782_S_AT, 205032_AT, 1558588_AT, 238939_AT, 218238_AT, 238816_AT, 231798_AT, 214880_X_AT, 226801_S_AT, 203728_AT, 210187_AT, 242705_X_AT, 202545_AT, 214119_S_AT, 210186_S_AT, 205268_S_AT, 230988_AT, 204225_AT, 201186_AT, 203557_S_AT, 202455_AT, 204099_AT, 228813_AT, 218239_S_AT	5556	29	13528	1.4273230555348675	1.0	0.7267520291238931	83.30118520600547
GOTERM_BP_FAT	GO:0000165~MAPKKK cascade	86	1.0748656417947757	0.08907064721719288	1554010_AT, 206748_S_AT, 237133_AT, 207734_AT, 205698_S_AT, 204323_X_AT, 210973_S_AT, 210787_S_AT, 217777_S_AT, 222757_S_AT, 1570439_AT, 236402_AT, 229506_AT, 201107_S_AT, 202161_AT, 227562_AT, 205067_AT, 215501_S_AT, 209896_S_AT, 204421_S_AT, 205375_AT, 207782_S_AT, 206723_S_AT, 232925_AT, 203096_S_AT, 225781_AT, 213927_AT, 206853_S_AT, 205841_AT, 1562440_AT, 215195_AT, 210060_AT, 226979_AT, 224…	5556	184	13528	1.1380254797007543	1.0	0.7291145045513237	83.57067007652115
GOTERM_BP_FAT	GO:0006665~sphingolipid metabolic process	38	0.47494063242094736	0.09044101971868318	212446_S_AT, 209967_S_AT, 222874_S_AT, 213902_AT, 213702_X_AT, 235463_S_AT, 201765_S_AT, 218421_AT, 203608_AT, 203127_S_AT, 224334_S_AT, 218922_S_AT, 229958_AT, 210859_X_AT, 209093_S_AT, 212989_AT, 227776_AT, 221765_AT, 205622_AT, 232149_S_AT, 218099_AT, 210980_S_AT, 200695_AT, 205816_AT, 242982_X_AT, 200975_AT, 1554053_AT, 228292_AT, 214430_AT, 238702_AT, 1558775_S_AT, 209420_S_AT, 200871_S_AT, …	5556	75	13528	1.2336549076073913	1.0	0.7339287645930423	84.04261837488981
GOTERM_BP_FAT	GO:0007272~ensheathment of neurons	23	0.287464066991626	0.09156300130063738	233317_AT, 238967_AT, 209429_X_AT, 210139_S_AT, 1557820_AT, 1565638_AT, 204323_X_AT, 201765_S_AT, 204519_S_AT, 241938_AT, 208047_S_AT, 210930_S_AT, 241494_AT, 1569114_AT, 233914_S_AT, 209272_AT, 212351_AT, 215482_S_AT, 216836_S_AT, 207084_AT, 234354_X_AT, 226169_AT, 1555154_A_AT, 225408_AT, 240326_AT, 204073_S_AT, 212636_AT, 214543_X_AT, 211139_S_AT, 200642_AT, 204777_S_AT, 242455_AT, 202461_AT, …	5556	42	13528	1.3333676163049812	1.0	0.7376458006355289	84.41942047151102
GOTERM_BP_FAT	GO:0008366~axon ensheathment	23	0.287464066991626	0.09156300130063738	233317_AT, 238967_AT, 209429_X_AT, 210139_S_AT, 1557820_AT, 1565638_AT, 204323_X_AT, 201765_S_AT, 204519_S_AT, 241938_AT, 208047_S_AT, 210930_S_AT, 241494_AT, 1569114_AT, 233914_S_AT, 209272_AT, 212351_AT, 215482_S_AT, 216836_S_AT, 207084_AT, 234354_X_AT, 226169_AT, 1555154_A_AT, 225408_AT, 240326_AT, 204073_S_AT, 212636_AT, 214543_X_AT, 211139_S_AT, 200642_AT, 204777_S_AT, 242455_AT, 202461_AT, …	5556	42	13528	1.3333676163049812	1.0	0.7376458006355289	84.41942047151102
GOTERM_BP_FAT	GO:0007127~meiosis I	23	0.287464066991626	0.09156300130063738	205395_S_AT, 214383_X_AT, 212672_AT, 218599_AT, 209849_S_AT, 207348_S_AT, 204817_AT, 211926_S_AT, 1554496_AT, 219494_AT, 205647_AT, 211450_S_AT, 202911_AT, 208393_S_AT, 235253_AT, 202520_S_AT, 201233_AT, 238075_AT, 200607_S_AT, 201232_S_AT, 219753_AT, 223545_AT, 1570166_A_AT, 222817_AT, 206066_S_AT, 242737_AT, 242456_AT, 217216_X_AT, 204078_AT, 244813_AT	5556	42	13528	1.3333676163049812	1.0	0.7376458006355289	84.41942047151102
GOTERM_BP_FAT	GO:0002200~somatic diversification of immune receptors	16	0.19997500312460942	0.09162798129233671	224838_AT, 209307_AT, 217299_S_AT, 219528_S_AT, 207348_S_AT, 227766_AT, 206235_AT, 215221_AT, 210369_AT, 211450_S_AT, 202911_AT, 1570134_AT, 228131_AT, 241993_X_AT, 208694_AT, 202520_S_AT, 222238_S_AT, 243878_AT, 240510_AT, 200792_AT, 224837_AT, 202330_S_AT, 244535_AT, 203719_AT, 1561166_A_AT, 210947_S_AT, 202907_S_AT, 243291_AT, 200806_S_AT, 209421_AT, 223287_S_AT	5556	27	13528	1.4428712369677092	1.0	0.7370781247377581	84.44098255834676
GOTERM_BP_FAT	GO:0032990~cell part morphogenesis	117	1.4623172103487065	0.09196181913586642	216918_S_AT, 206140_AT, 209915_S_AT, 214577_AT, 1557820_AT, 209914_S_AT, 212985_AT, 219528_S_AT, 228547_AT, 217144_AT, 209834_AT, 208633_S_AT, 210150_S_AT, 203714_S_AT, 230271_AT, AFFX-HSAC07/X00351_3_AT, 236263_AT, 241387_AT, 1556105_AT, 209896_S_AT, AFFX-HSAC07/X00351_M_AT, 234354_X_AT, 226120_AT, 237491_AT, 211603_S_AT, 41856_AT, 232098_AT, 1560296_AT, 232925_AT, 205031_AT, 1552319_A_AT, 23236…	5556	256	13528	1.1128003509719222	1.0	0.7375914755789865	84.55131339578264
GOTERM_BP_FAT	GO:0051235~maintenance of location	33	0.4124484439445069	0.0925636743034039	205347_S_AT, 228952_AT, 200698_AT, 208840_S_AT, 208920_AT, 202364_AT, 200935_AT, 236862_AT, 200699_AT, 237839_AT, 201618_X_AT, 1568678_S_AT, 200700_S_AT, 230696_AT, 201836_S_AT, 212745_S_AT, 205067_AT, 211060_X_AT, 207264_AT, 208612_AT, 205375_AT, 206383_S_AT, 200598_S_AT, 218308_AT, 223225_S_AT, 209640_AT, 215690_X_AT, 229453_AT, 217718_S_AT, 217717_S_AT, 204624_AT, 200714_X_AT, 204908_S_AT, 235…	5556	64	13528	1.255467062634989	1.0	0.7391698057258125	84.74834982533923
GOTERM_BP_FAT	GO:0006650~glycerophospholipid metabolic process	57	0.7124109486314211	0.09327065439937007	226432_AT, 242059_AT, 1557126_A_AT, 205078_AT, 219095_AT, 231576_AT, 209707_AT, 1554741_S_AT, 233479_AT, 204233_S_AT, 225903_AT, 241494_AT, 203608_AT, 227639_AT, 204428_S_AT, 211711_S_AT, 205452_AT, 211925_S_AT, 212828_AT, 205203_AT, 215535_S_AT, 203656_AT, 32837_AT, 235980_AT, 210678_S_AT, 215690_X_AT, 225363_AT, 233314_AT, 205281_S_AT, 209345_S_AT, 223470_AT, 209090_S_AT, 225290_AT, 235646_AT, …	5556	118	13528	1.1761540432697588	1.0	0.7411474485171786	84.97675825262114
GOTERM_BP_FAT	GO:0032583~regulation of gene-specific transcription	64	0.7999000124984377	0.09406262216228739	240715_AT, 216645_AT, 221656_S_AT, 1562454_AT, 201277_S_AT, 209153_S_AT, 212122_AT, 216037_X_AT, 242558_AT, 209271_AT, 216711_S_AT, 209239_AT, 1559582_AT, 226605_AT, 207186_S_AT, 207760_S_AT, 201833_AT, 222921_S_AT, 227205_AT, 208510_S_AT, 210776_X_AT, 221618_S_AT, 201896_S_AT, 223915_AT, 209503_S_AT, 205312_AT, 202449_S_AT, 207147_AT, 35846_AT, 201868_S_AT, 1558588_AT, 203394_S_AT, 223679_AT, 21…	5556	134	13528	1.1629111462127806	1.0	0.7434347623673373	85.22877092879139
GOTERM_BP_FAT	GO:0030384~phosphoinositide metabolic process	37	0.4624421947256593	0.09444712986077855	205078_AT, 209707_AT, 233479_AT, 225903_AT, 211711_S_AT, 227639_AT, 205452_AT, 211925_S_AT, 212828_AT, 203656_AT, 235980_AT, 215690_X_AT, 225363_AT, 233314_AT, 205281_S_AT, 209345_S_AT, 223470_AT, 235646_AT, 235168_AT, 222366_AT, 212439_AT, 241905_AT, 209391_AT, 201773_AT, 212518_AT, 219374_S_AT, 217492_S_AT, 228817_AT, 204369_AT, 214866_AT, 1553694_A_AT, 226426_AT, 217770_AT, 200675_AT, 51146_AT…	5556	73	13528	1.234099628194128	1.0	0.7441166850624736	85.349674662456
GOTERM_BP_FAT	GO:0032273~positive regulation of protein polymerization	15	0.18747656542932134	0.09498882226720946	224788_AT, 232136_S_AT, 214577_AT, 208640_AT, 233274_AT, 237330_AT, 208641_S_AT, 228603_AT, 230104_S_AT, 203448_S_AT, 203527_S_AT, 209112_AT, 204725_S_AT, 203449_S_AT, 214786_AT, 209850_S_AT, 201896_S_AT, 243030_AT, 203928_X_AT	5556	25	13528	1.4609071274298056	1.0	0.7454010505916984	85.51841173974461
GOTERM_BP_FAT	GO:0021675~nerve development	15	0.18747656542932134	0.09498882226720946	205201_AT, 1563253_S_AT, 1557820_AT, 200013_AT, 226213_AT, 210651_S_AT, 203394_S_AT, 202454_S_AT, 214639_S_AT, 230425_AT, 244512_AT, 218629_AT, 226123_AT, 210683_AT, 237189_AT, 228904_AT, 206706_AT, 214614_AT	5556	25	13528	1.4609071274298056	1.0	0.7454010505916984	85.51841173974461
GOTERM_BP_FAT	GO:0051321~meiotic cell cycle	49	0.6124234470691163	0.09511672854308079	207983_S_AT, 209258_S_AT, 237168_AT, 1552514_AT, 203806_S_AT, 201853_S_AT, 207348_S_AT, 209849_S_AT, 203521_S_AT, 217555_AT, 208368_S_AT, 202911_AT, 203614_AT, 209321_S_AT, 208393_S_AT, 230093_AT, 214250_AT, 202520_S_AT, 238075_AT, 235425_AT, 236976_AT, 240510_AT, 219703_AT, 242737_AT, 201529_S_AT, 202907_S_AT, 1556646_AT, 205956_X_AT, 204078_AT, 205395_S_AT, 214383_X_AT, 212672_AT, 205767_AT, 21…	5556	100	13528	1.1930741540676746	1.0	0.7450848202648825	85.55798467224962
GOTERM_BP_FAT	GO:0033119~negative regulation of RNA splicing	5	0.06249218847644045	0.09541772271295768	225348_AT, 210178_X_AT, 1552381_AT, 200018_AT, 221923_S_AT, 221691_X_AT, 243846_X_AT, 217753_S_AT, 200063_S_AT, 239295_AT	5556	5	13528	2.434845212383009	1.0	0.7454351122222933	85.65070505059329
GOTERM_BP_FAT	GO:0006102~isocitrate metabolic process	5	0.06249218847644045	0.09541772271295768	202069_S_AT, 210418_S_AT, 210045_AT, 202471_S_AT, 1555037_A_AT, 242001_AT, 210014_X_AT, 201193_AT, 201509_AT	5556	5	13528	2.434845212383009	1.0	0.7454351122222933	85.65070505059329
GOTERM_BP_FAT	GO:0009215~purine deoxyribonucleoside triphosphate metabolic process	5	0.06249218847644045	0.09541772271295768	204120_S_AT, 204766_S_AT, 204639_AT, 203816_AT, 209549_S_AT, 223494_AT	5556	5	13528	2.434845212383009	1.0	0.7454351122222933	85.65070505059329
GOTERM_BP_FAT	GO:0031053~primary microRNA processing	5	0.06249218847644045	0.09541772271295768	227798_AT, 222047_S_AT, 208015_AT, 201679_AT, 219811_AT, 203077_S_AT, 218284_AT, 205398_S_AT, 201680_X_AT	5556	5	13528	2.434845212383009	1.0	0.7454351122222933	85.65070505059329
GOTERM_BP_FAT	GO:0006356~regulation of transcription from RNA polymerase I promoter	5	0.06249218847644045	0.09541772271295768	203177_X_AT, 211730_S_AT, 203176_S_AT, 221606_S_AT, 214881_S_AT, 238443_AT, 208541_X_AT, 202635_S_AT, 202634_AT	5556	5	13528	2.434845212383009	1.0	0.7454351122222933	85.65070505059329
GOTERM_BP_FAT	GO:0010389~regulation of G2/M transition of mitotic cell cycle	5	0.06249218847644045	0.09541772271295768	231042_S_AT, 240593_X_AT, 207039_AT, 210039_S_AT, 225019_AT, 209172_S_AT, 207331_AT, 226864_AT	5556	5	13528	2.434845212383009	1.0	0.7454351122222933	85.65070505059329
GOTERM_BP_FAT	GO:0051096~positive regulation of helicase activity	5	0.06249218847644045	0.09541772271295768	204354_AT, 1562442_A_AT, 210947_S_AT, 211450_S_AT, 202911_AT, 204353_S_AT, 209421_AT	5556	5	13528	2.434845212383009	1.0	0.7454351122222933	85.65070505059329
GOTERM_BP_FAT	GO:0006654~phosphatidic acid biosynthetic process	5	0.06249218847644045	0.09541772271295768	210678_S_AT, 209090_S_AT, 213935_AT, 1557126_A_AT, 177_AT, 213805_AT, 205203_AT, 215535_S_AT, 32837_AT	5556	5	13528	2.434845212383009	1.0	0.7454351122222933	85.65070505059329
GOTERM_BP_FAT	GO:0010560~positive regulation of glycoprotein biosynthetic process	5	0.06249218847644045	0.09541772271295768	236216_AT, 233689_AT, 221561_AT, 212761_AT, 213792_S_AT, 216511_S_AT, 223679_AT, 1562454_AT, 229515_AT, 204005_S_AT, 204004_AT, 232522_AT, 1558017_S_AT, 216037_X_AT, 244661_AT, 216035_X_AT, 242558_AT, 226231_AT, 227432_S_AT	5556	5	13528	2.434845212383009	1.0	0.7454351122222933	85.65070505059329
GOTERM_BP_FAT	GO:0030004~cellular monovalent inorganic cation homeostasis	14	0.17497812773403326	0.09835259709973511	213587_S_AT, 221504_S_AT, 1566115_AT, 201734_AT, 205259_AT, 201735_S_AT, 204085_S_AT, 231042_S_AT, 240237_AT, 1557586_S_AT, 200096_S_AT, 237498_AT, 236446_AT, 225019_AT, 242604_AT, 201733_AT, 201172_X_AT, 210859_X_AT, 201732_S_AT, 202834_AT, 214150_X_AT, 214244_S_AT, 201322_AT, 211300_S_AT, 212448_AT, 240593_X_AT, 200975_AT, 204084_S_AT, 226974_AT, 239673_AT	5556	23	13528	1.4820796944940056	1.0	0.7556796531557605	86.52567831296803
GOTERM_BP_FAT	GO:0001755~neural crest cell migration	14	0.17497812773403326	0.09835259709973511	211778_S_AT, 223510_AT, 211124_S_AT, 210841_S_AT, 205879_X_AT, 229570_AT, 218629_AT, 203788_S_AT, 240815_AT, 203935_AT, 210683_AT, 200989_AT, 210150_S_AT, 236926_AT, 207029_AT, 211844_S_AT, 1557797_A_AT, 236263_AT, 200021_AT	5556	23	13528	1.4820796944940056	1.0	0.7556796531557605	86.52567831296803
GOTERM_BP_FAT	GO:0000096~sulfur amino acid metabolic process	14	0.17497812773403326	0.09835259709973511	210328_AT, 238762_AT, 240517_AT, 217127_AT, 213705_AT, 202043_S_AT, 212816_S_AT, 219281_AT, 226929_AT, 234986_AT, 1554321_A_AT, 1553972_A_AT, 217761_AT, 219902_AT, 203199_S_AT, 200768_S_AT, 218455_AT, 217956_S_AT	5556	23	13528	1.4820796944940056	1.0	0.7556796531557605	86.52567831296803
GOTERM_BP_FAT	GO:0009156~ribonucleoside monophosphate biosynthetic process	14	0.17497812773403326	0.09835259709973511	204120_S_AT, 215165_X_AT, 235833_AT, 203401_AT, 204639_AT, 201014_S_AT, 201013_S_AT, 217445_S_AT, 201892_S_AT, 204169_AT, 209440_AT, 210250_X_AT, 213302_AT, 210005_AT, 244822_AT, 229333_AT, 214431_AT, 209433_S_AT, 239711_AT, 230352_AT	5556	23	13528	1.4820796944940056	1.0	0.7556796531557605	86.52567831296803
GOTERM_BP_FAT	GO:0009112~nucleobase metabolic process	14	0.17497812773403326	0.09835259709973511	215165_X_AT, 235833_AT, 204639_AT, 201014_S_AT, 201013_S_AT, 213892_S_AT, 202715_AT, 205627_AT, 203219_S_AT, 217445_S_AT, 209440_AT, 224621_AT, 1552263_AT, 224954_AT, 210005_AT, 242106_AT, 209980_S_AT, 244822_AT, 202854_AT, 204290_S_AT, 229333_AT, 214431_AT, 209433_S_AT	5556	23	13528	1.4820796944940056	1.0	0.7556796531557605	86.52567831296803
GOTERM_BP_FAT	GO:0007126~meiosis	48	0.5999250093738283	0.09912614335884848	207983_S_AT, 209258_S_AT, 237168_AT, 1552514_AT, 201853_S_AT, 203806_S_AT, 207348_S_AT, 209849_S_AT, 203521_S_AT, 217555_AT, 208368_S_AT, 202911_AT, 203614_AT, 209321_S_AT, 208393_S_AT, 230093_AT, 202520_S_AT, 235425_AT, 238075_AT, 236976_AT, 240510_AT, 219703_AT, 242737_AT, 201529_S_AT, 202907_S_AT, 1556646_AT, 204078_AT, 205956_X_AT, 205395_S_AT, 214383_X_AT, 212672_AT, 205767_AT, 218599_AT, 21…	5556	98	13528	1.1925772468814742	1.0	0.7577255301050756	86.74772641401943
GOTERM_BP_FAT	GO:0040017~positive regulation of locomotion	48	0.5999250093738283	0.09912614335884848	203627_AT, 212470_AT, 211607_X_AT, 206748_S_AT, 210881_S_AT, 209432_S_AT, 1557126_A_AT, 213792_S_AT, 1552256_A_AT, 210984_X_AT, 204642_AT, 203527_S_AT, 236338_AT, 203628_AT, 204171_AT, 201107_S_AT, 201819_AT, 230271_AT, 235635_AT, 205980_S_AT, 205203_AT, 204421_S_AT, 37117_AT, 204863_S_AT, 202381_AT, 205032_AT, 226660_AT, 232925_AT, 233446_AT, 207300_S_AT, 217936_AT, 215305_AT, 224621_AT, 1552263…	5556	98	13528	1.1925772468814742	1.0	0.7577255301050756	86.74772641401943
GOTERM_BP_FAT	GO:0051327~M phase of meiotic cell cycle	48	0.5999250093738283	0.09912614335884848	207983_S_AT, 209258_S_AT, 237168_AT, 1552514_AT, 201853_S_AT, 203806_S_AT, 207348_S_AT, 209849_S_AT, 203521_S_AT, 217555_AT, 208368_S_AT, 202911_AT, 203614_AT, 209321_S_AT, 208393_S_AT, 230093_AT, 202520_S_AT, 235425_AT, 238075_AT, 236976_AT, 240510_AT, 219703_AT, 242737_AT, 201529_S_AT, 202907_S_AT, 1556646_AT, 204078_AT, 205956_X_AT, 205395_S_AT, 214383_X_AT, 212672_AT, 205767_AT, 218599_AT, 21…	5556	98	13528	1.1925772468814742	1.0	0.7577255301050756	86.74772641401943

## Sheet: Table S2 GO_BP_4_6
G	Term	Count	%	PValue	Genes	List Total	Pop Hits	Pop Total	Fold Enrichment	Bonferroni	Benjamini	FDR
GOTERM_BP_FAT	GO:0007155~cell adhesion	192	6.0606060606060606	9.659958849320997E-12	222108_AT, 204591_AT, 1552807_A_AT, 1555326_A_AT, 203110_AT, 205180_S_AT, 212014_X_AT, 1554406_A_AT, 218368_S_AT, 1555480_A_AT, 227289_AT, 224911_S_AT, 213324_AT, 201428_AT, 204489_S_AT, 242974_AT, 221526_X_AT, 212253_X_AT, 226989_AT, 233401_AT, 201109_S_AT, 201681_S_AT, 209982_S_AT, 232078_AT, 207277_AT, 209873_S_AT, 203038_AT, 233025_AT, 208779_X_AT, 204683_AT, 37966_AT, 209086_X_AT, 244881_AT,…	2344	700	13528	1.5829936616284739	4.645464801722454E-8	4.645464801722454E-8	1.8308043969739174E-8
GOTERM_BP_FAT	GO:0022610~biological adhesion	192	6.0606060606060606	1.1136898870766926E-11	222108_AT, 204591_AT, 1552807_A_AT, 1555326_A_AT, 203110_AT, 205180_S_AT, 212014_X_AT, 1554406_A_AT, 218368_S_AT, 1555480_A_AT, 227289_AT, 224911_S_AT, 213324_AT, 201428_AT, 204489_S_AT, 242974_AT, 221526_X_AT, 212253_X_AT, 226989_AT, 233401_AT, 201109_S_AT, 201681_S_AT, 209982_S_AT, 232078_AT, 207277_AT, 209873_S_AT, 203038_AT, 233025_AT, 208779_X_AT, 204683_AT, 37966_AT, 209086_X_AT, 244881_AT,…	2344	701	13528	1.580735468102613	5.3557202561727024E-8	2.677860166944157E-8	2.1107204872805596E-8
GOTERM_BP_FAT	GO:0007242~intracellular signaling cascade	302	9.532828282828284	2.0211361959738766E-10	1555326_A_AT, 210754_S_AT, AFFX-HUMISGF3A/M97935_MA_AT, 232530_AT, 213558_AT, 220295_X_AT, 226980_AT, 1552846_S_AT, 219412_AT, 222494_AT, 204531_S_AT, 215411_S_AT, 203372_S_AT, 224884_AT, 209230_S_AT, 209799_AT, 214352_S_AT, 213324_AT, 232278_S_AT, 203213_AT, 235957_AT, 238933_AT, 227900_AT, 234996_AT, 214048_AT, 1565776_AT, 209684_AT, 207277_AT, 239164_AT, 205512_S_AT, 232035_AT, 222802_AT, 2026…	2344	1256	13528	1.3876926588552423	9.719641145267133E-7	3.239881432026692E-7	3.830568751084229E-7
GOTERM_BP_FAT	GO:0042127~regulation of cell proliferation	205	6.470959595959595	2.7316787352086545E-10	201465_S_AT, 216705_S_AT, 210754_S_AT, 203110_AT, 1556054_AT, AFFX-HUMISGF3A/M97935_MA_AT, 205051_S_AT, 205397_X_AT, 203821_AT, 203046_S_AT, 205029_S_AT, 201791_S_AT, 204531_S_AT, 209211_AT, 243509_AT, 209644_X_AT, 209230_S_AT, 202859_X_AT, 221477_S_AT, 214352_S_AT, 244845_AT, 206018_AT, 204009_S_AT, 242974_AT, 238933_AT, 227900_AT, 234996_AT, 219634_AT, 201109_S_AT, 205883_AT, 226066_AT, 215990_…	2344	787	13528	1.5033327406533645	1.3136631918930775E-6	3.2841595976051963E-7	5.177226203301188E-7
GOTERM_BP_FAT	GO:0007049~cell cycle	202	6.376262626262625	3.995235911235529E-10	204641_AT, 218414_S_AT, 205397_X_AT, 212949_AT, 203046_S_AT, 230165_AT, 204558_AT, 222494_AT, 213007_AT, 204531_S_AT, 223307_AT, 209644_X_AT, 202859_X_AT, 202501_AT, 202094_AT, 202095_S_AT, 212762_S_AT, 203213_AT, 228543_AT, 229396_AT, 1554572_A_AT, 221526_X_AT, 212253_X_AT, 201109_S_AT, 1552478_A_AT, 224848_AT, 200911_S_AT, 217598_AT, 211296_X_AT, 31874_AT, 227249_AT, 228443_S_AT, 209680_S_AT, 2…	2344	776	13528	1.5023310228352276	1.9213073221280297E-6	3.842617597449305E-7	7.571990812138552E-7
GOTERM_BP_FAT	GO:0010033~response to organic substance	189	5.965909090909091	8.686611659386361E-10	211204_AT, 201465_S_AT, 1555326_A_AT, 210754_S_AT, 203110_AT, AFFX-HUMISGF3A/M97935_MA_AT, 232530_AT, 206896_S_AT, 214040_S_AT, 212014_X_AT, 205397_X_AT, 1554406_A_AT, 201287_S_AT, 211016_X_AT, 206209_S_AT, 204531_S_AT, 203372_S_AT, 214352_S_AT, 213324_AT, 228662_AT, 203560_AT, 217173_S_AT, 204489_S_AT, 204009_S_AT, 238933_AT, 201109_S_AT, 223454_AT, 210319_X_AT, 208779_X_AT, 200064_AT, 237215_S_…	2344	721	13528	1.512873189966533	4.177382713299593E-6	6.962316640990451E-7	1.6463341689920696E-6
GOTERM_BP_FAT	GO:0007010~cytoskeleton organization	126	3.977272727272727	1.7138209929602824E-9	212254_S_AT, 203110_AT, 212328_AT, 212272_AT, 213558_AT, 214040_S_AT, 204641_AT, 214580_X_AT, 218414_S_AT, 33767_AT, 203145_AT, 218644_AT, 225098_AT, 223324_S_AT, 210944_S_AT, 203755_AT, 205726_AT, 203324_S_AT, 204531_S_AT, 230590_AT, 215198_S_AT, 201496_X_AT, 214352_S_AT, 212325_AT, 226985_AT, 1569149_AT, 1569512_AT, 219045_AT, 212077_AT, 202149_AT, 204009_S_AT, 244373_AT, 203370_S_AT, 209257_S_…	2344	436	13528	1.66786172777656	8.241731107916372E-6	1.177394317042335E-6	3.2481273448681236E-6
GOTERM_BP_FAT	GO:0010941~regulation of cell death	207	6.534090909090909	2.2334199567272204E-9	222108_AT, 201465_S_AT, 1555326_A_AT, 216705_S_AT, AFFX-HUMISGF3A/M97935_MA_AT, 212014_X_AT, 205051_S_AT, 205397_X_AT, 204531_S_AT, 224884_AT, 203372_S_AT, 243509_AT, 209644_X_AT, 209230_S_AT, 221477_S_AT, 202094_AT, 214352_S_AT, 213324_AT, 236617_AT, 202095_S_AT, 212762_S_AT, 201468_S_AT, 203213_AT, 204489_S_AT, 204009_S_AT, 214048_AT, 202695_S_AT, 219634_AT, 201109_S_AT, 205883_AT, 226066_AT, 2…	2344	815	13528	1.4658472748591886	1.0740459134406244E-5	1.342563700434951E-6	4.232899863954032E-6
GOTERM_BP_FAT	GO:0042981~regulation of apoptosis	204	6.4393939393939394	3.2610659186535255E-9	222108_AT, 201465_S_AT, 1555326_A_AT, 216705_S_AT, AFFX-HUMISGF3A/M97935_MA_AT, 212014_X_AT, 205397_X_AT, 204531_S_AT, 224884_AT, 203372_S_AT, 243509_AT, 209644_X_AT, 209230_S_AT, 221477_S_AT, 202094_AT, 214352_S_AT, 213324_AT, 202095_S_AT, 236617_AT, 212762_S_AT, 201468_S_AT, 203213_AT, 204489_S_AT, 204009_S_AT, 214048_AT, 202695_S_AT, 219634_AT, 201109_S_AT, 205883_AT, 226066_AT, 215990_S_AT, 2…	2344	804	13528	1.4643675818857929	1.5682343319611824E-5	1.7424947361677212E-6	6.180550704559806E-6
GOTERM_BP_FAT	GO:0043067~regulation of programmed cell death	205	6.470959595959595	4.589063238372539E-9	222108_AT, 201465_S_AT, 1555326_A_AT, 216705_S_AT, AFFX-HUMISGF3A/M97935_MA_AT, 212014_X_AT, 205051_S_AT, 205397_X_AT, 204531_S_AT, 224884_AT, 203372_S_AT, 243509_AT, 209644_X_AT, 209230_S_AT, 221477_S_AT, 202094_AT, 214352_S_AT, 213324_AT, 236617_AT, 202095_S_AT, 212762_S_AT, 201468_S_AT, 203213_AT, 204489_S_AT, 204009_S_AT, 214048_AT, 202695_S_AT, 219634_AT, 201109_S_AT, 205883_AT, 226066_AT, 2…	2344	812	13528	1.4570478656332486	2.20685616599825E-5	2.206878082278152E-6	8.697443698579832E-6
GOTERM_BP_FAT	GO:0022402~cell cycle process	150	4.734848484848484	2.4146132977806446E-8	204641_AT, 218414_S_AT, 205397_X_AT, 212949_AT, 203046_S_AT, 230165_AT, 204558_AT, 222494_AT, 204531_S_AT, 223307_AT, 209644_X_AT, 202859_X_AT, 202501_AT, 202094_AT, 202095_S_AT, 212762_S_AT, 203213_AT, 228543_AT, 229396_AT, 1554572_A_AT, 212253_X_AT, 201109_S_AT, 1552478_A_AT, 224848_AT, 211296_X_AT, 31874_AT, 227249_AT, 228443_S_AT, 209680_S_AT, 225742_AT, 201746_AT, 244881_AT, 228222_AT, 20265…	2344	565	13528	1.5322117853151709	1.1611201339045696E-4	1.0556194729560708E-5	4.5763064093762296E-5
GOTERM_BP_FAT	GO:0030036~actin cytoskeleton organization	74	2.335858585858586	2.4466232260581395E-8	212254_S_AT, 203110_AT, 212328_AT, 212272_AT, 214040_S_AT, 218644_AT, 225098_AT, 223324_S_AT, 210944_S_AT, 205726_AT, 230590_AT, 215198_S_AT, 201496_X_AT, 214352_S_AT, 212325_AT, 226985_AT, 1569149_AT, 219045_AT, 212077_AT, 202149_AT, 204009_S_AT, 203370_S_AT, 213451_X_AT, 230229_AT, 238823_AT, 212253_X_AT, 212775_AT, 215990_S_AT, 1553678_A_AT, 204789_AT, 238996_X_AT, 200966_X_AT, 1553530_A_AT, 2…	2344	226	13528	1.8897278685553776	1.1765119094486742E-4	9.804794631751435E-6	4.636973351956897E-5
GOTERM_BP_FAT	GO:0008219~cell death	180	5.681818181818182	8.544229486580305E-8	201465_S_AT, 203110_AT, AFFX-HUMISGF3A/M97935_MA_AT, 214040_S_AT, 205397_X_AT, 205051_S_AT, 218368_S_AT, 209304_X_AT, 204531_S_AT, 215411_S_AT, 224884_AT, 209644_X_AT, 221477_S_AT, 202094_AT, 214352_S_AT, 202095_S_AT, 204009_S_AT, 244373_AT, 210766_S_AT, 202695_S_AT, 201109_S_AT, 205883_AT, 216841_S_AT, 227184_AT, 205512_S_AT, 211296_X_AT, 221690_S_AT, 200742_S_AT, 236600_AT, 225742_AT, 214581_X_…	2344	719	13528	1.4448394860134717	4.10807609193653E-4	3.1606578482779035E-5	1.6193479385195886E-4
GOTERM_BP_FAT	GO:0016265~death	181	5.713383838383838	8.69075211234639E-8	201465_S_AT, 203110_AT, AFFX-HUMISGF3A/M97935_MA_AT, 214040_S_AT, 205397_X_AT, 205051_S_AT, 218368_S_AT, 209304_X_AT, 204531_S_AT, 215411_S_AT, 224884_AT, 209644_X_AT, 221477_S_AT, 202094_AT, 214352_S_AT, 202095_S_AT, 204009_S_AT, 244373_AT, 210766_S_AT, 202695_S_AT, 201109_S_AT, 205883_AT, 216841_S_AT, 227184_AT, 205512_S_AT, 211296_X_AT, 221690_S_AT, 200742_S_AT, 236600_AT, 225742_AT, 214581_X_…	2344	724	13528	1.4428327645051195	4.178509629395588E-4	2.9852289195830828E-5	1.6471176644827779E-4
GOTERM_BP_FAT	GO:0008283~cell proliferation	120	3.787878787878788	8.845277884666606E-8	207540_S_AT, 200713_S_AT, 203110_AT, 232478_AT, 243006_AT, 202894_AT, 217202_S_AT, 209652_S_AT, 218414_S_AT, 205051_S_AT, 204879_AT, 222073_AT, 203755_AT, 205029_S_AT, 205081_AT, 202501_AT, 204948_S_AT, 213324_AT, 200784_S_AT, 212762_S_AT, 244373_AT, 225645_AT, 210766_S_AT, 230229_AT, 202240_AT, 236930_AT, 203275_AT, 228846_AT, 204984_AT, 1552478_A_AT, 201112_S_AT, 232360_AT, 207030_S_AT, 225078_…	2344	436	13528	1.588439740739581	4.252789756916675E-4	2.8357560079572686E-5	1.6764041909089755E-4
GOTERM_BP_FAT	GO:0030029~actin filament-based process	76	2.398989898989899	9.021434733771339E-8	212254_S_AT, 212328_AT, 203110_AT, 212272_AT, 214040_S_AT, 218644_AT, 225098_AT, 223324_S_AT, 210944_S_AT, 205726_AT, 230590_AT, 215198_S_AT, 201496_X_AT, 214352_S_AT, 212325_AT, 226985_AT, 1569149_AT, 219045_AT, 212077_AT, 202149_AT, 204009_S_AT, 203370_S_AT, 213451_X_AT, 230229_AT, 238823_AT, 212253_X_AT, 212775_AT, 215990_S_AT, 1553678_A_AT, 204789_AT, 238996_X_AT, 200966_X_AT, 1553530_A_AT, 2…	2344	241	13528	1.820004814977412	4.3374672054041774E-4	2.7114683381568305E-5	1.7097903476370746E-4
GOTERM_BP_FAT	GO:0022403~cell cycle phase	115	3.6300505050505047	9.964346699761379E-8	200713_S_AT, 204641_AT, 218414_S_AT, 203145_AT, 212949_AT, 203755_AT, 203046_S_AT, 230165_AT, 222494_AT, 204558_AT, 219544_AT, 204159_AT, 223307_AT, 239651_AT, 202284_S_AT, 209644_X_AT, 202094_AT, 202501_AT, 202095_S_AT, 232587_AT, 203213_AT, 202149_AT, 209257_S_AT, 202240_AT, 229396_AT, 1554572_A_AT, 1553678_A_AT, 224848_AT, 237571_AT, 204092_S_AT, 228443_S_AT, 227249_AT, 209680_S_AT, 1553530_A_…	2344	414	13528	1.6031475161167994	4.790706658209798E-4	2.818698255346863E-5	1.888495885227215E-4
GOTERM_BP_FAT	GO:0007167~enzyme linked receptor protein signaling pathway	99	3.125	1.0223472944052075E-7	201465_S_AT, 207540_S_AT, 1555326_A_AT, 212249_AT, 203110_AT, 211580_S_AT, 1565703_AT, 202894_AT, 224818_AT, 206896_S_AT, 228834_AT, 202704_AT, 205397_X_AT, 205051_S_AT, 203821_AT, 230744_AT, 203372_S_AT, 236561_AT, 204948_S_AT, 213324_AT, 228662_AT, 226765_AT, 207169_X_AT, 244373_AT, 238933_AT, 212240_S_AT, 202023_AT, 226989_AT, 206254_AT, 213960_AT, 232060_AT, 203038_AT, 210319_X_AT, 221871_S_A…	2344	342	13528	1.6706484641638224	4.915260006013167E-4	2.7313340267509645E-5	1.9376068213228237E-4
GOTERM_BP_FAT	GO:0000278~mitotic cell cycle	105	3.3143939393939394	1.2072402370557614E-7	200713_S_AT, 201939_AT, 204641_AT, 218414_S_AT, 204219_S_AT, 203145_AT, 216088_S_AT, 212949_AT, 203755_AT, 203046_S_AT, 222494_AT, 219544_AT, 204159_AT, 223307_AT, 239651_AT, 202284_S_AT, 209644_X_AT, 202094_AT, 202501_AT, 202095_S_AT, 232587_AT, 203213_AT, 202149_AT, 201067_AT, 209257_S_AT, 202240_AT, 1553678_A_AT, 224848_AT, 237571_AT, 211296_X_AT, 204092_S_AT, 227249_AT, 228443_S_AT, 209680_S_…	2344	370	13528	1.6378101651139194	5.803933714261245E-4	3.055542079766216E-5	2.2880253527368666E-4
GOTERM_BP_FAT	GO:0051301~cell division	88	2.7777777777777777	1.3283764997522502E-7	200713_S_AT, 204641_AT, 218414_S_AT, 205051_S_AT, 203145_AT, 212949_AT, 203755_AT, 205726_AT, 203046_S_AT, 230165_AT, 219544_AT, 223307_AT, 239651_AT, 209644_X_AT, 202094_AT, 202501_AT, 202095_S_AT, 203213_AT, 212413_AT, 202149_AT, 209257_S_AT, 202240_AT, 221526_X_AT, 205883_AT, 233006_AT, 224848_AT, 217598_AT, 200911_S_AT, 228443_S_AT, 227249_AT, 209680_S_AT, 202641_AT, 204709_S_AT, 214298_X_AT,…	2344	295	13528	1.721617400358651	6.386123015442724E-4	3.1940304959343635E-5	2.517608912344649E-4
GOTERM_BP_FAT	GO:0070482~response to oxygen levels	51	1.6098484848484849	1.5859659288804467E-7	216705_S_AT, 203110_AT, 1565703_AT, 207175_AT, 203400_S_AT, 212312_AT, 209652_S_AT, 205397_X_AT, 244457_AT, 226978_AT, 205199_AT, 204879_AT, 202986_AT, 209799_AT, 236561_AT, 202284_S_AT, 221477_S_AT, 204621_S_AT, 209771_X_AT, 205464_AT, 200827_AT, 214063_S_AT, 201109_S_AT, 244035_AT, 1562921_AT, 221584_S_AT, 238813_AT, 209460_AT, 216841_S_AT, 223438_S_AT, 216379_X_AT, 201242_S_AT, 205141_AT, 2026…	2344	141	13528	2.08750272311379	7.624003006270197E-4	3.631796313141589E-5	3.005805231826031E-4
GOTERM_BP_FAT	GO:0012501~programmed cell death	156	4.924242424242424	1.8643589715058267E-7	201465_S_AT, 203110_AT, AFFX-HUMISGF3A/M97935_MA_AT, 214040_S_AT, 205397_X_AT, 205051_S_AT, 218368_S_AT, 209304_X_AT, 204531_S_AT, 215411_S_AT, 224884_AT, 209644_X_AT, 221477_S_AT, 202094_AT, 214352_S_AT, 202095_S_AT, 204009_S_AT, 244373_AT, 210766_S_AT, 202695_S_AT, 201109_S_AT, 205883_AT, 216841_S_AT, 227184_AT, 205512_S_AT, 211296_X_AT, 221690_S_AT, 225742_AT, 214581_X_AT, 201746_AT, 218806_S_…	2344	611	13528	1.4735313339626754	8.961685139683429E-4	4.075236564715645E-5	3.5334293440048015E-4
GOTERM_BP_FAT	GO:0009725~response to hormone stimulus	103	3.2512626262626263	2.894513526660014E-7	211204_AT, 1555326_A_AT, 212249_AT, 210754_S_AT, 203110_AT, 211580_S_AT, 212272_AT, AFFX-HUMISGF3A/M97935_MA_AT, 232530_AT, 244745_AT, 224818_AT, 206896_S_AT, 212312_AT, 209652_S_AT, 215723_S_AT, 201287_S_AT, 203324_S_AT, 206209_S_AT, 204531_S_AT, 203372_S_AT, 205440_S_AT, 202284_S_AT, 236561_AT, 214352_S_AT, 213324_AT, 205225_AT, 228662_AT, 203560_AT, 217173_S_AT, 204154_AT, 204009_S_AT, 225011_…	2344	367	13528	1.6197468636951207	0.0013910034130847349	6.0518679819376864E-5	5.4858263509594E-4
GOTERM_BP_FAT	GO:0060548~negative regulation of cell death	101	3.1881313131313127	3.8876637745778223E-7	222108_AT, 216705_S_AT, 1552318_AT, 236300_AT, 224818_AT, 212312_AT, 200976_S_AT, 205397_X_AT, 205051_S_AT, 203372_S_AT, 209508_X_AT, 201300_S_AT, 202284_S_AT, 236561_AT, 221477_S_AT, 202094_AT, 214352_S_AT, 205225_AT, 202095_S_AT, 212762_S_AT, 203213_AT, 204009_S_AT, 200796_S_AT, 201109_S_AT, 219634_AT, 226066_AT, 215990_S_AT, 204273_AT, 216841_S_AT, 210319_X_AT, 211296_X_AT, 239448_AT, 200803_S…	2344	360	13528	1.6191789912779675	0.0018678313003553937	7.789604396413186E-5	7.368087648451649E-4
GOTERM_BP_FAT	GO:0001666~response to hypoxia	48	1.5151515151515151	5.338960680634987E-7	216705_S_AT, 203110_AT, 1565703_AT, 207175_AT, 203400_S_AT, 212312_AT, 209652_S_AT, 205397_X_AT, 244457_AT, 226978_AT, 205199_AT, 202986_AT, 236561_AT, 209799_AT, 221477_S_AT, 204621_S_AT, 209771_X_AT, 205464_AT, 200827_AT, 214063_S_AT, 201109_S_AT, 244035_AT, 238813_AT, 1562921_AT, 221584_S_AT, 209460_AT, 223438_S_AT, 216841_S_AT, 216379_X_AT, 201242_S_AT, 205141_AT, 222802_AT, 237215_S_AT, 2026…	2344	134	13528	2.067342468544649	0.002564213649793645	1.0269500156767641E-4	0.0010118642269851819
GOTERM_BP_FAT	GO:0006915~apoptosis	152	4.797979797979798	5.657880901195511E-7	201465_S_AT, 203110_AT, AFFX-HUMISGF3A/M97935_MA_AT, 214040_S_AT, 205397_X_AT, 218368_S_AT, 209304_X_AT, 204531_S_AT, 215411_S_AT, 224884_AT, 209644_X_AT, 221477_S_AT, 202094_AT, 214352_S_AT, 202095_S_AT, 204009_S_AT, 244373_AT, 210766_S_AT, 202695_S_AT, 201109_S_AT, 205883_AT, 216841_S_AT, 227184_AT, 205512_S_AT, 211296_X_AT, 221690_S_AT, 225742_AT, 214581_X_AT, 201746_AT, 218806_S_AT, 210164_AT…	2344	602	13528	1.4572131575068314	0.002717177467907561	1.0464358968076404E-4	0.0010723071378282434
GOTERM_BP_FAT	GO:0043066~negative regulation of apoptosis	99	3.125	6.014600765934861E-7	222108_AT, 216705_S_AT, 1552318_AT, 236300_AT, 224818_AT, 212312_AT, 200976_S_AT, 205397_X_AT, 203372_S_AT, 209508_X_AT, 201300_S_AT, 202284_S_AT, 236561_AT, 221477_S_AT, 202094_AT, 214352_S_AT, 205225_AT, 202095_S_AT, 212762_S_AT, 203213_AT, 204009_S_AT, 200796_S_AT, 201109_S_AT, 219634_AT, 226066_AT, 215990_S_AT, 204273_AT, 216841_S_AT, 210319_X_AT, 211296_X_AT, 239448_AT, 200803_S_AT, 201746_A…	2344	354	13528	1.6140163128362353	0.0028882433548942377	1.0712101688836739E-4	0.001139913932435288
GOTERM_BP_FAT	GO:0043069~negative regulation of programmed cell death	100	3.1565656565656566	6.407450305043524E-7	222108_AT, 216705_S_AT, 1552318_AT, 236300_AT, 224818_AT, 212312_AT, 200976_S_AT, 205397_X_AT, 205051_S_AT, 203372_S_AT, 209508_X_AT, 201300_S_AT, 202284_S_AT, 236561_AT, 221477_S_AT, 202094_AT, 214352_S_AT, 205225_AT, 202095_S_AT, 212762_S_AT, 203213_AT, 204009_S_AT, 200796_S_AT, 201109_S_AT, 219634_AT, 226066_AT, 215990_S_AT, 204273_AT, 216841_S_AT, 210319_X_AT, 211296_X_AT, 239448_AT, 200803_S…	2344	359	13528	1.6076131080836986	0.003076601371128529	1.100419391825147E-4	0.00121436809888964
GOTERM_BP_FAT	GO:0000279~M phase	93	2.9356060606060606	8.219539251453489E-7	200713_S_AT, 204641_AT, 218414_S_AT, 203145_AT, 212949_AT, 203755_AT, 203046_S_AT, 230165_AT, 204558_AT, 219544_AT, 223307_AT, 239651_AT, 202094_AT, 202501_AT, 202095_S_AT, 232587_AT, 203213_AT, 202149_AT, 209257_S_AT, 229396_AT, 202240_AT, 1554572_A_AT, 204092_S_AT, 228443_S_AT, 227249_AT, 209680_S_AT, 204709_S_AT, 244881_AT, 202954_AT, 203968_S_AT, 211080_S_AT, 212021_S_AT, 214023_X_AT, 204822_…	2344	329	13528	1.6314096911729619	0.003944976106535769	1.3629340260756795E-4	0.0015578006139715939
GOTERM_BP_FAT	GO:0009719~response to endogenous stimulus	109	3.4406565656565657	1.1855302583153163E-6	211204_AT, 1555326_A_AT, 212249_AT, 210754_S_AT, 203110_AT, 211580_S_AT, 212272_AT, AFFX-HUMISGF3A/M97935_MA_AT, 232530_AT, 244745_AT, 224818_AT, 206896_S_AT, 212312_AT, 209652_S_AT, 215723_S_AT, 201287_S_AT, 203324_S_AT, 206209_S_AT, 204531_S_AT, 203372_S_AT, 205440_S_AT, 202284_S_AT, 236561_AT, 214352_S_AT, 213324_AT, 205225_AT, 228662_AT, 203560_AT, 217173_S_AT, 204154_AT, 204009_S_AT, 225011_…	2344	405	13528	1.5532718156153877	0.005684997287383031	1.900225564809288E-4	0.002246857981424988
GOTERM_BP_FAT	GO:0043065~positive regulation of apoptosis	114	3.5984848484848486	1.4643952379529911E-6	201465_S_AT, 229221_AT, 237035_AT, AFFX-HUMISGF3A/M97935_MA_AT, 224818_AT, 212312_AT, 218807_AT, 212014_X_AT, 203180_AT, 210916_S_AT, 205397_X_AT, 209515_S_AT, 222073_AT, 202687_S_AT, 217999_S_AT, 204531_S_AT, 204159_AT, 224884_AT, 209508_X_AT, 202284_S_AT, 209230_S_AT, 236561_AT, 209644_X_AT, 235766_X_AT, 213324_AT, 236617_AT, 201468_S_AT, 204489_S_AT, 214048_AT, 202695_S_AT, 205883_AT, 215990_S…	2344	430	13528	1.5300738153821734	0.007017543095330869	2.2714458120420833E-4	0.002775365596308088
GOTERM_BP_FAT	GO:0010942~positive regulation of cell death	115	3.6300505050505047	1.5157024022846806E-6	201465_S_AT, 229221_AT, 237035_AT, AFFX-HUMISGF3A/M97935_MA_AT, 224818_AT, 212312_AT, 218807_AT, 212014_X_AT, 203180_AT, 210916_S_AT, 205397_X_AT, 209515_S_AT, 222073_AT, 202687_S_AT, 217999_S_AT, 204531_S_AT, 204159_AT, 224884_AT, 209508_X_AT, 202284_S_AT, 209230_S_AT, 236561_AT, 209644_X_AT, 235766_X_AT, 213324_AT, 236617_AT, 201468_S_AT, 204489_S_AT, 214048_AT, 202695_S_AT, 205883_AT, 215990_S…	2344	435	13528	1.5257541877525402	0.007262517908547705	2.2775588395351765E-4	0.00287260314365545
GOTERM_BP_FAT	GO:0051270~regulation of cell motion	61	1.9255050505050504	1.770726729723617E-6	235392_AT, 216705_S_AT, 1555326_A_AT, 212249_AT, 210754_S_AT, 203110_AT, 232530_AT, 209129_AT, 1555355_A_AT, 205397_X_AT, 205051_S_AT, 218825_AT, 215723_S_AT, 204879_AT, 203821_AT, 200733_S_AT, 235795_AT, 222530_S_AT, 202864_S_AT, 236561_AT, 218950_AT, 35666_AT, 232567_AT, 214629_X_AT, 239911_AT, 238933_AT, 221526_X_AT, 209098_S_AT, 212240_S_AT, 210218_S_AT, 201109_S_AT, 215990_S_AT, 244035_AT, 2…	2344	193	13528	1.8240994535712391	0.008479278781957422	2.580101151890002E-4	0.003355924961712109
GOTERM_BP_FAT	GO:0043068~positive regulation of programmed cell death	114	3.5984848484848486	2.1031640451872683E-6	201465_S_AT, 229221_AT, 237035_AT, AFFX-HUMISGF3A/M97935_MA_AT, 224818_AT, 212312_AT, 218807_AT, 212014_X_AT, 203180_AT, 210916_S_AT, 205397_X_AT, 209515_S_AT, 222073_AT, 202687_S_AT, 217999_S_AT, 204531_S_AT, 204159_AT, 224884_AT, 209508_X_AT, 202284_S_AT, 209230_S_AT, 236561_AT, 209644_X_AT, 235766_X_AT, 213324_AT, 236617_AT, 201468_S_AT, 204489_S_AT, 214048_AT, 202695_S_AT, 205883_AT, 215990_S…	2344	433	13528	1.5194728420654378	0.010063150754432981	2.974300685787412E-4	0.003985956465135665
GOTERM_BP_FAT	GO:0000280~nuclear division	67	2.11489898989899	2.215591392072056E-6	200713_S_AT, 203362_S_AT, 204444_AT, 204641_AT, 218414_S_AT, 223556_AT, 203145_AT, 228729_AT, 212949_AT, 203755_AT, 203046_S_AT, 221258_S_AT, 219544_AT, 213226_AT, 225687_AT, 233940_AT, 211951_AT, 223307_AT, 239651_AT, 211714_X_AT, 228674_S_AT, 202501_AT, 202094_AT, 202095_S_AT, 232587_AT, 203213_AT, 202149_AT, 218349_S_AT, 209257_S_AT, 213599_AT, 219000_S_AT, 202240_AT, 205167_S_AT, 218039_AT, 2…	2344	220	13528	1.7576326403971454	0.010598229584878438	3.0437626264512296E-4	0.0041990266718694436
GOTERM_BP_FAT	GO:0007067~mitosis	67	2.11489898989899	2.215591392072056E-6	200713_S_AT, 203362_S_AT, 204444_AT, 204641_AT, 218414_S_AT, 223556_AT, 203145_AT, 228729_AT, 212949_AT, 203755_AT, 203046_S_AT, 221258_S_AT, 219544_AT, 213226_AT, 225687_AT, 233940_AT, 211951_AT, 223307_AT, 239651_AT, 211714_X_AT, 228674_S_AT, 202501_AT, 202094_AT, 202095_S_AT, 232587_AT, 203213_AT, 202149_AT, 218349_S_AT, 209257_S_AT, 213599_AT, 219000_S_AT, 202240_AT, 205167_S_AT, 218039_AT, 2…	2344	220	13528	1.7576326403971454	0.010598229584878438	3.0437626264512296E-4	0.0041990266718694436
GOTERM_BP_FAT	GO:0030155~regulation of cell adhesion	47	1.4835858585858586	2.813659475314225E-6	225147_AT, 1555326_A_AT, 216705_S_AT, 212249_AT, 243000_AT, 207175_AT, 218807_AT, 214040_S_AT, 36499_AT, 205397_X_AT, 210749_X_AT, 214456_X_AT, 224252_S_AT, 208405_S_AT, 201656_AT, 211506_S_AT, 202859_X_AT, 209644_X_AT, 213324_AT, 203010_AT, 204029_AT, 209771_X_AT, 207169_X_AT, 242974_AT, 235287_AT, 227874_AT, 239911_AT, 212240_S_AT, 201109_S_AT, 823_AT, 244035_AT, 215990_S_AT, 224848_AT, 227629_…	2344	137	13528	1.9799456914376823	0.01343977621664505	3.7578791437198333E-4	0.00533246689776723
GOTERM_BP_FAT	GO:0008284~positive regulation of cell proliferation	109	3.4406565656565657	3.5920731691386647E-6	241017_AT, 201465_S_AT, 1561123_AT, 207540_S_AT, 216705_S_AT, 210754_S_AT, 203110_AT, 205019_S_AT, 1556054_AT, AFFX-HUMISGF3A/M97935_MA_AT, 212312_AT, 209652_S_AT, 205051_S_AT, 203821_AT, 209211_AT, 202284_S_AT, 236561_AT, 214352_S_AT, 244845_AT, 206018_AT, 204009_S_AT, 242974_AT, 229882_AT, 238933_AT, 234996_AT, 215990_S_AT, 206254_AT, 1553678_A_AT, 224848_AT, 226333_AT, 211612_S_AT, 216379_X_AT…	2344	414	13528	1.5195050370150531	0.017125965404140908	4.6676429908565353E-4	0.006807674347331094
GOTERM_BP_FAT	GO:0000087~M phase of mitotic cell cycle	67	2.11489898989899	4.370834007100802E-6	200713_S_AT, 203362_S_AT, 204444_AT, 204641_AT, 218414_S_AT, 223556_AT, 203145_AT, 228729_AT, 212949_AT, 203755_AT, 203046_S_AT, 221258_S_AT, 219544_AT, 213226_AT, 225687_AT, 233940_AT, 211951_AT, 223307_AT, 239651_AT, 211714_X_AT, 228674_S_AT, 202501_AT, 202094_AT, 202095_S_AT, 232587_AT, 203213_AT, 202149_AT, 218349_S_AT, 209257_S_AT, 213599_AT, 219000_S_AT, 202240_AT, 205167_S_AT, 218039_AT, 2…	2344	224	13528	1.7262463432471962	0.020800019047438667	5.529887999374816E-4	0.00828351905652891
GOTERM_BP_FAT	GO:0048285~organelle fission	68	2.146464646464646	4.832083519692698E-6	200713_S_AT, 203362_S_AT, 204444_AT, 204641_AT, 218414_S_AT, 223556_AT, 203145_AT, 228729_AT, 212949_AT, 203755_AT, 203046_S_AT, 221258_S_AT, 219544_AT, 213226_AT, 225687_AT, 233940_AT, 211951_AT, 239651_AT, 223307_AT, 211714_X_AT, 228674_S_AT, 202501_AT, 202094_AT, 202095_S_AT, 232587_AT, 203213_AT, 202149_AT, 218349_S_AT, 209257_S_AT, 213599_AT, 219000_S_AT, 202240_AT, 205167_S_AT, 218039_AT, 2…	2344	229	13528	1.7137576940846835	0.022969633244094623	5.956570332777966E-4	0.009157632189360498
GOTERM_BP_FAT	GO:0001568~blood vessel development	70	2.20959595959596	1.4579041217532004E-5	229221_AT, 201465_S_AT, 1561123_AT, 203110_AT, 227780_S_AT, 212014_X_AT, 209652_S_AT, 210916_S_AT, 218368_S_AT, 218825_AT, 201791_S_AT, 236561_AT, 202859_X_AT, 209211_AT, 212762_S_AT, 204489_S_AT, 212099_AT, 205885_S_AT, 209098_S_AT, 210385_S_AT, 201109_S_AT, 206254_AT, 216056_AT, 212262_AT, 222802_AT, 160020_AT, 212171_X_AT, 217523_AT, 236947_AT, 226701_AT, 218995_S_AT, 219743_AT, 205117_AT, 211…	2344	245	13528	1.6489517308629935	0.06770978221188273	0.0017512427890401527	0.027627381945560803
GOTERM_BP_FAT	GO:0006916~anti-apoptosis	61	1.9255050505050504	1.7244164327453096E-5	222108_AT, 1557543_AT, 200824_AT, 212312_AT, 200976_S_AT, 241808_AT, 223556_AT, 210564_X_AT, 215537_X_AT, 221478_AT, 211862_X_AT, 203528_AT, 1556190_S_AT, 203372_S_AT, 201300_S_AT, 209508_X_AT, 236561_AT, 221477_S_AT, 202094_AT, 203010_AT, 205225_AT, 202095_S_AT, 210538_S_AT, 212762_S_AT, 203213_AT, 229576_S_AT, 200796_S_AT, 200690_AT, 201109_S_AT, 221601_S_AT, 208296_X_AT, 244035_AT, 212748_AT, …	2344	206	13528	1.708986381258491	0.07958249423335395	0.002020587596986756	0.03267702659828231
GOTERM_BP_FAT	GO:0001944~vasculature development	71	2.241161616161616	1.8130689537296562E-5	229221_AT, 201465_S_AT, 1561123_AT, 203110_AT, 227780_S_AT, 212014_X_AT, 209652_S_AT, 210916_S_AT, 218368_S_AT, 218825_AT, 204879_AT, 201791_S_AT, 236561_AT, 202859_X_AT, 209211_AT, 212762_S_AT, 204489_S_AT, 212099_AT, 205885_S_AT, 209098_S_AT, 210385_S_AT, 201109_S_AT, 206254_AT, 216056_AT, 212262_AT, 222802_AT, 160020_AT, 212171_X_AT, 217523_AT, 236947_AT, 226701_AT, 218995_S_AT, 219743_AT, 205…	2344	251	13528	1.6325279088424458	0.08349822629922787	0.0020738294097112364	0.034356684303471496
GOTERM_BP_FAT	GO:0043627~response to estrogen stimulus	37	1.167929292929293	1.9568983249575427E-5	160020_AT, 205009_AT, 205648_AT, 235680_AT, 211518_S_AT, 204932_AT, 204531_S_AT, 203324_S_AT, 213226_AT, 202986_AT, 203372_S_AT, 226216_AT, 205440_S_AT, 236561_AT, 204748_AT, 236191_AT, 213523_AT, 203418_AT, 205225_AT, 217173_S_AT, 209771_X_AT, 205498_AT, 228006_AT, 209894_AT, 209772_S_AT, 202554_S_AT, 208370_S_AT, 212549_AT, 201044_X_AT, 244035_AT, 206825_AT, 210001_S_AT, 221584_S_AT, 215253_S_A…	2344	105	13528	2.033707134731025	0.08981568975705789	0.0021861687341589997	0.03708169502503189
GOTERM_BP_FAT	GO:0010605~negative regulation of macromolecule metabolic process	171	5.3977272727272725	2.0222630910999494E-5	201465_S_AT, 232478_AT, 207838_X_AT, 234351_X_AT, 205397_X_AT, 203821_AT, 1556059_S_AT, 228837_AT, 203046_S_AT, 222494_AT, 219263_AT, 204452_S_AT, 204531_S_AT, 209644_X_AT, 204948_S_AT, 244845_AT, 201170_S_AT, 239411_AT, 215605_AT, 229396_AT, 202275_AT, 201109_S_AT, 205883_AT, 231815_AT, 215990_S_AT, 222820_AT, 203038_AT, 211296_X_AT, 212637_S_AT, 203327_AT, 241355_AT, 228443_S_AT, 200658_S_AT, 2…	2344	734	13528	1.344547153844008	0.09267232020403193	0.0022078231514519597	0.038320081470410994
GOTERM_BP_FAT	GO:0031589~cell-substrate adhesion	35	1.10479797979798	2.4883298908120385E-5	229221_AT, 1555326_A_AT, 203110_AT, 209129_AT, 212014_X_AT, 210916_S_AT, 218368_S_AT, 223324_S_AT, 201656_AT, 52255_S_AT, 218975_AT, 205486_AT, 219059_S_AT, 1557515_AT, 204524_AT, 204489_S_AT, 204490_S_AT, 223562_AT, 209835_X_AT, 222899_AT, 244035_AT, 216056_AT, 1553678_A_AT, 225186_AT, 203038_AT, 220092_S_AT, 1553530_A_AT, 1553764_A_AT, 226189_AT, 208083_S_AT, 217523_AT, 1565886_AT, 213488_AT, 2…	2344	98	13528	2.0611896635787423	0.11278263763031382	0.0026556956797821885	0.04714965907237634
GOTERM_BP_FAT	GO:0001953~negative regulation of cell-matrix adhesion	9	0.2840909090909091	2.5860385309180964E-5	160020_AT, 228006_AT, 212249_AT, 218915_AT, 201110_S_AT, 209644_X_AT, 212240_S_AT, 206167_S_AT, 232344_AT, 201109_S_AT, 215990_S_AT, 244181_AT	2344	10	13528	5.194197952218429	0.11694182836938671	0.002699918234259413	0.049000643440644254
GOTERM_BP_FAT	GO:0001525~angiogenesis	47	1.4835858585858586	2.755333279838663E-5	201465_S_AT, 203110_AT, 1557458_S_AT, 231382_AT, 227780_S_AT, 212235_AT, 223422_S_AT, 209652_S_AT, 211883_X_AT, 218825_AT, 218368_S_AT, 211506_S_AT, 202859_X_AT, 209211_AT, 210314_X_AT, 206201_S_AT, 209894_AT, 227874_AT, 214629_X_AT, 212099_AT, 208816_X_AT, 209098_S_AT, 1557383_A_AT, 201109_S_AT, 210385_S_AT, 206254_AT, 209498_AT, 208937_S_AT, 205141_AT, 222802_AT, 202888_S_AT, 160020_AT, 206295_…	2344	148	13528	1.8327875657227193	0.12410214867714531	0.0028153019863015327	0.05220767224716205
GOTERM_BP_FAT	GO:0034097~response to cytokine stimulus	30	0.946969696969697	2.9147727019064922E-5	201465_S_AT, 1555326_A_AT, AFFX-HUMISGF3A/M97935_3_AT, AFFX-HUMISGF3A/M97935_MA_AT, 207175_AT, 225571_AT, 212312_AT, 206070_S_AT, 235680_AT, 204824_AT, 212195_AT, AFFX-HUMISGF3A/M97935_5_AT, 213817_AT, 202864_S_AT, 226216_AT, 1554078_S_AT, 204748_AT, 236191_AT, 202863_AT, 213523_AT, 213324_AT, 200887_S_AT, 205498_AT, 200796_S_AT, 205101_AT, 210218_S_AT, 244035_AT, 206825_AT, 210001_S_AT, 223454_A…	2344	79	13528	2.1916447055773967	0.1307925522399811	0.0029160205894008806	0.05522791790917303
GOTERM_BP_FAT	GO:0050867~positive regulation of cell activation	38	1.1994949494949494	3.0677807593022436E-5	207540_S_AT, 216705_S_AT, 1552318_AT, 241808_AT, 204879_AT, 202284_S_AT, 227344_AT, 210314_X_AT, 244023_AT, 203010_AT, 209771_X_AT, 205891_AT, 242974_AT, 220704_AT, 201109_S_AT, 205456_AT, 215990_S_AT, 232078_AT, 200807_S_AT, 216379_X_AT, 211612_S_AT, 1555691_A_AT, 206295_AT, 209500_X_AT, 205844_AT, 201110_S_AT, 215346_AT, 217371_S_AT, 241716_AT, 212195_AT, 1554078_S_AT, 204890_S_AT, 236191_AT, 2…	2344	111	13528	1.9757709928358391	0.13716503452513984	0.003006325796572118	0.05812625355687828
GOTERM_BP_FAT	GO:0048545~response to steroid hormone stimulus	57	1.7992424242424243	3.106292319175195E-5	1555326_A_AT, 207175_AT, 235680_AT, 205199_AT, 201287_S_AT, 204298_S_AT, 203324_S_AT, 204531_S_AT, 213226_AT, 206209_S_AT, 202986_AT, 203372_S_AT, 205440_S_AT, 236561_AT, 202284_S_AT, 214352_S_AT, 213523_AT, 213324_AT, 208813_AT, 205225_AT, 217173_S_AT, 209771_X_AT, 204154_AT, 204009_S_AT, 209894_AT, 202554_S_AT, 208370_S_AT, 201109_S_AT, 210145_AT, 244035_AT, 210001_S_AT, 1562921_AT, 221584_S_AT…	2344	192	13528	1.7133639078498293	0.13876159332668858	0.002983219686319649	0.0588557413355284
GOTERM_BP_FAT	GO:0030098~lymphocyte differentiation	36	1.1363636363636365	3.150064275743106E-5	207540_S_AT, 216705_S_AT, 212249_AT, 1552318_AT, 207655_S_AT, 241808_AT, 204951_AT, 236539_AT, 208960_S_AT, 231776_AT, 227344_AT, 244023_AT, 244845_AT, 203010_AT, 209771_X_AT, 205885_S_AT, 212240_S_AT, 205205_AT, 220704_AT, 1559078_AT, 205456_AT, 244035_AT, 215990_S_AT, 205659_AT, 233302_AT, 1553678_A_AT, 216379_X_AT, 208961_S_AT, 1553530_A_AT, 1555779_A_AT, 201746_AT, 1556385_AT, 219498_S_AT, 21…	2344	103	13528	2.0171642532887106	0.14057264434016525	0.002965964908234975	0.05968486567171638
GOTERM_BP_FAT	GO:0010647~positive regulation of cell communication	87	2.746212121212121	3.178810071541591E-5	207540_S_AT, 1561123_AT, 216705_S_AT, 210754_S_AT, 206036_S_AT, 201939_AT, 1565703_AT, 205051_S_AT, 202687_S_AT, 203324_S_AT, 215411_S_AT, 209508_X_AT, 236561_AT, 214352_S_AT, 213324_AT, 205225_AT, 204009_S_AT, 203236_S_AT, 238933_AT, 209098_S_AT, 205981_S_AT, 201109_S_AT, 206254_AT, 219787_S_AT, 226333_AT, 211296_X_AT, 216379_X_AT, 221871_S_AT, 209109_S_AT, 212171_X_AT, 219534_X_AT, 202535_AT, 2…	2344	329	13528	1.5261574530327706	0.14175992084495892	0.0029355176500921454	0.060229362321617685
GOTERM_BP_FAT	GO:0051094~positive regulation of developmental process	76	2.398989898989899	3.226908487010182E-5	207540_S_AT, 201465_S_AT, 217681_AT, 1555326_A_AT, 216705_S_AT, 1552318_AT, 210754_S_AT, 1565703_AT, 225990_AT, 229638_AT, 205397_X_AT, 205051_S_AT, 218368_S_AT, 231776_AT, 243509_AT, 204948_S_AT, 227344_AT, 1569149_AT, 206018_AT, 203370_S_AT, 212099_AT, 209098_S_AT, 236930_AT, 233401_AT, 210385_S_AT, 201109_S_AT, 220668_S_AT, 205659_AT, 226333_AT, 213960_AT, 224184_S_AT, 1552365_AT, 239448_AT, 2…	2344	278	13528	1.5777739583077564	0.14374284478499433	0.0029237276155745784	0.061140425825101374
GOTERM_BP_FAT	GO:0048514~blood vessel morphogenesis	61	1.9255050505050504	3.7771372371379365E-5	1561123_AT, 201465_S_AT, 203110_AT, 1557458_S_AT, 231382_AT, 227780_S_AT, 209652_S_AT, 223422_S_AT, 212235_AT, 211883_X_AT, 218825_AT, 218368_S_AT, 209211_AT, 236561_AT, 211506_S_AT, 202859_X_AT, 210314_X_AT, 206201_S_AT, 209894_AT, 214629_X_AT, 227874_AT, 208816_X_AT, 212099_AT, 205885_S_AT, 209098_S_AT, 1557383_A_AT, 201109_S_AT, 210385_S_AT, 206254_AT, 209498_AT, 212124_AT, 212262_AT, 208937_S…	2344	211	13528	1.6684890736457305	0.16610347933620995	0.003358162794785735	0.07156210821948061
GOTERM_BP_FAT	GO:0051726~regulation of cell cycle	87	2.746212121212121	4.0341553302485384E-5	201465_S_AT, 236300_AT, 204641_AT, 205397_X_AT, 209304_X_AT, 203755_AT, 203046_S_AT, 222494_AT, 203324_S_AT, 204531_S_AT, 204159_AT, 209644_X_AT, 202284_S_AT, 202094_AT, 202095_S_AT, 203213_AT, 206018_AT, 229882_AT, 212099_AT, 230229_AT, 203575_AT, 215990_S_AT, 206254_AT, 1553678_A_AT, 224848_AT, 237571_AT, 203038_AT, 222802_AT, 1553530_A_AT, 239448_AT, 201746_AT, 219534_X_AT, 228222_AT, 231769_A…	2344	331	13528	1.5169359578482826	0.17634740263978144	0.0035211759436830636	0.0764298415831477
GOTERM_BP_FAT	GO:0045596~negative regulation of cell differentiation	62	1.9570707070707072	4.085773400579044E-5	202133_AT, 229638_AT, 228834_AT, 202704_AT, 205397_X_AT, 205051_S_AT, 236561_AT, 35666_AT, 204948_S_AT, 221477_S_AT, 213943_AT, 212762_S_AT, 206018_AT, 203744_AT, 209098_S_AT, 203358_S_AT, 1565776_AT, 208370_S_AT, 205883_AT, 215990_S_AT, 1553678_A_AT, 224848_AT, 203238_S_AT, 223438_S_AT, 216841_S_AT, 216379_X_AT, 232035_AT, 1553530_A_AT, 228455_AT, 239448_AT, 201746_AT, 229088_AT, 228854_AT, 2320…	2344	216	13528	1.6565857666540262	0.17838951347263687	0.003502581189067322	0.07740742272879242
GOTERM_BP_FAT	GO:0006928~cell motion	117	3.6931818181818183	4.184719494401699E-5	202540_S_AT, 229221_AT, 207540_S_AT, 203110_AT, 243006_AT, 213030_S_AT, 218807_AT, 212014_X_AT, 219326_S_AT, 218414_S_AT, 205051_S_AT, 210916_S_AT, 204268_AT, 218368_S_AT, 203821_AT, 228955_AT, 225098_AT, 223220_S_AT, 214456_X_AT, 204776_AT, 201656_AT, 203324_S_AT, 215198_S_AT, 213100_AT, 202859_X_AT, 236561_AT, 243509_AT, 35666_AT, 219059_S_AT, 213943_AT, 213324_AT, 204489_S_AT, 206018_AT, 21207…	2344	475	13528	1.4215699658703072	0.18228987151262865	0.003524430201606754	0.07928131161731855
GOTERM_BP_FAT	GO:0019220~regulation of phosphate metabolic process	119	3.756313131313131	4.29923107502926E-5	202540_S_AT, 201465_S_AT, 207540_S_AT, 1555326_A_AT, 210754_S_AT, 203110_AT, 1565703_AT, 218807_AT, 205397_X_AT, 205051_S_AT, 228955_AT, 209304_X_AT, 222565_S_AT, 230212_AT, 204159_AT, 202284_S_AT, 236561_AT, 209799_AT, 209644_X_AT, 214352_S_AT, 200784_S_AT, 204009_S_AT, 208891_AT, 211675_S_AT, 225011_AT, 238933_AT, 202193_AT, 221526_X_AT, 231120_X_AT, 208370_S_AT, 202023_AT, 201109_S_AT, 206254_…	2344	485	13528	1.4160585482565708	0.1867807022328447	0.003558386072368025	0.08144994565433272
GOTERM_BP_FAT	GO:0051174~regulation of phosphorus metabolic process	119	3.756313131313131	4.29923107502926E-5	202540_S_AT, 201465_S_AT, 207540_S_AT, 1555326_A_AT, 210754_S_AT, 203110_AT, 1565703_AT, 218807_AT, 205397_X_AT, 205051_S_AT, 228955_AT, 209304_X_AT, 222565_S_AT, 230212_AT, 204159_AT, 202284_S_AT, 236561_AT, 209799_AT, 209644_X_AT, 214352_S_AT, 200784_S_AT, 204009_S_AT, 208891_AT, 211675_S_AT, 225011_AT, 238933_AT, 202193_AT, 221526_X_AT, 231120_X_AT, 208370_S_AT, 202023_AT, 201109_S_AT, 206254_…	2344	485	13528	1.4160585482565708	0.1867807022328447	0.003558386072368025	0.08144994565433272
GOTERM_BP_FAT	GO:0008285~negative regulation of cell proliferation	93	2.9356060606060606	4.863457662120213E-5	201465_S_AT, 1565703_AT, 244745_AT, 228834_AT, 202704_AT, 205397_X_AT, 226706_AT, 222073_AT, 205029_S_AT, 203324_S_AT, 204159_AT, 243509_AT, 209644_X_AT, 209230_S_AT, 202859_X_AT, 202284_S_AT, 221477_S_AT, 207169_X_AT, 227900_AT, 205883_AT, 201109_S_AT, 215990_S_AT, 1552478_A_AT, 201681_S_AT, 224848_AT, 210172_AT, 1565639_A_AT, 225008_AT, 216841_S_AT, 203038_AT, 210319_X_AT, 216379_X_AT, 201005_A…	2344	361	13528	1.4867971977725885	0.20855062819115566	0.003956379378747932	0.09213468536104497
GOTERM_BP_FAT	GO:0007160~cell-matrix adhesion	32	1.0101010101010102	5.118942964411166E-5	229221_AT, 1555326_A_AT, 203110_AT, 209129_AT, 212014_X_AT, 210916_S_AT, 223324_S_AT, 201656_AT, 52255_S_AT, 218975_AT, 205486_AT, 219059_S_AT, 1557515_AT, 204524_AT, 204489_S_AT, 204490_S_AT, 223562_AT, 209835_X_AT, 222899_AT, 244035_AT, 216056_AT, 1553678_A_AT, 225186_AT, 203038_AT, 1553530_A_AT, 1553764_A_AT, 226189_AT, 208083_S_AT, 217523_AT, 1565886_AT, 213488_AT, 244665_AT, 206560_S_AT, 211…	2344	89	13528	2.075085324232082	0.21821559081313557	0.004094532250842109	0.09697244585682441
GOTERM_BP_FAT	GO:0048732~gland development	43	1.3573232323232325	5.890713266448588E-5	235392_AT, 203180_AT, 1562235_S_AT, 201268_AT, 210749_X_AT, 235795_AT, 201865_X_AT, 203324_S_AT, 212148_AT, 236561_AT, 227344_AT, 203010_AT, 232144_AT, 229576_S_AT, 207169_X_AT, 204154_AT, 213844_AT, 238933_AT, 235538_AT, 220704_AT, 237086_AT, 244035_AT, 1552478_A_AT, 203510_AT, 233273_AT, 227629_AT, 202036_S_AT, 240725_AT, 201510_AT, 214053_AT, 217617_AT, 208779_X_AT, 235521_AT, 201131_S_AT, 209…	2344	135	13528	1.8382758184805965	0.24670076904082427	0.004633376002477818	0.11158501092255468
GOTERM_BP_FAT	GO:0002696~positive regulation of leukocyte activation	36	1.1363636363636365	6.202814650606254E-5	207540_S_AT, 216705_S_AT, 1552318_AT, 241808_AT, 202284_S_AT, 227344_AT, 210314_X_AT, 244023_AT, 203010_AT, 209771_X_AT, 205891_AT, 242974_AT, 220704_AT, 201109_S_AT, 205456_AT, 215990_S_AT, 232078_AT, 200807_S_AT, 216379_X_AT, 211612_S_AT, 1555691_A_AT, 206295_AT, 209500_X_AT, 205844_AT, 201110_S_AT, 215346_AT, 217371_S_AT, 241716_AT, 212195_AT, 1554078_S_AT, 204890_S_AT, 236191_AT, 214438_AT, 2…	2344	106	13528	1.9600746989503508	0.25792325275738537	0.004799776471542394	0.11749370947878868
GOTERM_BP_FAT	GO:0007169~transmembrane receptor protein tyrosine kinase signaling pathway	63	1.9886363636363635	6.785386746040719E-5	235392_AT, 212249_AT, 203110_AT, 211580_S_AT, 202894_AT, 231382_AT, 224818_AT, 204944_AT, 235680_AT, 205051_S_AT, 203821_AT, 211401_S_AT, 210749_X_AT, 203372_S_AT, 209589_S_AT, 204600_AT, 213324_AT, 203010_AT, 215248_AT, 228662_AT, 229261_AT, 207169_X_AT, 244373_AT, 205645_AT, 238933_AT, 212240_S_AT, 202023_AT, 205456_AT, 206170_AT, 206254_AT, 206114_AT, 203510_AT, 226572_AT, 227629_AT, 214449_S_…	2344	224	13528	1.6231868600682593	0.2784259840282175	0.005166296164975326	0.12852206958209322
GOTERM_BP_FAT	GO:0030879~mammary gland development	25	0.7891414141414141	7.013530515776289E-5	235392_AT, 205648_AT, 201268_AT, 225330_AT, 201577_AT, 210749_X_AT, 1007_S_AT, 227314_AT, 209184_S_AT, 203324_S_AT, 228498_AT, 242979_AT, 203010_AT, 209542_X_AT, 210827_S_AT, 229576_S_AT, 207169_X_AT, 204154_AT, 238933_AT, 211577_S_AT, 214651_S_AT, 212549_AT, 206825_AT, 1552478_A_AT, 203510_AT, 227816_AT, 227629_AT, 241994_AT, 201510_AT, 214053_AT, 208779_X_AT, 229842_AT, 209747_AT, 1555372_AT	2344	63	13528	2.2902107373097134	0.2862999555317757	0.005256332363935967	0.13284062270674246
GOTERM_BP_FAT	GO:0035295~tube development	62	1.9570707070707072	7.322188778419027E-5	229221_AT, 216705_S_AT, 1565703_AT, 212014_X_AT, 209652_S_AT, 210916_S_AT, 204879_AT, 203046_S_AT, 230212_AT, 201791_S_AT, 203324_S_AT, 236561_AT, 213943_AT, 244845_AT, 235103_AT, 204489_S_AT, 213844_AT, 206254_AT, 216056_AT, 205105_AT, 224760_AT, 222802_AT, 160020_AT, 200803_S_AT, 200846_S_AT, 212171_X_AT, 217523_AT, 209757_S_AT, 240666_AT, 218995_S_AT, 226701_AT, 205117_AT, 1557905_S_AT, 205404…	2344	220	13528	1.6264660254421348	0.2968161860475582	0.005402843404013535	0.13868296008433534
GOTERM_BP_FAT	GO:0010812~negative regulation of cell-substrate adhesion	9	0.2840909090909091	8.032971739872087E-5	160020_AT, 228006_AT, 212249_AT, 218915_AT, 201110_S_AT, 209644_X_AT, 212240_S_AT, 206167_S_AT, 232344_AT, 201109_S_AT, 215990_S_AT, 244181_AT	2344	11	13528	4.721998138380391	0.320447732426722	0.005836252939749209	0.1521355526712731
GOTERM_BP_FAT	GO:0043434~response to peptide hormone stimulus	47	1.4835858585858586	8.173842836459851E-5	235392_AT, 212249_AT, 210754_S_AT, 211580_S_AT, AFFX-HUMISGF3A/M97935_MA_AT, 232530_AT, 212272_AT, 224818_AT, 212312_AT, 235680_AT, 226978_AT, 215723_S_AT, AFFX-HUMISGF3A/M97935_5_AT, 203324_S_AT, 213226_AT, 203372_S_AT, 208813_AT, 203010_AT, 215248_AT, 204524_AT, 228662_AT, 203560_AT, 204154_AT, 238933_AT, 212240_S_AT, 244035_AT, 205659_AT, 210001_S_AT, 226572_AT, 223438_S_AT, 214449_S_AT, 22633…	2344	154	13528	1.7613802579672886	0.3250361652921294	0.005849929120461672	0.1548015374970957
GOTERM_BP_FAT	GO:0046649~lymphocyte activation	57	1.7992424242424243	9.207316675445491E-5	207540_S_AT, 216705_S_AT, 212249_AT, 1552318_AT, 1557458_S_AT, 243006_AT, 207655_S_AT, 212486_S_AT, 241808_AT, 223556_AT, 205397_X_AT, 204951_AT, 1554406_A_AT, 209515_S_AT, 236539_AT, 208960_S_AT, 231776_AT, 204361_S_AT, 227344_AT, 235766_X_AT, 244023_AT, 244845_AT, 216899_S_AT, 203010_AT, 204362_AT, 209771_X_AT, 205885_S_AT, 227900_AT, 212240_S_AT, 205205_AT, 220704_AT, 205456_AT, 1559078_AT, 21…	2344	199	13528	1.653094825664157	0.3577645154907232	0.006490612679610264	0.1743579631865777
GOTERM_BP_FAT	GO:0030334~regulation of cell migration	50	1.5782828282828283	1.1112508803681748E-4	235392_AT, 216705_S_AT, 1555326_A_AT, 212249_AT, 203110_AT, 232530_AT, 209129_AT, 205397_X_AT, 205051_S_AT, 218825_AT, 215723_S_AT, 204879_AT, 203821_AT, 200733_S_AT, 235795_AT, 218950_AT, 232567_AT, 214629_X_AT, 239911_AT, 238933_AT, 209098_S_AT, 212240_S_AT, 201109_S_AT, 244035_AT, 205659_AT, 223454_AT, 226333_AT, 214053_AT, 203038_AT, 242517_AT, 222802_AT, 38037_AT, 1553764_A_AT, 239448_AT, 21…	2344	169	13528	1.7074943958640467	0.4139969257291114	0.007715447789703345	0.21040040485511557
GOTERM_BP_FAT	GO:0048660~regulation of smooth muscle cell proliferation	20	0.6313131313131313	1.1139190174039105E-4	201465_S_AT, AFFX-HUMISGF3A/M97935_3_AT, 212171_X_AT, AFFX-HUMISGF3A/M97935_MA_AT, 221841_S_AT, 217371_S_AT, 203821_AT, 218995_S_AT, 219187_AT, 32836_AT, 227314_AT, 211003_X_AT, AFFX-HUMISGF3A/M97935_5_AT, 204748_AT, 209542_X_AT, 200887_S_AT, 224999_AT, 220266_S_AT, 210513_S_AT, 211577_S_AT, 234996_AT, 212549_AT, 205945_AT, 201984_S_AT, 210172_AT, 226333_AT, 201983_S_AT, 203425_S_AT, 222802_AT, 2…	2344	46	13528	2.509274373052382	0.41474843181154464	0.00762383987772608	0.21090507572310013
GOTERM_BP_FAT	GO:0042325~regulation of phosphorylation	113	3.566919191919192	1.1269566647018184E-4	202540_S_AT, 201465_S_AT, 207540_S_AT, 1555326_A_AT, 210754_S_AT, 203110_AT, 1565703_AT, 218807_AT, 205051_S_AT, 228955_AT, 209304_X_AT, 222565_S_AT, 230212_AT, 204159_AT, 202284_S_AT, 236561_AT, 209644_X_AT, 209799_AT, 214352_S_AT, 200784_S_AT, 204009_S_AT, 208891_AT, 211675_S_AT, 225011_AT, 238933_AT, 202193_AT, 221526_X_AT, 231120_X_AT, 202023_AT, 201109_S_AT, 206254_AT, 204273_AT, 1569369_AT,…	2344	466	13528	1.3994858574169828	0.41840677414079885	0.007604515711276849	0.21337107650201137
GOTERM_BP_FAT	GO:0045859~regulation of protein kinase activity	88	2.7777777777777777	1.1479195778082318E-4	202540_S_AT, 207540_S_AT, 1555326_A_AT, 203110_AT, 205051_S_AT, 209304_X_AT, 228955_AT, 222565_S_AT, 230212_AT, 204159_AT, 236561_AT, 209799_AT, 209644_X_AT, 202284_S_AT, 214352_S_AT, 200784_S_AT, 204009_S_AT, 208891_AT, 211675_S_AT, 225011_AT, 231120_X_AT, 221526_X_AT, 202023_AT, 201109_S_AT, 206254_AT, 1569369_AT, 237571_AT, 216379_X_AT, 223551_AT, 222802_AT, 222405_AT, 219534_X_AT, 228222_AT, …	2344	345	13528	1.4721076321907307	0.42424105949672186	0.0076382653256629185	0.21733597760755785
GOTERM_BP_FAT	GO:0040012~regulation of locomotion	55	1.7361111111111112	1.2373687885580174E-4	235392_AT, 216705_S_AT, 1555326_A_AT, 212249_AT, 203110_AT, 232530_AT, 209129_AT, 205397_X_AT, 205051_S_AT, 218825_AT, 215723_S_AT, 204879_AT, 203821_AT, 200733_S_AT, 235795_AT, 222530_S_AT, 202859_X_AT, 211506_S_AT, 218950_AT, 232567_AT, 214629_X_AT, 239911_AT, 238933_AT, 209098_S_AT, 212240_S_AT, 201109_S_AT, 244035_AT, 205659_AT, 223454_AT, 226333_AT, 214053_AT, 203038_AT, 242517_AT, 222802_AT…	2344	192	13528	1.6532458759954491	0.4484856762677414	0.008118746631019857	0.23425262087497511
GOTERM_BP_FAT	GO:0051251~positive regulation of lymphocyte activation	33	1.0416666666666665	1.2824179961084774E-4	207540_S_AT, 206295_AT, 1555691_A_AT, 216705_S_AT, 1552318_AT, 209500_X_AT, 205844_AT, 215346_AT, 241808_AT, 241716_AT, 217371_S_AT, 212195_AT, 1554078_S_AT, 204890_S_AT, 202284_S_AT, 214438_AT, 236191_AT, 227344_AT, 210314_X_AT, 244023_AT, 203010_AT, 209499_X_AT, 209771_X_AT, 242974_AT, 210018_X_AT, 209772_S_AT, 1559583_AT, 220704_AT, 212549_AT, 203331_S_AT, 205456_AT, 205821_AT, 215990_S_AT, 20…	2344	97	13528	1.9634425248935647	0.4603067530407524	0.008299882598178376	0.24277130265243363
GOTERM_BP_FAT	GO:0022604~regulation of cell morphogenesis	41	1.2941919191919191	1.3753282342551714E-4	210251_S_AT, 1565703_AT, 243006_AT, 212486_S_AT, 205397_X_AT, 218368_S_AT, 204879_AT, 208662_S_AT, 203528_AT, 1555480_A_AT, 218950_AT, 209589_S_AT, 35666_AT, 229394_S_AT, 226985_AT, 1554795_A_AT, 214629_X_AT, 223168_AT, 234260_AT, 236930_AT, 202023_AT, 233401_AT, 214449_S_AT, 238996_X_AT, 213960_AT, 200966_X_AT, 225548_AT, 239448_AT, 215025_AT, 212171_X_AT, 203440_AT, 214687_X_AT, 228849_AT, 2158…	2344	131	13528	1.8062944532735845	0.4838928261505311	0.00878043594761202	0.26033819842644634
GOTERM_BP_FAT	GO:0007044~cell-substrate junction assembly	13	0.4103535353535354	1.4458924718984052E-4	203110_AT, 209129_AT, 206167_S_AT, 244665_AT, 244035_AT, 225806_AT, 200771_AT, 201656_AT, 225807_AT, 203254_S_AT, 203038_AT, 205486_AT, 222513_S_AT, 210762_S_AT, 204524_AT, 1553764_A_AT	2344	23	13528	3.2620566849680963	0.5011151459076728	0.009108004894210708	0.27367809210808725
GOTERM_BP_FAT	GO:0016477~cell migration	73	2.304292929292929	1.4488761039506474E-4	202540_S_AT, 229221_AT, 207540_S_AT, 203110_AT, 243006_AT, 213030_S_AT, 212014_X_AT, 218807_AT, 218414_S_AT, 205051_S_AT, 210916_S_AT, 218368_S_AT, 204268_AT, 203821_AT, 228955_AT, 225098_AT, 223220_S_AT, 214456_X_AT, 204776_AT, 201656_AT, 203324_S_AT, 236561_AT, 243509_AT, 202859_X_AT, 35666_AT, 213943_AT, 213324_AT, 204489_S_AT, 205885_S_AT, 222899_AT, 233401_AT, 201109_S_AT, 823_AT, 204273_AT,…	2344	276	13528	1.5264752436068654	0.5018305503737541	0.009008721550866183	0.27424209885928974
GOTERM_BP_FAT	GO:0009967~positive regulation of signal transduction	77	2.430555555555556	1.4787922051856208E-4	1561123_AT, 207540_S_AT, 235392_AT, 216705_S_AT, 210754_S_AT, 209108_AT, 206036_S_AT, 235593_AT, 1557543_AT, 201939_AT, 1565703_AT, 207175_AT, 231382_AT, 205051_S_AT, 204352_AT, 210564_X_AT, 211862_X_AT, 202687_S_AT, 32836_AT, 203324_S_AT, 215411_S_AT, 209508_X_AT, 236561_AT, 226440_AT, 214352_S_AT, 244023_AT, 213324_AT, 205225_AT, 229261_AT, 209771_X_AT, 204009_S_AT, 205266_AT, 209894_AT, 203236…	2344	295	13528	1.5064152253138197	0.5089472675545277	0.009076554029469941	0.2798970805797052
GOTERM_BP_FAT	GO:0043549~regulation of kinase activity	90	2.840909090909091	1.4822786595647684E-4	202540_S_AT, 207540_S_AT, 1555326_A_AT, 203110_AT, 218807_AT, 205051_S_AT, 209304_X_AT, 228955_AT, 222565_S_AT, 230212_AT, 204159_AT, 236561_AT, 209799_AT, 209644_X_AT, 202284_S_AT, 214352_S_AT, 200784_S_AT, 204009_S_AT, 208891_AT, 225011_AT, 211675_S_AT, 238933_AT, 231120_X_AT, 221526_X_AT, 202023_AT, 201109_S_AT, 206254_AT, 1569369_AT, 237571_AT, 216379_X_AT, 222802_AT, 223551_AT, 222405_AT, 22…	2344	357	13528	1.4549574095849944	0.5097700160932226	0.0089832132656531	0.2805560984246558
GOTERM_BP_FAT	GO:0051272~positive regulation of cell motion	33	1.0416666666666665	1.5922994739443196E-4	235392_AT, 212249_AT, 1555326_A_AT, 203110_AT, 210754_S_AT, 232530_AT, 209129_AT, 1555355_A_AT, 205051_S_AT, 205397_X_AT, 215723_S_AT, 203821_AT, 204879_AT, 200733_S_AT, 236561_AT, 232567_AT, 238933_AT, 239911_AT, 212240_S_AT, 201109_S_AT, 244035_AT, 215990_S_AT, 205659_AT, 223454_AT, 226333_AT, 214053_AT, 222802_AT, 38037_AT, 239448_AT, 212171_X_AT, 201110_S_AT, 202626_S_AT, 218995_S_AT, 225330_…	2344	98	13528	1.9434073970885282	0.5350371586247997	0.009526802073687946	0.3013503736590706
GOTERM_BP_FAT	GO:0006793~phosphorus metabolic process	212	6.691919191919192	1.605138142624893E-4	1555326_A_AT, 210754_S_AT, 203110_AT, 204825_AT, 202894_AT, AFFX-HUMISGF3A/M97935_MA_AT, 204641_AT, 219546_AT, 205051_S_AT, 226853_AT, 209304_X_AT, 230590_AT, 209799_AT, 203856_AT, 222547_AT, 209457_AT, 201142_AT, 213324_AT, 203213_AT, 205447_S_AT, 244373_AT, 211675_S_AT, 214007_S_AT, 204604_AT, 202695_S_AT, 201109_S_AT, 222938_X_AT, 206254_AT, 224848_AT, 232060_AT, 213960_AT, 208824_X_AT, 203038…	2344	973	13528	1.2574739818091893	0.537899505320175	0.009485257952010606	0.30377665423338973
GOTERM_BP_FAT	GO:0006796~phosphate metabolic process	212	6.691919191919192	1.605138142624893E-4	1555326_A_AT, 210754_S_AT, 203110_AT, 204825_AT, 202894_AT, AFFX-HUMISGF3A/M97935_MA_AT, 204641_AT, 219546_AT, 205051_S_AT, 226853_AT, 209304_X_AT, 230590_AT, 209799_AT, 203856_AT, 222547_AT, 209457_AT, 201142_AT, 213324_AT, 203213_AT, 205447_S_AT, 244373_AT, 211675_S_AT, 214007_S_AT, 204604_AT, 202695_S_AT, 201109_S_AT, 222938_X_AT, 206254_AT, 224848_AT, 232060_AT, 213960_AT, 208824_X_AT, 203038…	2344	973	13528	1.2574739818091893	0.537899505320175	0.009485257952010606	0.30377665423338973
GOTERM_BP_FAT	GO:0019221~cytokine-mediated signaling pathway	26	0.8207070707070708	1.6852170618103697E-4	AFFX-HUMISGF3A/M97935_3_AT, 207175_AT, AFFX-HUMISGF3A/M97935_MA_AT, 225571_AT, 1556385_AT, 235680_AT, 205051_S_AT, 228955_AT, 212195_AT, 211003_X_AT, AFFX-HUMISGF3A/M97935_5_AT, 208960_S_AT, 213817_AT, 201136_AT, 202864_S_AT, 223960_S_AT, 202863_AT, 214352_S_AT, 224815_AT, 203010_AT, 239695_AT, 200887_S_AT, 204009_S_AT, 209894_AT, 208433_S_AT, 229879_AT, 210218_S_AT, 212549_AT, 823_AT, 210001_S_A…	2344	70	13528	2.143637250121892	0.5553594959846643	0.009835328050908365	0.3189088867033618
GOTERM_BP_FAT	GO:0030097~hemopoiesis	64	2.0202020202020203	1.8450705962906686E-4	207540_S_AT, 216705_S_AT, 212249_AT, 239954_AT, 1552318_AT, 210754_S_AT, 205051_S_AT, 204951_AT, 208960_S_AT, 231776_AT, 221477_S_AT, 227344_AT, 244845_AT, 207474_AT, 205885_S_AT, 212240_S_AT, 209098_S_AT, 202275_AT, 205883_AT, 1559078_AT, 215990_S_AT, 205659_AT, 1553678_A_AT, 224848_AT, 216841_S_AT, 204779_S_AT, 216379_X_AT, 224760_AT, 208961_S_AT, 1553530_A_AT, 1555779_A_AT, 201746_AT, 212171_X…	2344	236	13528	1.5651067275987738	0.5882654016104705	0.01063433230220745	0.3491093423971692
GOTERM_BP_FAT	GO:0006468~protein amino acid phosphorylation	152	4.797979797979798	1.8659365469547915E-4	1555326_A_AT, 210754_S_AT, 203110_AT, 204825_AT, 202894_AT, AFFX-HUMISGF3A/M97935_MA_AT, 204641_AT, 219546_AT, 205051_S_AT, 226853_AT, 209304_X_AT, 209799_AT, 203856_AT, 222547_AT, 213324_AT, 201142_AT, 203213_AT, 205447_S_AT, 244373_AT, 211675_S_AT, 214007_S_AT, 204604_AT, 202695_S_AT, 201109_S_AT, 206254_AT, 224848_AT, 213960_AT, 232060_AT, 208824_X_AT, 208779_X_AT, 228948_AT, 203777_S_AT, 1555…	2344	667	13528	1.315205878289524	0.5923770254476713	0.010626617775776892	0.3530508191022519
GOTERM_BP_FAT	GO:0007243~protein kinase cascade	92	2.904040404040404	2.0844182367975176E-4	207540_S_AT, 1563509_AT, 212249_AT, 1555326_A_AT, 203110_AT, 209129_AT, 243006_AT, AFFX-HUMISGF3A/M97935_MA_AT, 204015_S_AT, 205051_S_AT, 209304_X_AT, 203372_S_AT, 236561_AT, 209799_AT, 222547_AT, 213324_AT, 205447_S_AT, 208891_AT, 211675_S_AT, 238933_AT, 212240_S_AT, 202023_AT, 202695_S_AT, 201109_S_AT, 206254_AT, 222802_AT, 222405_AT, 203777_S_AT, AFFX-HUMISGF3A/M97935_3_AT, 243829_AT, 1556385_…	2344	370	13528	1.4350336684807674	0.6330395547317592	0.011724853796518886	0.39431208165844334
GOTERM_BP_FAT	GO:0001952~regulation of cell-matrix adhesion	14	0.4419191919191919	2.178434317524038E-4	160020_AT, 239448_AT, 212249_AT, 243000_AT, 201110_S_AT, 232344_AT, 205397_X_AT, 210749_X_AT, 1007_S_AT, 209644_X_AT, 207169_X_AT, 228006_AT, 218915_AT, 243808_AT, 235287_AT, 239911_AT, 212240_S_AT, 206167_S_AT, 201109_S_AT, 215990_S_AT, 244035_AT, 224848_AT, 224851_AT, 224847_AT, 208779_X_AT, 244181_AT	2344	27	13528	2.9925420300846923	0.6492646004535687	0.012108917562135946	0.4120624659443628
GOTERM_BP_FAT	GO:0051259~protein oligomerization	50	1.5782828282828283	2.408337403000557E-4	229839_AT, 235392_AT, 201060_X_AT, 201061_S_AT, 207175_AT, 223599_AT, 203324_S_AT, 1556190_S_AT, 201300_S_AT, 217496_S_AT, 221477_S_AT, 220975_S_AT, 210538_S_AT, 238933_AT, 202233_S_AT, 1557383_A_AT, 201037_AT, 202282_AT, 216841_S_AT, 226622_AT, 227892_AT, 204151_X_AT, 203327_AT, 241355_AT, 201476_S_AT, 201587_S_AT, 202144_S_AT, 201746_AT, 209863_S_AT, 201131_S_AT, 243829_AT, 223611_S_AT, 214624_…	2344	174	13528	1.6584284649484133	0.6859832475167885	0.013225658011234764	0.4554559095873989
GOTERM_BP_FAT	GO:0051249~regulation of lymphocyte activation	44	1.3888888888888888	2.702583380697078E-4	207540_S_AT, 216705_S_AT, 1552318_AT, 241808_AT, 210875_S_AT, 209354_AT, 202284_S_AT, 209644_X_AT, 227344_AT, 210314_X_AT, 244023_AT, 203010_AT, 209771_X_AT, 242974_AT, 203744_AT, 227900_AT, 220704_AT, 227458_AT, 205456_AT, 215990_S_AT, 205926_AT, 209682_AT, 200807_S_AT, 216379_X_AT, 211612_S_AT, 1555691_A_AT, 206295_AT, 209500_X_AT, 205844_AT, 215346_AT, 217371_S_AT, 241716_AT, 212195_AT, 205185…	2344	148	13528	1.7158011253574394	0.727426779821938	0.014662443965049343	0.510967730357681
GOTERM_BP_FAT	GO:0048661~positive regulation of smooth muscle cell proliferation	15	0.4734848484848485	2.913408696756529E-4	201465_S_AT, AFFX-HUMISGF3A/M97935_3_AT, 212171_X_AT, AFFX-HUMISGF3A/M97935_MA_AT, 203821_AT, 218995_S_AT, 219187_AT, 211003_X_AT, 32836_AT, 227314_AT, AFFX-HUMISGF3A/M97935_5_AT, 204748_AT, 209542_X_AT, 200887_S_AT, 224999_AT, 210513_S_AT, 211577_S_AT, 234996_AT, 212549_AT, 205945_AT, 201984_S_AT, 201983_S_AT, 226333_AT, 222802_AT, 38037_AT	2344	31	13528	2.792579544203457	0.7537141374179174	0.015621224024472302	0.5507235533357968
GOTERM_BP_FAT	GO:0048534~hemopoietic or lymphoid organ development	68	2.146464646464646	3.519173052909789E-4	207540_S_AT, 216705_S_AT, 212249_AT, 239954_AT, 210754_S_AT, 1552318_AT, 205051_S_AT, 204951_AT, 208960_S_AT, 231776_AT, 236561_AT, 221477_S_AT, 227344_AT, 244845_AT, 207474_AT, 205885_S_AT, 212240_S_AT, 209098_S_AT, 202275_AT, 205883_AT, 1559078_AT, 215990_S_AT, 205659_AT, 1553678_A_AT, 224848_AT, 216841_S_AT, 204779_S_AT, 216379_X_AT, 224760_AT, 208961_S_AT, 1553530_A_AT, 1555779_A_AT, 201746_A…	2344	260	13528	1.5094250459438174	0.8159721507540166	0.01863166816415518	0.6648702349091207
GOTERM_BP_FAT	GO:0010629~negative regulation of gene expression	118	3.7247474747474745	3.579433241921857E-4	213138_AT, 232478_AT, 202133_AT, 1565703_AT, 207838_X_AT, 212312_AT, 234351_X_AT, 205397_X_AT, 228837_AT, 1556059_S_AT, 203046_S_AT, 222494_AT, 204452_S_AT, 204531_S_AT, 202864_S_AT, 204948_S_AT, 227344_AT, 201170_S_AT, 244845_AT, 213943_AT, 216197_AT, 239411_AT, 215605_AT, 229396_AT, 205101_AT, 203275_AT, 205883_AT, 231815_AT, 215990_S_AT, 220668_S_AT, 205659_AT, 223438_S_AT, 222820_AT, 203038_A…	2344	504	13528	1.3512243350127309	0.8212304248984388	0.01874146732306281	0.6762185220813954
GOTERM_BP_FAT	GO:0016126~sterol biosynthetic process	16	0.5050505050505051	3.5976955253363106E-4	202540_S_AT, 208881_X_AT, 214917_AT, 209218_AT, 204615_X_AT, 202245_AT, 202003_S_AT, 202275_AT, 213577_AT, 210950_S_AT, 201790_S_AT, 205822_S_AT, 206932_AT, 201791_S_AT, 243543_AT, 227892_AT, 201275_AT, 215093_AT, 209799_AT, 216607_S_AT, 202539_S_AT	2344	35	13528	2.6383227693807902	0.8227941233049887	0.01863337542925836	0.6796574595911098
GOTERM_BP_FAT	GO:0045321~leukocyte activation	64	2.0202020202020203	3.8812242293860576E-4	207540_S_AT, 216705_S_AT, 1555326_A_AT, 212249_AT, 210754_S_AT, 1552318_AT, 1557458_S_AT, 207655_S_AT, 243006_AT, 212486_S_AT, 241808_AT, 223556_AT, 205397_X_AT, 204951_AT, 1554406_A_AT, 209515_S_AT, 236539_AT, 208960_S_AT, 231776_AT, 202859_X_AT, 211506_S_AT, 227344_AT, 204361_S_AT, 244023_AT, 235766_X_AT, 244845_AT, 216899_S_AT, 203010_AT, 204362_AT, 209771_X_AT, 205885_S_AT, 227900_AT, 212240_…	2344	242	13528	1.5263024285673992	0.8453890066747309	0.019873448082388778	0.7330337701318079
GOTERM_BP_FAT	GO:0031327~negative regulation of cellular biosynthetic process	129	4.071969696969697	4.0829670220127005E-4	213138_AT, 1552318_AT, 232478_AT, 202133_AT, 1565703_AT, 207838_X_AT, 234351_X_AT, 205397_X_AT, 203821_AT, 228837_AT, 1556059_S_AT, 203046_S_AT, 222494_AT, 219263_AT, 204452_S_AT, 204531_S_AT, 202864_S_AT, 209799_AT, 204948_S_AT, 227344_AT, 201170_S_AT, 244845_AT, 213943_AT, 216197_AT, 239411_AT, 215605_AT, 229396_AT, 205101_AT, 203275_AT, 205883_AT, 231815_AT, 215990_S_AT, 220668_S_AT, 205659_AT…	2344	561	13528	1.3270975160154042	0.8596898283309938	0.020675813690372746	0.7709967501099646
GOTERM_BP_FAT	GO:0002684~positive regulation of immune system process	63	1.9886363636363635	4.2173584355602946E-4	207540_S_AT, 216705_S_AT, 210754_S_AT, 1552318_AT, 204769_S_AT, 243006_AT, 212486_S_AT, 241808_AT, 1554406_A_AT, 236539_AT, 209031_AT, 202284_S_AT, 216231_S_AT, 210314_X_AT, 227344_AT, 244023_AT, 201925_S_AT, 244845_AT, 203010_AT, 209771_X_AT, 205891_AT, 242974_AT, 205790_AT, 227900_AT, 220704_AT, 201109_S_AT, 205456_AT, 215990_S_AT, 232078_AT, 205926_AT, 34726_AT, 209682_AT, 200807_S_AT, 226333_…	2344	238	13528	1.527705280064244	0.8684746222126248	0.021126849530626268	0.7962782419809189
GOTERM_BP_FAT	GO:0010558~negative regulation of macromolecule biosynthetic process	126	3.977272727272727	4.3754796296059857E-4	213138_AT, 232478_AT, 202133_AT, 207838_X_AT, 1565703_AT, 234351_X_AT, 205397_X_AT, 203821_AT, 228837_AT, 1556059_S_AT, 203046_S_AT, 222494_AT, 219263_AT, 204452_S_AT, 204531_S_AT, 202864_S_AT, 204948_S_AT, 227344_AT, 201170_S_AT, 244845_AT, 213943_AT, 216197_AT, 239411_AT, 215605_AT, 229396_AT, 205101_AT, 203275_AT, 205883_AT, 231815_AT, 215990_S_AT, 220668_S_AT, 205659_AT, 223438_S_AT, 226333_A…	2344	547	13528	1.3294108104398177	0.8781090669445205	0.021684647740130014	0.8260159287202251
GOTERM_BP_FAT	GO:0006917~induction of apoptosis	80	2.525252525252525	4.686703824319785E-4	237035_AT, AFFX-HUMISGF3A/M97935_MA_AT, 224818_AT, 218807_AT, 205397_X_AT, 209515_S_AT, 222073_AT, 202687_S_AT, 217999_S_AT, 204531_S_AT, 204159_AT, 224884_AT, 209508_X_AT, 209230_S_AT, 236561_AT, 209644_X_AT, 202284_S_AT, 235766_X_AT, 236617_AT, 214048_AT, 202695_S_AT, 219787_S_AT, 1563573_AT, 237571_AT, 205512_S_AT, 211296_X_AT, 216379_X_AT, 1556595_AT, 219423_X_AT, 1562511_AT, 239448_AT, 20174…	2344	320	13528	1.4428327645051195	0.8950597551252395	0.022972879051718742	0.8845228714819298
GOTERM_BP_FAT	GO:0048041~focal adhesion formation	10	0.31565656565656564	4.892414897971594E-4	225806_AT, 203110_AT, 225807_AT, 209129_AT, 203038_AT, 205486_AT, 206167_S_AT, 222513_S_AT, 204524_AT, 244035_AT, 210762_S_AT, 1553764_A_AT	2344	16	13528	3.6070819112627985	0.9049486537635574	0.023727619904815422	0.9231764856861835
GOTERM_BP_FAT	GO:0012502~induction of programmed cell death	80	2.525252525252525	5.183504595528896E-4	237035_AT, AFFX-HUMISGF3A/M97935_MA_AT, 224818_AT, 218807_AT, 205397_X_AT, 209515_S_AT, 222073_AT, 202687_S_AT, 217999_S_AT, 204531_S_AT, 204159_AT, 224884_AT, 209508_X_AT, 209230_S_AT, 236561_AT, 209644_X_AT, 202284_S_AT, 235766_X_AT, 236617_AT, 214048_AT, 202695_S_AT, 219787_S_AT, 1563573_AT, 237571_AT, 205512_S_AT, 211296_X_AT, 216379_X_AT, 1556595_AT, 219423_X_AT, 1562511_AT, 239448_AT, 20174…	2344	321	13528	1.4383379583851659	0.9173709232556632	0.024871278220607307	0.9778485545767213
GOTERM_BP_FAT	GO:0050865~regulation of cell activation	49	1.5467171717171717	5.342622199141215E-4	207540_S_AT, 216705_S_AT, 1552318_AT, 241808_AT, 204879_AT, 210875_S_AT, 209354_AT, 209644_X_AT, 202284_S_AT, 210314_X_AT, 227344_AT, 244023_AT, 203010_AT, 209771_X_AT, 205891_AT, 242974_AT, 203744_AT, 227900_AT, 220704_AT, 201109_S_AT, 205456_AT, 227458_AT, 215990_S_AT, 232078_AT, 205926_AT, 209682_AT, 200807_S_AT, 211612_S_AT, 216379_X_AT, 1555691_A_AT, 206295_AT, 209500_X_AT, 205844_AT, 201110…	2344	175	13528	1.6159726962457337	0.9234609025761013	0.025372113702571752	1.0077217240861858
GOTERM_BP_FAT	GO:0002694~regulation of leukocyte activation	47	1.4835858585858586	5.416783721879473E-4	207540_S_AT, 216705_S_AT, 1552318_AT, 241808_AT, 210875_S_AT, 209354_AT, 202284_S_AT, 209644_X_AT, 227344_AT, 210314_X_AT, 244023_AT, 203010_AT, 209771_X_AT, 205891_AT, 242974_AT, 203744_AT, 227900_AT, 220704_AT, 201109_S_AT, 227458_AT, 205456_AT, 215990_S_AT, 232078_AT, 205926_AT, 209682_AT, 200807_S_AT, 216379_X_AT, 211612_S_AT, 206295_AT, 1555691_A_AT, 209500_X_AT, 205844_AT, 201110_S_AT, 2153…	2344	166	13528	1.6340515646202556	0.9261439288519453	0.025468451747236887	1.0216420922763758
GOTERM_BP_FAT	GO:0045619~regulation of lymphocyte differentiation	23	0.726010101010101	5.81194180309455E-4	207540_S_AT, 216705_S_AT, 1552318_AT, 205844_AT, 241808_AT, 217371_S_AT, 204781_S_AT, 205185_AT, 210875_S_AT, 225601_AT, 209644_X_AT, 214438_AT, 227344_AT, 244023_AT, 203010_AT, 209771_X_AT, 203744_AT, 209772_S_AT, 220704_AT, 212549_AT, 203331_S_AT, 215990_S_AT, 206150_AT, 39729_AT, 203233_AT, 1568943_AT, 235213_AT, 216379_X_AT, 201695_S_AT	2344	63	13528	2.1069938783249365	0.9389324918652713	0.027037328741825295	1.0957833420514818
GOTERM_BP_FAT	GO:0001558~regulation of cell growth	53	1.672979797979798	5.820116491904962E-4	229221_AT, 203110_AT, 1565703_AT, 244745_AT, 212014_X_AT, 241808_AT, 205397_X_AT, 228483_S_AT, 210916_S_AT, 218368_S_AT, 203821_AT, 202580_X_AT, 210749_X_AT, 209074_S_AT, 204159_AT, 203372_S_AT, 230378_AT, 202284_S_AT, 209644_X_AT, 243509_AT, 236561_AT, 35666_AT, 224911_S_AT, 226944_AT, 207169_X_AT, 216765_AT, 204489_S_AT, 204490_S_AT, 214629_X_AT, 228496_S_AT, 214321_AT, 209835_X_AT, 233401_AT, …	2344	194	13528	1.5767038457478626	0.9391722288274357	0.02681554292009436	1.0973165566019571
GOTERM_BP_FAT	GO:0002521~leukocyte differentiation	39	1.231060606060606	6.167616067078441E-4	207540_S_AT, 216705_S_AT, 212249_AT, 1552318_AT, 207655_S_AT, 241808_AT, 205051_S_AT, 204951_AT, 236539_AT, 208960_S_AT, 231776_AT, 227344_AT, 244023_AT, 244845_AT, 203010_AT, 209771_X_AT, 205885_S_AT, 212240_S_AT, 205205_AT, 220704_AT, 1559078_AT, 205456_AT, 244035_AT, 215990_S_AT, 205659_AT, 233302_AT, 1553678_A_AT, 216379_X_AT, 208961_S_AT, 1553530_A_AT, 1555779_A_AT, 201746_AT, 1556385_AT, 21…	2344	131	13528	1.7181825287236536	0.9485385143425588	0.028125008471129642	1.1624714819551074
GOTERM_BP_FAT	GO:0006695~cholesterol biosynthetic process	13	0.4103535353535354	6.190029961113685E-4	202540_S_AT, 208881_X_AT, 214917_AT, 204615_X_AT, 202245_AT, 202275_AT, 202003_S_AT, 210950_S_AT, 201790_S_AT, 201791_S_AT, 205822_S_AT, 227892_AT, 201275_AT, 215093_AT, 209799_AT, 216607_S_AT, 202539_S_AT	2344	26	13528	2.885665529010239	0.9490905700437847	0.02796077006078579	1.1666726106769776
GOTERM_BP_FAT	GO:0051338~regulation of transferase activity	90	2.840909090909091	6.397515866609143E-4	202540_S_AT, 207540_S_AT, 1555326_A_AT, 203110_AT, 218807_AT, 205051_S_AT, 209304_X_AT, 228955_AT, 222565_S_AT, 230212_AT, 204159_AT, 236561_AT, 209799_AT, 209644_X_AT, 202284_S_AT, 214352_S_AT, 200784_S_AT, 204009_S_AT, 208891_AT, 225011_AT, 211675_S_AT, 238933_AT, 231120_X_AT, 221526_X_AT, 202023_AT, 201109_S_AT, 206254_AT, 1569369_AT, 237571_AT, 216379_X_AT, 222802_AT, 223551_AT, 222405_AT, 22…	2344	372	13528	1.3962897721017287	0.9539280013911786	0.028616067533348888	1.2055545213339514
GOTERM_BP_FAT	GO:0009890~negative regulation of biosynthetic process	130	4.103535353535354	6.795949238470533E-4	213138_AT, 1552318_AT, 232478_AT, 202133_AT, 207838_X_AT, 1565703_AT, 234351_X_AT, 205397_X_AT, 203821_AT, 228837_AT, 1556059_S_AT, 203046_S_AT, 222494_AT, 219263_AT, 204452_S_AT, 204531_S_AT, 202864_S_AT, 209799_AT, 204948_S_AT, 227344_AT, 201170_S_AT, 244845_AT, 213943_AT, 216197_AT, 239411_AT, 215605_AT, 229396_AT, 205101_AT, 203275_AT, 205883_AT, 231815_AT, 215990_S_AT, 220668_S_AT, 205659_AT…	2344	573	13528	1.3093770288702655	0.961966312876523	0.030091989783776918	1.2801784913765157
GOTERM_BP_FAT	GO:0002520~immune system development	70	2.20959595959596	7.211014799051821E-4	207540_S_AT, 212249_AT, 216705_S_AT, 239954_AT, 210754_S_AT, 1552318_AT, 205051_S_AT, 204951_AT, 208960_S_AT, 231776_AT, 236561_AT, 221477_S_AT, 227344_AT, 244845_AT, 207474_AT, 205885_S_AT, 212240_S_AT, 209098_S_AT, 202275_AT, 205883_AT, 1559078_AT, 215990_S_AT, 205659_AT, 1553678_A_AT, 224848_AT, 216841_S_AT, 204779_S_AT, 216379_X_AT, 224760_AT, 208961_S_AT, 1553530_A_AT, 1555779_A_AT, 201746_A…	2344	276	13528	1.4637433842805558	0.9688527066329008	0.031610240817603885	1.3578607775252216
GOTERM_BP_FAT	GO:0045597~positive regulation of cell differentiation	60	1.893939393939394	7.721046762404733E-4	217681_AT, 207540_S_AT, 201465_S_AT, 216705_S_AT, 210754_S_AT, 1552318_AT, 1565703_AT, 225990_AT, 1555355_A_AT, 229638_AT, 241808_AT, 218137_S_AT, 210655_S_AT, 205397_X_AT, 205051_S_AT, 218368_S_AT, 201268_AT, 203528_AT, 235795_AT, 231776_AT, 231823_S_AT, 209589_S_AT, 243509_AT, 227344_AT, 213523_AT, 244023_AT, 1569149_AT, 203010_AT, 206018_AT, 203370_S_AT, 205266_AT, 233007_AT, 209098_S_AT, 2369…	2344	229	13528	1.5121391418394265	0.9756320262113817	0.033503739213669004	1.4532373696617529
GOTERM_BP_FAT	GO:0000910~cytokinesis	17	0.5366161616161615	8.116432531505373E-4	212413_AT, 214766_S_AT, 213434_AT, 213666_AT, 205603_S_AT, 202240_AT, 218039_AT, 232344_AT, 204246_S_AT, 233006_AT, 205726_AT, 218009_S_AT, 201022_S_AT, 212415_AT, 206200_S_AT, 209464_AT, 202094_AT, 212744_AT, 201021_S_AT, 202095_S_AT, 222077_S_AT, 38158_AT, 214298_X_AT	2344	41	13528	2.392990926496296	0.9798545588512925	0.034875311498968165	1.5271148712980076
GOTERM_BP_FAT	GO:0045444~fat cell differentiation	20	0.6313131313131313	9.369495530225204E-4	207175_AT, 244665_AT, 205528_S_AT, 209270_AT, 201656_AT, 222530_S_AT, 226216_AT, 228648_AT, 212744_AT, 205160_AT, 218498_S_AT, 212762_S_AT, 228662_AT, 236094_AT, 229309_AT, 209945_S_AT, 210385_S_AT, 206170_AT, 210001_S_AT, 218434_S_AT, 226572_AT, 1561963_AT, 221589_S_AT, 221588_X_AT, 214012_AT	2344	53	13528	2.177860776611501	0.988978447104404	0.03979812950090833	1.760902212611537
GOTERM_BP_FAT	GO:0030217~T cell differentiation	23	0.726010101010101	9.417906785153837E-4	207540_S_AT, 201746_AT, 1552318_AT, 241808_AT, 204951_AT, 217371_S_AT, 219498_S_AT, 236539_AT, 32137_AT, 204781_S_AT, 231776_AT, 1554078_S_AT, 204890_S_AT, 227344_AT, 244023_AT, 203010_AT, 210347_S_AT, 201416_AT, 205205_AT, 220704_AT, 219497_S_AT, 212549_AT, 205456_AT, 1559078_AT, 244035_AT, 233302_AT, 205789_AT, 235213_AT	2344	65	13528	2.0421632974534	0.989232311465255	0.03964972507297415	1.7699238739456336
GOTERM_BP_FAT	GO:0034330~cell junction organization	21	0.6628787878787878	9.492065512590787E-4	239448_AT, 203110_AT, 209129_AT, 244665_AT, 205397_X_AT, 226701_AT, 201656_AT, 203254_S_AT, 204967_AT, 205486_AT, 203917_AT, 204524_AT, 210762_S_AT, 218915_AT, 236930_AT, 206167_S_AT, 244035_AT, 225806_AT, 200771_AT, 225807_AT, 203038_AT, 201005_AT, 222513_S_AT, 209747_AT, 1553764_A_AT	2344	57	13528	2.1262798634812285	0.9896099027584488	0.039609266209025606	1.7837421740721005
GOTERM_BP_FAT	GO:0016310~phosphorylation	173	5.460858585858586	9.661363878049141E-4	1555326_A_AT, 210754_S_AT, 203110_AT, 204825_AT, 202894_AT, AFFX-HUMISGF3A/M97935_MA_AT, 204641_AT, 219546_AT, 205051_S_AT, 209304_X_AT, 226853_AT, 209799_AT, 203856_AT, 222547_AT, 213324_AT, 201142_AT, 203213_AT, 205447_S_AT, 244373_AT, 211675_S_AT, 214007_S_AT, 204604_AT, 202695_S_AT, 201109_S_AT, 206254_AT, 224848_AT, 213960_AT, 232060_AT, 208824_X_AT, 208779_X_AT, 228948_AT, 203777_S_AT, 1555…	2344	800	13528	1.2480503412969284	0.9904230464904519	0.03995526942135563	1.815281333929497
GOTERM_BP_FAT	GO:0007346~regulation of mitotic cell cycle	43	1.3573232323232325	9.81680314068562E-4	203362_S_AT, 204641_AT, 205397_X_AT, 1563217_AT, 203755_AT, 203324_S_AT, 213226_AT, 209644_X_AT, 215942_S_AT, 202094_AT, 203010_AT, 202095_S_AT, 203213_AT, 218349_S_AT, 206018_AT, 230229_AT, 205167_S_AT, 218039_AT, 244035_AT, 206254_AT, 215990_S_AT, 204612_AT, 237571_AT, 203967_AT, 222802_AT, 228868_X_AT, 239448_AT, 201746_AT, 223159_S_AT, 202954_AT, 210306_AT, 210858_X_AT, 203968_S_AT, 211080_S_…	2344	152	13528	1.632679180887372	0.9911134764313734	0.040239469139121686	1.8442301872711453
GOTERM_BP_FAT	GO:0030278~regulation of ossification	26	0.8207070707070708	0.0010819847949679272	239448_AT, 217681_AT, 203110_AT, 243000_AT, 228834_AT, 219546_AT, 202704_AT, 205397_X_AT, 1562235_S_AT, 226853_AT, 211518_S_AT, 212151_AT, 229265_AT, 212195_AT, 210993_S_AT, 204452_S_AT, 204451_AT, 229088_AT, 212148_AT, 1569149_AT, 232144_AT, 203370_S_AT, 243808_AT, 1569150_X_AT, 235287_AT, 239210_AT, 1554676_AT, 214326_X_AT, 235538_AT, 1559583_AT, 205253_AT, 206170_AT, 210145_AT, 244035_AT, 2425…	2344	78	13528	1.9237770193401595	0.994516884610713	0.04388780673392978	2.030841924968363
GOTERM_BP_FAT	GO:0018108~peptidyl-tyrosine phosphorylation	18	0.5681818181818182	0.0011603941991810743	207540_S_AT, AFFX-HUMISGF3A/M97935_3_AT, 203110_AT, 210754_S_AT, 243006_AT, AFFX-HUMISGF3A/M97935_MA_AT, 212486_S_AT, 202626_S_AT, 205051_S_AT, 225098_AT, 1007_S_AT, 210749_X_AT, AFFX-HUMISGF3A/M97935_5_AT, 226216_AT, 209589_S_AT, 244023_AT, 213324_AT, 203010_AT, 200887_S_AT, 239695_AT, 207169_X_AT, 205498_AT, 206254_AT, 227629_AT, 214053_AT, 214683_S_AT, 208779_X_AT, 216113_AT	2344	46	13528	2.2583469357471433	0.9962409007268894	0.04660203529143103	2.1764848240720003
GOTERM_BP_FAT	GO:0032355~response to estradiol stimulus	20	0.6313131313131313	0.0012141305986988365	228006_AT, 205498_AT, 205009_AT, 235680_AT, 201044_X_AT, 212549_AT, 206825_AT, 211518_S_AT, 219478_AT, 210001_S_AT, 213226_AT, 209283_AT, 226216_AT, 202986_AT, 203372_S_AT, 204092_S_AT, 236191_AT, 205440_S_AT, 204748_AT, 213523_AT, 203418_AT, 225289_AT	2344	54	13528	2.137530021489066	0.9970978441619177	0.048305338191902636	2.27617995822601
GOTERM_BP_FAT	GO:0010035~response to inorganic substance	54	1.7045454545454544	0.001277644888146913	201465_S_AT, 1555326_A_AT, 216705_S_AT, 209351_AT, 203110_AT, AFFX-HUMISGF3A/M97935_MA_AT, 224972_AT, 212312_AT, 214040_S_AT, 210944_S_AT, 201287_S_AT, 208581_X_AT, AFFX-HUMISGF3A/M97935_5_AT, 219786_AT, 1556190_S_AT, 201300_S_AT, 206200_S_AT, 202284_S_AT, 221477_S_AT, 211890_X_AT, 204621_S_AT, 203560_AT, 205803_S_AT, 201109_S_AT, 210145_AT, 244035_AT, 1562921_AT, 221584_S_AT, 209460_AT, 216841_S…	2344	205	13528	1.5202530591858818	0.9978625092031222	0.05035295625723524	2.393891543235349
GOTERM_BP_FAT	GO:0007259~JAK-STAT cascade	16	0.5050505050505051	0.0013965273653596998	240370_AT, 205498_AT, 203110_AT, AFFX-HUMISGF3A/M97935_3_AT, AFFX-HUMISGF3A/M97935_MA_AT, 1559156_AT, 1556385_AT, 235680_AT, 204786_S_AT, 212549_AT, 219187_AT, 212195_AT, 210001_S_AT, 32836_AT, AFFX-HUMISGF3A/M97935_5_AT, 227629_AT, 211000_S_AT, 203372_S_AT, 227125_AT, 225289_AT, 203010_AT, 200887_S_AT	2344	39	13528	2.3677255622648117	0.9987941781842296	0.05446554404169268	2.6138566026704724
GOTERM_BP_FAT	GO:0016044~membrane organization	90	2.840909090909091	0.0014051587193550865	235746_S_AT, 1552318_AT, 209300_S_AT, 229773_AT, 224818_AT, 1559154_AT, 212312_AT, 218807_AT, 226806_S_AT, 1554406_A_AT, 228955_AT, 211968_S_AT, 211016_X_AT, 203324_S_AT, 239453_AT, 214352_S_AT, 1569149_AT, 200784_S_AT, 217173_S_AT, 204009_S_AT, 203370_S_AT, 1566142_AT, 205613_AT, 1565776_AT, 233401_AT, 230389_AT, 201109_S_AT, 209684_AT, 223454_AT, 207277_AT, 237571_AT, 216379_X_AT, 201005_AT, 23…	2344	381	13528	1.3633065491386958	0.9988432724626093	0.05435270972978834	2.6298086684089617
GOTERM_BP_FAT	GO:0048584~positive regulation of response to stimulus	60	1.893939393939394	0.001682563736136984	207540_S_AT, 235392_AT, 216705_S_AT, 210754_S_AT, 1552318_AT, 204769_S_AT, 243006_AT, 212486_S_AT, 205397_X_AT, 1554406_A_AT, 236539_AT, 229436_X_AT, 204531_S_AT, 209031_AT, 202859_X_AT, 211506_S_AT, 226440_AT, 216231_S_AT, 244023_AT, 201925_S_AT, 213324_AT, 203010_AT, 209771_X_AT, 205891_AT, 205790_AT, 238933_AT, 201109_S_AT, 205456_AT, 210145_AT, 823_AT, 232078_AT, 205926_AT, 34726_AT, 200807_S…	2344	236	13528	1.4672875571238504	0.999695933412208	0.06422406029494021	3.1411795851429725
GOTERM_BP_FAT	GO:0050870~positive regulation of T cell activation	25	0.7891414141414141	0.001694766770483523	207540_S_AT, 206295_AT, 1555691_A_AT, 216705_S_AT, 1552318_AT, 205844_AT, 241808_AT, 241716_AT, 217371_S_AT, 212195_AT, 1554078_S_AT, 204890_S_AT, 214438_AT, 227344_AT, 244023_AT, 203010_AT, 209771_X_AT, 242974_AT, 210018_X_AT, 209772_S_AT, 1559583_AT, 220704_AT, 212549_AT, 205821_AT, 205456_AT, 203233_AT, 210038_AT, 200807_S_AT, 211000_S_AT, 235213_AT, 216379_X_AT, 201695_S_AT	2344	76	13528	1.8984641638225257	0.9997132923492434	0.06416627203569036	3.1636162501134435
GOTERM_BP_FAT	GO:0006631~fatty acid metabolic process	52	1.6414141414141417	0.001700409319550816	200831_S_AT, 207540_S_AT, 223211_AT, 207175_AT, 205768_S_AT, 212848_S_AT, 226806_S_AT, 1553970_S_AT, 226978_AT, 204879_AT, 202077_AT, 205246_AT, 206932_AT, 204531_S_AT, 209799_AT, 244023_AT, 203010_AT, 216080_S_AT, 201956_S_AT, 210145_AT, 207275_S_AT, 223438_S_AT, 205073_AT, 214366_S_AT, 212262_AT, 227892_AT, 1557419_A_AT, 204256_AT, 212186_AT, 222802_AT, 201847_AT, 201035_S_AT, 209785_S_AT, 2271…	2344	198	13528	1.515703106146792	0.9997209804371131	0.06387086196778768	3.1739890530412262
GOTERM_BP_FAT	GO:0030323~respiratory tube development	31	0.9785353535353536	0.001735135748255413	160020_AT, 200803_S_AT, 230791_AT, 216705_S_AT, 212171_X_AT, 200846_S_AT, 209757_S_AT, 231382_AT, 1570151_AT, 205648_AT, 211467_S_AT, 240666_AT, 204879_AT, 211518_S_AT, 204298_S_AT, 205117_AT, 201790_S_AT, 203046_S_AT, 236256_AT, 1566243_AT, 201791_S_AT, 203324_S_AT, 205559_S_AT, 236561_AT, 205404_AT, 244845_AT, 213425_AT, 235103_AT, 200879_S_AT, 213844_AT, 210513_S_AT, 209289_AT, 213029_AT, 2370…	2344	102	13528	1.75403198822191	0.9997639614495654	0.06462908080232643	3.237804125971444
GOTERM_BP_FAT	GO:0016481~negative regulation of transcription	105	3.3143939393939394	0.0017382371485102034	213138_AT, 232478_AT, 202133_AT, 1565703_AT, 207838_X_AT, 234351_X_AT, 205397_X_AT, 228837_AT, 1556059_S_AT, 203046_S_AT, 222494_AT, 204452_S_AT, 204531_S_AT, 202864_S_AT, 204948_S_AT, 227344_AT, 201170_S_AT, 244845_AT, 213943_AT, 216197_AT, 239411_AT, 215605_AT, 229396_AT, 205101_AT, 203275_AT, 205883_AT, 231815_AT, 215990_S_AT, 220668_S_AT, 205659_AT, 223438_S_AT, 203038_AT, 212637_S_AT, 241355…	2344	459	13528	1.3202391309197172	0.9997674617889664	0.06424392904976106	3.243501480406974
GOTERM_BP_FAT	GO:0030335~positive regulation of cell migration	28	0.8838383838383838	0.0017559339832839008	239448_AT, 235392_AT, 1555326_A_AT, 212249_AT, 212171_X_AT, 203110_AT, 209129_AT, 232530_AT, 201110_S_AT, 205397_X_AT, 205051_S_AT, 215723_S_AT, 204879_AT, 203821_AT, 225330_AT, 218995_S_AT, 212195_AT, 227314_AT, 200733_S_AT, 209184_S_AT, 242979_AT, 226216_AT, 209542_X_AT, 232567_AT, 224999_AT, 239911_AT, 238933_AT, 210513_S_AT, 211577_S_AT, 212240_S_AT, 201109_S_AT, 244035_AT, 205659_AT, 223454_…	2344	89	13528	1.8156996587030718	0.999786464832665	0.06438282751663271	3.2760049556147974
GOTERM_BP_FAT	GO:0010038~response to metal ion	37	1.167929292929293	0.0018029234279102707	1555326_A_AT, 203110_AT, 209351_AT, 205009_AT, 212312_AT, 214040_S_AT, 201110_S_AT, 214475_X_AT, 201415_AT, 210944_S_AT, 208581_X_AT, 204932_AT, 201287_S_AT, 242679_AT, 204326_X_AT, 200623_S_AT, 203178_AT, 219786_AT, 1556190_S_AT, 226216_AT, 201300_S_AT, 206200_S_AT, 204748_AT, 211890_X_AT, 203560_AT, 203775_AT, 228006_AT, 224999_AT, 201189_S_AT, 206461_X_AT, 205803_S_AT, 201109_S_AT, 201044_X_AT…	2344	129	13528	1.6553430166415322	0.9998297230073199	0.06555034929269321	3.362259484783914
GOTERM_BP_FAT	GO:0040017~positive regulation of locomotion	30	0.946969696969697	0.0018526422981087467	239448_AT, 235392_AT, 212249_AT, 1555326_A_AT, 212171_X_AT, 203110_AT, 209129_AT, 232530_AT, 201110_S_AT, 205397_X_AT, 205051_S_AT, 215723_S_AT, 204879_AT, 203821_AT, 225330_AT, 218995_S_AT, 228850_S_AT, 212195_AT, 227314_AT, 200733_S_AT, 209184_S_AT, 242979_AT, 226216_AT, 202859_X_AT, 211506_S_AT, 209542_X_AT, 232567_AT, 224999_AT, 239911_AT, 238933_AT, 210513_S_AT, 211577_S_AT, 212240_S_AT, 201…	2344	98	13528	1.7667339973532075	0.9998659931908261	0.06679355897984507	3.4534448550268104
GOTERM_BP_FAT	GO:0051789~response to protein stimulus	32	1.0101010101010102	0.0019130115583641813	211015_S_AT, 214359_S_AT, 214328_S_AT, 210754_S_AT, 226455_AT, 202357_S_AT, 204622_X_AT, 212913_AT, 212312_AT, 202626_S_AT, 241716_AT, 244447_AT, 211968_S_AT, 215537_X_AT, 208662_S_AT, 210749_X_AT, 1007_S_AT, 227314_AT, 204781_S_AT, 211016_X_AT, 117_AT, 201865_X_AT, 226216_AT, 201866_S_AT, 218498_S_AT, 221891_X_AT, 204621_S_AT, 211538_S_AT, 207169_X_AT, 211969_AT, 228759_AT, 210211_S_AT, 228897_A…	2344	107	13528	1.726005550062199	0.9998998141265422	0.06838392643877722	3.5640536894622876
[truncated: 474 more rows]

## Sheet: Table S3 GO_BP_7_9
Category	Term	Count	%	PValue	Genes	List Total	Pop Hits	Pop Total	Fold Enrichment	Bonferroni	Benjamini	FDR
[truncated: 590 more rows]

## Sheet: Table 4 GO_BP_10_13
Category	Term	Count	%	PValue	Genes	List Total	Pop Hits	Pop Total	Fold Enrichment	Bonferroni	Benjamini	FDR
[truncated: 472 more rows]
