# Supplementary material for: Molecular profiling of patient-derived breast cancer xenografts
Source: Breast Cancer Res. 2012 Jan 16;14(1):R11. doi: 10.1186/bcr3095 (PMC3496128; doi:10.1186/bcr3095)
Supplement: Additional file 3 — Supplementary Table 1. List of genes differentially expressed between patient tumors and xenografts (common to 10 to 13 pairs). [file bcr3095-S3.XLS]

## Sheet: Table S1 Gene diff expressed
Probe.Set.ID	Gene.Symbol	Chromosomal.Location	Gene.Title	Perc_Sign_Residual	Up_Down_Regulated
201540_at	FHL1	chrXq26	four and a half LIM domains 1	13	0
204787_at	VSIG4	chrXq12-q13.3	V-set and immunoglobulin domain containing 4	13	0
223620_at	GPR34	chrXp11.4-p11.3	G protein-coupled receptor 34	13	0
203325_s_at	COL5A1	chr9q34.2-q34.3	collagen, type V, alpha 1	13	0
212489_at	COL5A1	chr9q34.2-q34.3	collagen, type V, alpha 1	13	0
213001_at	ANGPTL2	chr9q34	angiopoietin-like 2	13	0
201809_s_at	ENG	chr9q33-q34.1	endoglin	13	0
219087_at	ASPN	chr9q22	asporin	13	0
203761_at	SLA	chr8q22.3-qter|8q24	Src-like-adaptor	13	0
206584_at	LY96	chr8q21.11	lymphocyte antigen 96	13	0
212344_at	SULF1	chr8q13.2-q13.3	sulfatase 1	13	0
212353_at	SULF1	chr8q13.2-q13.3	sulfatase 1	13	0
212354_at	SULF1	chr8q13.2-q13.3	sulfatase 1	13	0
213139_at	SNAI2	chr8q11	snail homolog 2 (Drosophila)	13	0
202998_s_at	LOXL2	chr8p21.3-p21.2	lysyl oxidase-like 2	13	0
209496_at	RARRES2	chr7q36.1	retinoic acid receptor responder (tazarotene induced) 2	13	0
218345_at	TMEM176A	chr7q36.1	transmembrane protein 176A	13	0
232024_at	GIMAP2	chr7q36.1	GTPase, IMAP family member 2	13	0
202404_s_at	COL1A2	chr7q22.1	collagen, type I, alpha 2	13	0
229218_at	COL1A2	chr7q22.1	collagen, type I, alpha 2	13	0
227265_at	FGL2	chr7q11.23	fibrinogen-like 2	13	0
204051_s_at	SFRP4	chr7p14.1	secreted frizzled-related protein 4	13	0
201792_at	AEBP1	chr7p13	AE binding protein 1	13	0
203083_at	THBS2	chr6q27	thrombospondin 2	13	0
226930_at	FNDC1	chr6q25	fibronectin type III domain containing 1	13	0
234994_at	TMEM200A	chr6q23.1	transmembrane protein 200A	13	0
221760_at	MAN1A1	chr6q22	Mannosidase, alpha, class 1A, member 1	13	0
201667_at	GJA1	chr6q21-q23.2	gap junction protein, alpha 1, 43kDa	13	0
205941_s_at	COL10A1	chr6q21-q22	collagen, type X, alpha 1	13	0
225664_at	COL12A1	chr6q12-q13	collagen, type XII, alpha 1	13	0
231766_s_at	COL12A1	chr6q12-q13	collagen, type XII, alpha 1	13	0
201137_s_at	HLA-DPB1	chr6p21.3	major histocompatibility complex, class II, DP beta 1	13	0
203290_at	HLA-DQA1	chr6p21.3	major histocompatibility complex, class II, DQ alpha 1	13	0
203932_at	HLA-DMB	chr6p21.3	major histocompatibility complex, class II, DM beta	13	0
204670_x_at	HLA-DRB1 /// HLA-DRB4	chr6p21.3	major histocompatibility complex, class II, DR beta 1 /// major histocompatibility complex, class II, DR beta 4	13	0
208894_at	HLA-DRA	chr6p21.3	major histocompatibility complex, class II, DR alpha	13	0
209312_x_at	HLA-DRB1 /// HLA-DRB4 /// HLA-DRB5	chr6p21.3	major histocompatibility complex, class II, DR beta 1 /// major histocompatibility complex, class II, DR beta 4 /// major histocompatibility complex, class II, DR beta 5	13	0
209823_x_at	HLA-DQB1	chr6p21.3	major histocompatibility complex, class II, DQ beta 1	13	0
210982_s_at	HLA-DRA	chr6p21.3	major histocompatibility complex, class II, DR alpha	13	0
211654_x_at	HLA-DQB1	chr6p21.3	major histocompatibility complex, class II, DQ beta 1	13	0
211656_x_at	HLA-DQB1 /// LOC100294318	chr6p21.3	major histocompatibility complex, class II, DQ beta 1 /// similar to major histocompatibility complex, class II, DQ beta 1	13	0
211990_at	HLA-DPA1	chr6p21.3	major histocompatibility complex, class II, DP alpha 1	13	0
211991_s_at	HLA-DPA1	chr6p21.3	major histocompatibility complex, class II, DP alpha 1	13	0
212671_s_at	HLA-DQA1 /// HLA-DQA2 /// LOC100294224 /// LOC100294317	chr6p21.3	major histocompatibility complex, class II, DQ alpha 1 /// major histocompatibility complex, class II, DQ alpha 2 /// similar to MHC class II antigen /// similar to MHC HLA-DQ alpha	13	0
212998_x_at	HLA-DQB1 /// LOC100294318	chr6p21.3	major histocompatibility complex, class II, DQ beta 1 /// similar to major histocompatibility complex, class II, DQ beta 1	13	0
215193_x_at	HLA-DRB1 /// HLA-DRB3 /// HLA-DRB4	chr6p21.3	major histocompatibility complex, class II, DR beta 1 /// major histocompatibility complex, class II, DR beta 3 /// major histocompatibility complex, class II, DR beta 4	13	0
217478_s_at	HLA-DMA /// HLA-DMB	chr6p21.3	major histocompatibility complex, class II, DM alpha /// major histocompatibility complex, class II, DM beta	13	0
212950_at	GPR116	chr6p12.3	G protein-coupled receptor 116	13	0
212951_at	GPR116	chr6p12.3	G protein-coupled receptor 116	13	0
209619_at	CD74	chr5q32	CD74 molecule, major histocompatibility complex, class II invariant chain	13	0
201506_at	TGFBI	chr5q31	transforming growth factor, beta-induced, 68kDa	13	0
218002_s_at	CXCL14	chr5q31	chemokine (C-X-C motif) ligand 14	13	0
222484_s_at	CXCL14	chr5q31	chemokine (C-X-C motif) ligand 14	13	0
215446_s_at	LOX	chr5q23.2	lysyl oxidase	13	0
201743_at	CD14	chr5q22-q32|5q31.1	CD14 molecule	13	0
204619_s_at	VCAN	chr5q14.3	versican	13	0
204620_s_at	VCAN	chr5q14.3	versican	13	0
211571_s_at	VCAN	chr5q14.3	versican	13	0
215646_s_at	VCAN	chr5q14.3	versican	13	0
221731_x_at	VCAN	chr5q14.3	versican	13	0
209199_s_at	MEF2C	chr5q14	myocyte enhancer factor 2C	13	0
201278_at	DAB2	chr5p13	disabled homolog 2, mitogen-responsive phosphoprotein (Drosophila)	13	0
201279_s_at	DAB2	chr5p13	disabled homolog 2, mitogen-responsive phosphoprotein (Drosophila)	13	0
201280_s_at	DAB2	chr5p13	disabled homolog 2, mitogen-responsive phosphoprotein (Drosophila)	13	0
210757_x_at	DAB2	chr5p13	disabled homolog 2, mitogen-responsive phosphoprotein (Drosophila)	13	0
223121_s_at	SFRP2	chr4q31.3	secreted frizzled-related protein 2	13	0
223122_s_at	SFRP2	chr4q31.3	secreted frizzled-related protein 2	13	0
200795_at	SPARCL1	chr4q22.1	SPARC-like 1 (hevin)	13	0
209875_s_at	SPP1	chr4q21-q25	secreted phosphoprotein 1	13	0
212592_at	IGJ	chr4q21	immunoglobulin J polypeptide, linker protein for immunoglobulin alpha and mu polypeptides	13	0
203131_at	PDGFRA	chr4q11-q13	platelet-derived growth factor receptor, alpha polypeptide	13	0
203934_at	KDR	chr4q11-q12	kinase insert domain receptor (a type III receptor tyrosine kinase)	13	0
213069_at	HEG1	chr3q21.2	HEG homolog 1 (zebrafish)	13	0
202957_at	HCLS1	chr3q13	hematopoietic cell-specific Lyn substrate 1	13	0
208944_at	TGFBR2	chr3p22	transforming growth factor, beta receptor II (70/80kDa)	13	0
205098_at	CCR1	chr3p21	chemokine (C-C motif) receptor 1	13	0
201438_at	COL6A3	chr2q37	collagen, type VI, alpha 3	13	0
214701_s_at	FN1	chr2q34	fibronectin 1	13	0
213416_at	ITGA4	chr2q31.3	integrin, alpha 4 (antigen CD49D, alpha 4 subunit of VLA-4 receptor)	13	0
202664_at	WIPF1	chr2q31.1	WAS/WASL interacting protein family, member 1	13	0
202665_s_at	WIPF1	chr2q31.1	WAS/WASL interacting protein family, member 1	13	0
201852_x_at	COL3A1	chr2q31	collagen, type III, alpha 1	13	0
211161_s_at	COL3A1	chr2q31	collagen, type III, alpha 1	13	0
215076_s_at	COL3A1	chr2q31	collagen, type III, alpha 1	13	0
232458_at	COL3A1	chr2q31	Collagen, type III, alpha 1	13	0
202435_s_at	CYP1B1	chr2p21	cytochrome P450, family 1, subfamily B, polypeptide 1	13	0
202436_s_at	CYP1B1	chr2p21	cytochrome P450, family 1, subfamily B, polypeptide 1	13	0
202437_s_at	CYP1B1	chr2p21	cytochrome P450, family 1, subfamily B, polypeptide 1	13	0
214669_x_at	IGKC	chr2p12	Immunoglobulin kappa constant	13	0
214777_at	IGKV4-1	chr2p12	immunoglobulin kappa variable 4-1	13	0
214836_x_at	IGK@ /// IGKC	chr2p12	immunoglobulin kappa locus /// immunoglobulin kappa constant	13	0
216576_x_at	IGK@ /// IGKC /// IGKV1-5 /// LOC652694	chr2p12	immunoglobulin kappa locus /// immunoglobulin kappa constant /// immunoglobulin kappa variable 1-5 /// similar to Ig kappa chain V-I region HK102 precursor	13	0
221651_x_at	IGK@ /// IGKC	chr2p12	immunoglobulin kappa locus /// immunoglobulin kappa constant	13	0
221671_x_at	IGK@ /// IGKC	chr2p12	immunoglobulin kappa locus /// immunoglobulin kappa constant	13	0
224795_x_at	IGK@ /// IGKC	chr2p12	immunoglobulin kappa locus /// immunoglobulin kappa constant	13	0
211644_x_at	IGK@ /// IGKC /// IGKV3-20 /// IGKV3D-11 /// IGKV3D-15 /// LOC100291682 /// LOC440871	chr2p11.2 /// chr2p12	immunoglobulin kappa locus /// immunoglobulin kappa constant /// immunoglobulin kappa variable 3-20 /// immunoglobulin kappa variable 3D-11 /// immunoglobulin kappa variable 3D-15 (gene/pseudogene) /// similar to hCG1686089 /// similar to hCG2043206	13	0
201147_s_at	TIMP3	chr22q12.1-q13.2|22q12.3	TIMP metallopeptidase inhibitor 3	13	0
213502_x_at	LOC91316	chr22q11.23	glucuronidase, beta/ immunoglobulin lambda-like polypeptide 1 pseudogene	13	0
203878_s_at	MMP11	chr22q11.2|22q11.23	matrix metallopeptidase 11 (stromelysin 3)	13	0
215946_x_at	IGLL3	chr22q11.2|22q11.23	immunoglobulin lambda-like polypeptide 3	13	0
215121_x_at	IGL@ /// IGLV1-44	chr22q11.1-q11.2 /// chr22q11.2	immunoglobulin lambda locus /// immunoglobulin lambda variable 1-44	13	0
215379_x_at	IGL@ /// IGLV1-44	chr22q11.1-q11.2 /// chr22q11.2	immunoglobulin lambda locus /// immunoglobulin lambda variable 1-44	13	0
216984_x_at	IGL@ /// IGLV2-18 /// IGLV2-23 /// LOC100293440	chr22q11.1-q11.2 /// chr22q11.2	immunoglobulin lambda locus /// immunoglobulin lambda variable 2-18 /// immunoglobulin lambda variable 2-23 /// similar to Ig lambda chain	13	0
209138_x_at	IGL@	chr22q11.1-q11.2	Immunoglobulin lambda locus	13	0
214677_x_at	IGL@	chr22q11.1-q11.2	immunoglobulin lambda locus	13	0
216560_x_at	IGL@	chr22q11.1-q11.2	immunoglobulin lambda locus	13	0
220330_s_at	SAMSN1	chr21q11	SAM domain, SH3 domain and nuclear localization signals 1	13	0
202878_s_at	CD93	chr20p11.21	CD93 molecule	13	0
202007_at	NID1	chr1q43	nidogen 1	13	0
202008_s_at	NID1	chr1q43	nidogen 1	13	0
215388_s_at	CFH /// CFHR1	chr1q32	complement factor H /// complement factor H-related 1	13	0
212588_at	PTPRC	chr1q31-q32	protein tyrosine phosphatase, receptor type, C	13	0
202988_s_at	RGS1	chr1q31	regulator of G-protein signaling 1	13	0
216834_at	RGS1	chr1q31	regulator of G-protein signaling 1	13	0
214768_x_at	FAM20B	chr1q25	Family with sequence similarity 20, member B	13	0
226695_at	PRRX1	chr1q24	paired related homeobox 1	13	0
209070_s_at	RGS5	chr1q23.1	regulator of G-protein signaling 5	13	0
209071_s_at	RGS5	chr1q23.1	regulator of G-protein signaling 5	13	0
1554899_s_at	FCER1G	chr1q23	Fc fragment of IgE, high affinity I, receptor for; gamma polypeptide	13	0
204006_s_at	FCGR3A /// FCGR3B	chr1q23	Fc fragment of IgG, low affinity IIIa, receptor (CD16a) /// Fc fragment of IgG, low affinity IIIb, receptor (CD16b)	13	0
204232_at	FCER1G	chr1q23	Fc fragment of IgE, high affinity I, receptor for; gamma polypeptide	13	0
210889_s_at	FCGR2B	chr1q23	Fc fragment of IgG, low affinity IIb, receptor (CD32)	13	0
202450_s_at	CTSK	chr1q21	cathepsin K	13	0
202902_s_at	CTSS	chr1q21	cathepsin S	13	0
213422_s_at	MXRA8	chr1p36.33	matrix-remodelling associated 8	13	0
202953_at	C1QB	chr1p36.12	complement component 1, q subcomponent, B chain	13	0
218232_at	C1QA	chr1p36.12	complement component 1, q subcomponent, A chain	13	0
225353_s_at	C1QC	chr1p36.11	complement component 1, q subcomponent, C chain	13	0
219134_at	ELTD1	chr1p33-p32	EGF, latrophilin and seven transmembrane domain containing 1	13	0
204320_at	COL11A1	chr1p21	collagen, type XI, alpha 1	13	0
37892_at	COL11A1	chr1p21	collagen, type XI, alpha 1	13	0
228532_at	C1orf162	chr1p13.2	chromosome 1 open reading frame 162	13	0
203416_at	CD53	chr1p13	CD53 molecule	13	0
210644_s_at	LAIR1	chr19q13.4	leukocyte-associated immunoglobulin-like receptor 1	13	0
213350_at	RPS11	chr19q13.3	Ribosomal protein S11	13	1
204416_x_at	APOC1	chr19q13.2	apolipoprotein C-I	13	0
213553_x_at	APOC1	chr19q13.2	apolipoprotein C-I	13	0
204122_at	TYROBP	chr19q13.1	TYRO protein tyrosine kinase binding protein	13	0
221529_s_at	PLVAP	chr19p13.2	plasmalemma vesicle associated protein	13	0
224374_s_at	EMILIN2	chr18p11.3	elastin microfibril interfacer 2	13	0
209933_s_at	CD300A	chr17q25.1	CD300a molecule	13	0
208981_at	PECAM1	chr17q23	platelet/endothelial cell adhesion molecule	13	0
208982_at	PECAM1	chr17q23	platelet/endothelial cell adhesion molecule	13	0
208983_s_at	PECAM1	chr17q23	platelet/endothelial cell adhesion molecule	13	0
1556499_s_at	COL1A1	chr17q21.33	collagen, type I, alpha 1	13	0
202310_s_at	COL1A1	chr17q21.33	collagen, type I, alpha 1	13	0
202311_s_at	COL1A1	chr17q21.33	collagen, type I, alpha 1	13	0
214081_at	PLXDC1	chr17q21.1	plexin domain containing 1	13	0
219700_at	PLXDC1	chr17q21.1	plexin domain containing 1	13	0
211742_s_at	EVI2B	chr17q11.2	ecotropic viral integration site 2B	13	0
222876_s_at	ADAP2	chr17q11.2	ArfGAP with dual PH domains 2	13	0
201069_at	MMP2	chr16q13-q21	matrix metallopeptidase 2 (gelatinase A, 72kDa gelatinase, 72kDa type IV collagenase)	13	0
219315_s_at	TMEM204	chr16p13.3	transmembrane protein 204	13	0
202765_s_at	FBN1	chr15q21.1	fibrillin 1	13	0
202766_s_at	FBN1	chr15q21.1	fibrillin 1	13	0
211430_s_at	IGH@ /// IGHG1 /// IGHG2 /// IGHM /// IGHV4-31 /// LOC100294459	chr14q32.33	immunoglobulin heavy locus /// immunoglobulin heavy constant gamma 1 (G1m marker) /// immunoglobulin heavy constant gamma 2 (G2m marker) /// immunoglobulin heavy constant mu /// immunoglobulin heavy variable 4-31 /// similar to immunoglobulin lambda-like polypeptide 1	13	0
217022_s_at	IGH@ /// IGHA1 /// IGHA2 /// LOC100126583	chr14q32.33	immunoglobulin heavy locus /// immunoglobulin heavy constant alpha 1 /// immunoglobulin heavy constant alpha 2 (A2m marker) /// hypothetical LOC100126583	13	0
204114_at	NID2	chr14q21-q22	nidogen 2 (osteonidogen)	13	0
224964_s_at	GNG2	chr14q21	guanine nucleotide binding protein (G protein), gamma 2	13	0
213566_at	RNASE6	chr14q11.2	ribonuclease, RNase A family, k6	13	0
211980_at	COL4A1	chr13q34	collagen, type IV, alpha 1	13	0
223501_at	TNFSF13B	chr13q32-q34	tumor necrosis factor (ligand) superfamily, member 13b	13	0
223502_s_at	TNFSF13B	chr13q32-q34	tumor necrosis factor (ligand) superfamily, member 13b	13	0
227059_at	GPC6	chr13q32	glypican 6	13	0
212192_at	KCTD12	chr13q22.3	potassium channel tetramerisation domain containing 12	13	0
210809_s_at	POSTN	chr13q13.3	periostin, osteoblast specific factor	13	0
227609_at	EPSTI1	chr13q13.3	epithelial stromal interaction 1 (breast)	13	0
204174_at	ALOX5AP	chr13q12	arachidonate 5-lipoxygenase-activating protein	13	0
218656_s_at	LHFP	chr13q12	lipoma HMGIC fusion partner	13	0
201893_x_at	DCN	chr12q21.33	decorin	13	0
209335_at	DCN	chr12q21.33	decorin	13	0
211813_x_at	DCN	chr12q21.33	decorin	13	0
211896_s_at	DCN	chr12q21.33	decorin	13	0
201744_s_at	LUM	chr12q21.3-q22	lumican	13	0
213975_s_at	LYZ	chr12q15	lysozyme (renal amyloidosis)	13	0
226372_at	CHST11	chr12q	Carbohydrate (chondroitin 4) sulfotransferase 11	13	0
209906_at	C3AR1	chr12p13.31	complement component 3a receptor 1	13	0
217757_at	A2M	chr12p13.3-p12.3	alpha-2-macroglobulin	13	0
202112_at	VWF	chr12p13.3	von Willebrand factor	13	0
203645_s_at	CD163	chr12p13.3	CD163 molecule	13	0
215049_x_at	CD163	chr12p13.3	CD163 molecule	13	0
209732_at	CLEC2B	chr12p13-p12	C-type lectin domain family 2, member B	13	0
200953_s_at	CCND2	chr12p13	cyclin D2	13	0
212067_s_at	C1R	chr12p13	complement component 1, r subcomponent	13	0
226517_at	BCAT1	chr12p12.1	branched chain aminotransferase 1, cytosolic	13	0
227566_at	NTM	chr11q25	neurotrimin	13	0
208850_s_at	THY1	chr11q22.3-q23	Thy-1 cell surface antigen	13	0
208851_s_at	THY1	chr11q22.3-q23	Thy-1 cell surface antigen	13	0
213869_x_at	THY1	chr11q22.3-q23	Thy-1 cell surface antigen	13	0
227647_at	KCNE3	chr11q13-q14	potassium voltage-gated channel, Isk-related family, member 3	13	0
219025_at	CD248	chr11q13	CD248 molecule, endosialin	13	0
219666_at	MS4A6A	chr11q12.1	membrane-spanning 4-domains, subfamily A, member 6A	13	0
223280_x_at	MS4A6A	chr11q12.1	membrane-spanning 4-domains, subfamily A, member 6A	13	0
223922_x_at	MS4A6A	chr11q12.1	membrane-spanning 4-domains, subfamily A, member 6A	13	0
224356_x_at	MS4A6A	chr11q12.1	membrane-spanning 4-domains, subfamily A, member 6A	13	0
200986_at	SERPING1	chr11q12-q13.1	serpin peptidase inhibitor, clade G (C1 inhibitor), member 1	13	0
219607_s_at	MS4A4A	chr11q12	membrane-spanning 4-domains, subfamily A, member 4	13	0
209116_x_at	HBB	chr11p15.5	hemoglobin, beta	13	0
211696_x_at	HBB	chr11p15.5	hemoglobin, beta	13	0
217232_x_at	HBB	chr11p15.5	hemoglobin, beta	13	0
217683_at	HBE1	chr11p15.5	Hemoglobin, epsilon 1	13	1
226047_at	MRVI1	chr11p15	murine retrovirus integration site 1 homolog	13	0
227099_s_at	LOC387763	chr11p11.2	hypothetical protein LOC387763	13	0
209473_at	ENTPD1	chr10q24	ectonucleoside triphosphate diphosphohydrolase 1	13	0
201858_s_at	SRGN	chr10q22.1	serglycin	13	0
204438_at	MRC1 /// MRC1L1	chr10p12.33	mannose receptor, C type 1 /// mannose receptor, C type 1-like 1	13	0
230925_at	APBB1IP	chr10p12.1	amyloid beta (A4) precursor protein-binding, family B, member 1 interacting protein	13	0
208306_x_at	---	---	---	13	0
215176_x_at	LOC100291464	---	similar to hCG26659	13	0
216401_x_at	LOC652493 /// LOC652694	---	similar to Ig kappa chain V-I region HK102 precursor /// similar to Ig kappa chain V-I region HK102 precursor	13	0
216405_at	---	---	---	13	1
217148_x_at	LOC100293440	---	similar to Ig lambda chain	13	0
217572_at	---	---	---	13	1
219777_at	GIMAP6	---	GTPase, IMAP family member 6	13	0
220833_at	---	---	---	13	1
226237_at	---	---	---	13	0
226311_at	---	---	---	13	0
227061_at	---	---	---	13	0
227623_at	---	---	---	13	0
230130_at	---	---	---	13	0
231513_at	---	---	---	13	0
231628_s_at	---	---	---	13	1
232113_at	---	---	---	13	0
235629_at	---	---	---	13	0
242397_at	---	---	---	13	0
201261_x_at	BGN	chrXq28	biglycan	12	0
213905_x_at	BGN	chrXq28	biglycan	12	0
202422_s_at	ACSL4	chrXq22.3-q23	acyl-CoA synthetase long-chain family member 4	12	0
204955_at	SRPX	chrXp21.1	sushi-repeat-containing protein, X-linked	12	0
201666_at	TIMP1	chrXp11.3-p11.23	TIMP metallopeptidase inhibitor 1	12	0
212488_at	COL5A1	chr9q34.2-q34.3	collagen, type V, alpha 1	12	0
216609_at	TXN	chr9q31	Thioredoxin	12	1
205407_at	RECK	chr9p13.3	reversion-inducing-cysteine-rich protein with kazal motifs	12	0
209392_at	ENPP2	chr8q24.1	ectonucleotide pyrophosphatase/phosphodiesterase 2	12	0
204472_at	GEM	chr8q13-q21	GTP binding protein overexpressed in skeletal muscle	12	0
221814_at	GPR124	chr8p11.23	G protein-coupled receptor 124	12	0
219243_at	GIMAP4	chr7q36.1	GTPase, IMAP family member 4	12	0
220532_s_at	TMEM176B	chr7q36.1	transmembrane protein 176B	12	0
205003_at	DOCK4	chr7q31.1	dedicator of cytokinesis 4	12	0
202403_s_at	COL1A2	chr7q22.1	collagen, type I, alpha 2	12	0
202465_at	PCOLCE	chr7q22	procollagen C-endopeptidase enhancer	12	0
202628_s_at	SERPINE1	chr7q21.3-q22	serpin peptidase inhibitor, clade E (nexin, plasminogen activator inhibitor type 1), member 1	12	0
210511_s_at	INHBA	chr7p15-p13	inhibin, beta A	12	0
223235_s_at	SMOC2	chr6q27	SPARC related modular calcium binding 2	12	0
209101_at	CTGF	chr6q23.1	connective tissue growth factor	12	0
228964_at	PRDM1	chr6q21-q22.1	PR domain containing 1, with ZNF domain	12	0
217428_s_at	COL10A1	chr6q21-q22	collagen, type X, alpha 1	12	0
202202_s_at	LAMA4	chr6q21	laminin, alpha 4	12	0
231879_at	COL12A1	chr6q12-q13	collagen, type XII, alpha 1	12	0
204821_at	BTN3A3	chr6p21.3	butyrophilin, subfamily 3, member A3	12	0
38241_at	BTN3A3	chr6p21.3	butyrophilin, subfamily 3, member A3	12	0
226997_at	ADAMTS12	chr5q35	ADAM metallopeptidase with thrombospondin type 1 motif, 12	12	0
1558828_s_at	LOC728264	chr5q33.1	Hypothetical LOC728264	12	0
227717_at	FLJ41603	chr5q32	FLJ41603 protein	12	1
202273_at	PDGFRB	chr5q31-q32	platelet-derived growth factor receptor, beta polypeptide	12	0
201348_at	GPX3	chr5q23	glutathione peroxidase 3 (plasma)	12	0
225275_at	EDIL3	chr5q14	EGF-like repeats and discoidin I-like domains 3	12	0
202391_at	BASP1	chr5p15.1-p14	brain abundant, membrane attached signal protein 1	12	0
204464_s_at	EDNRA	chr4q31.22	endothelin receptor type A	12	0
203854_at	CFI	chr4q25	complement factor I	12	0
203915_at	CXCL9	chr4q21	chemokine (C-X-C motif) ligand 9	12	0
204533_at	CXCL10	chr4q21	chemokine (C-X-C motif) ligand 10	12	0
201162_at	IGFBP7	chr4q12	insulin-like growth factor binding protein 7	12	0
201163_s_at	IGFBP7	chr4q12	insulin-like growth factor binding protein 7	12	0
218901_at	PLSCR4	chr3q24	phospholipid scramblase 4	12	0
208782_at	FSTL1	chr3q13.33	follistatin-like 1	12	0
209583_s_at	CD200	chr3q12-q13	CD200 molecule	12	0
221748_s_at	TNS1	chr2q35-q36	tensin 1	12	0
210495_x_at	FN1	chr2q34	fibronectin 1	12	0
211719_x_at	FN1	chr2q34	fibronectin 1	12	0
212464_s_at	FN1	chr2q34	fibronectin 1	12	0
216442_x_at	FN1	chr2q34	fibronectin 1	12	0
213258_at	TFPI	chr2q32	tissue factor pathway inhibitor (lipoprotein-associated coagulation inhibitor)	12	0
202663_at	WIPF1	chr2q31.1	WAS/WASL interacting protein family, member 1	12	0
209955_s_at	FAP	chr2q23	fibroblast activation protein, alpha	12	0
217388_s_at	KYNU	chr2q22.2	kynureninase (L-kynurenine hydrolase)	12	1
221729_at	COL5A2	chr2q14-q32	collagen, type V, alpha 2	12	0
221730_at	COL5A2	chr2q14-q32	collagen, type V, alpha 2	12	0
229310_at	KLHL29	chr2p24.1	kelch-like 29 (Drosophila)	12	0
211643_x_at	IGK@ /// IGKC /// IGKV3-20 /// IGKV3D-11 /// IGKV3D-15 /// LOC440871	chr2p11.2 /// chr2p12	immunoglobulin kappa locus /// immunoglobulin kappa constant /// immunoglobulin kappa variable 3-20 /// immunoglobulin kappa variable 3D-11 /// immunoglobulin kappa variable 3D-15 (gene/pseudogene) /// similar to hCG2043206	12	0
201148_s_at	TIMP3	chr22q12.1-q13.2|22q12.3	TIMP metallopeptidase inhibitor 3	12	0
201149_s_at	TIMP3	chr22q12.1-q13.2|22q12.3	TIMP metallopeptidase inhibitor 3	12	0
201150_s_at	TIMP3	chr22q12.1-q13.2|22q12.3	TIMP metallopeptidase inhibitor 3	12	0
234764_x_at	IGLV1-44	chr22q11.2	Immunoglobulin lambda variable 1-44	12	0
220918_at	C21orf96	chr21q22.12	chromosome 21 open reading frame 96	12	0
201042_at	TGM2	chr20q12	transglutaminase 2 (C polypeptide, protein-glutamine-gamma-glutamyltransferase)	12	0
203936_s_at	MMP9	chr20q11.2-q13.1	matrix metallopeptidase 9 (gelatinase B, 92kDa gelatinase, 92kDa type IV collagenase)	12	0
207238_s_at	PTPRC	chr1q31-q32	protein tyrosine phosphatase, receptor type, C	12	0
202388_at	RGS2	chr1q31	regulator of G-protein signaling 2, 24kDa	12	0
225442_at	DDR2	chr1q23.3	discoidin domain receptor tyrosine kinase 2	12	0
1555725_a_at	RGS5	chr1q23.1	regulator of G-protein signaling 5	12	0
218353_at	RGS5	chr1q23.1	regulator of G-protein signaling 5	12	0
203561_at	FCGR2A	chr1q23	Fc fragment of IgG, low affinity IIa, receptor (CD32)	12	0
232617_at	CTSS	chr1q21	cathepsin S	12	0
209355_s_at	PPAP2B	chr1pter-p22.1	phosphatidic acid phosphatase type 2B	12	0
212230_at	PPAP2B	chr1pter-p22.1	phosphatidic acid phosphatase type 2B	12	0
34210_at	CD52	chr1p36	CD52 molecule	12	0
210785_s_at	C1orf38	chr1p35.3	chromosome 1 open reading frame 38	12	0
203381_s_at	APOE	chr19q13.2	apolipoprotein E	12	0
203382_s_at	APOE	chr19q13.2	apolipoprotein E	12	0
204570_at	COX7A1	chr19q13.1	cytochrome c oxidase subunit VIIa polypeptide 1 (muscle)	12	0
212385_at	TCF4	chr18q21.1	transcription factor 4	12	0
212387_at	TCF4	chr18q21.1	transcription factor 4	12	0
227697_at	SOCS3	chr17q25.3	suppressor of cytokine signaling 3	12	0
202028_s_at	RPL38	chr17q23-q25	ribosomal protein L38	12	1
213620_s_at	ICAM2	chr17q23-q25	intercellular adhesion molecule 2	12	0
221943_x_at	RPL38	chr17q23-q25	Ribosomal protein L38	12	1
234464_s_at	EME1	chr17q21.33	essential meiotic endonuclease 1 homolog 1 (S. pombe)	12	1
226743_at	SLFN11	chr17q12	schlafen family member 11	12	0
216598_s_at	CCL2	chr17q11.2-q12	chemokine (C-C motif) ligand 2	12	0
202191_s_at	GAS7	chr17p13.1	growth arrest-specific 7	12	0
207172_s_at	CDH11	chr16q22.1	cadherin 11, type 2, OB-cadherin (osteoblast)	12	0
211745_x_at	HBA1 /// HBA2	chr16p13.3	hemoglobin, alpha 1 /// hemoglobin, alpha 2	12	0
217414_x_at	HBA1 /// HBA2	chr16p13.3	hemoglobin, alpha 1 /// hemoglobin, alpha 2	12	0
205681_at	BCL2A1	chr15q24.3	BCL2-related protein A1	12	0
218468_s_at	GREM1	chr15q13-q15	gremlin 1, cysteine knot superfamily, homolog (Xenopus laevis)	12	0
218469_at	GREM1	chr15q13-q15	gremlin 1, cysteine knot superfamily, homolog (Xenopus laevis)	12	0
211641_x_at	IGH@ /// IGHA1 /// IGHA2 /// IGHD /// IGHG1 /// IGHG3 /// IGHM /// IGHV3-23 /// IGHV4-31 /// LOC100132941 /// LOC100289290 /// LOC100290036 /// LOC100290320 /// LOC100291190 /// LOC100293211 /// LOC100293324	chr14q32.33 /// chr16p11.2	immunoglobulin heavy locus /// immunoglobulin heavy constant alpha 1 /// immunoglobulin heavy constant alpha 2 (A2m marker) /// immunoglobulin heavy constant delta /// immunoglobulin heavy constant gamma 1 (G1m marker) /// immunoglobulin heavy constant gamma 3 (G3m marker) /// immunoglobulin heavy constant mu /// immunoglobulin heavy variable 3-23 /// immunoglobulin heavy variable 4-31 /// simila…	12	0
216557_x_at	IGHA1 /// IGHD /// IGHG1 /// IGHG3 /// IGHM /// IGHV3-23 /// IGHV4-31 /// LOC100132941 /// LOC100289290 /// LOC100290036 /// LOC100290320 /// LOC100291190 /// LOC100293211 /// LOC100293324	chr14q32.33 /// chr16p11.2	immunoglobulin heavy constant alpha 1 /// immunoglobulin heavy constant delta /// immunoglobulin heavy constant gamma 1 (G1m marker) /// immunoglobulin heavy constant gamma 3 (G3m marker) /// immunoglobulin heavy constant mu /// immunoglobulin heavy variable 3-23 /// immunoglobulin heavy variable 4-31 /// similar to Ig heavy chain /// similar to hCG2042717 /// similar to hCG2038926 /// similar to…	12	0
211637_x_at	IGH@ /// IGHA1 /// IGHA2 /// IGHD /// IGHG1 /// IGHG3 /// IGHG4 /// IGHM /// IGHV3-23 /// LOC100126583 /// LOC100289944 /// LOC100293211 /// LOC642131 /// VSIG6	chr14q32.33 /// chr15q11.2	immunoglobulin heavy locus /// immunoglobulin heavy constant alpha 1 /// immunoglobulin heavy constant alpha 2 (A2m marker) /// immunoglobulin heavy constant delta /// immunoglobulin heavy constant gamma 1 (G1m marker) /// immunoglobulin heavy constant gamma 3 (G3m marker) /// immunoglobulin heavy constant gamma 4 (G4m marker) /// immunoglobulin heavy constant mu /// immunoglobulin heavy variable…	12	0
214973_x_at	IGHD /// LOC100290059 /// LOC100292999	chr14q32.33	immunoglobulin heavy constant delta /// similar to hCG2042717 /// hypothetical protein LOC100292999	12	0
216491_x_at	IGHM	chr14q32.33	immunoglobulin heavy constant mu	12	0
202411_at	IFI27	chr14q32	interferon, alpha-inducible protein 27	12	0
201785_at	RNASE1	chr14q11.2	ribonuclease, RNase A family, 1 (pancreatic)	12	0
204588_s_at	SLC7A7	chr14q11.2	solute carrier family 7 (cationic amino acid transporter, y+ system), member 7	12	0
202827_s_at	MMP14	chr14q11-q12	matrix metallopeptidase 14 (membrane-inserted)	12	0
1598_g_at	GAS6	chr13q34	growth arrest-specific 6	12	0
211964_at	COL4A2	chr13q34	collagen, type IV, alpha 2	12	0
212188_at	KCTD12	chr13q22.3	potassium channel tetramerisation domain containing 12	12	0
218589_at	LPAR6	chr13q14	lysophosphatidic acid receptor 6	12	0
1555778_a_at	POSTN	chr13q13.3	periostin, osteoblast specific factor	12	0
222033_s_at	FLT1	chr13q12	fms-related tyrosine kinase 1 (vascular endothelial growth factor/vascular permeability factor receptor)	12	0
226498_at	FLT1	chr13q12	fms-related tyrosine kinase 1 (vascular endothelial growth factor/vascular permeability factor receptor)	12	0
224344_at	COX6A1	chr12q24.2|12q24.2	cytochrome c oxidase subunit VIa polypeptide 1	12	1
209879_at	SELPLG	chr12q24	selectin P ligand	12	0
213241_at	PLXNC1	chr12q23.3	plexin C1	12	0
225782_at	MSRB3	chr12q14.3	methionine sulfoxide reductase B3	12	0
231849_at	KRT80	chr12q13.13	keratin 80	12	1
221447_s_at	GLT8D2	chr12q	glycosyltransferase 8 domain containing 2	12	0
202499_s_at	SLC2A3	chr12p13.3	solute carrier family 2 (facilitated glucose transporter), member 3	12	0
1555229_a_at	C1S	chr12p13	complement component 1, s subcomponent	12	0
208747_s_at	C1S	chr12p13	complement component 1, s subcomponent	12	0
225285_at	BCAT1	chr12p12.1	branched chain aminotransferase 1, cytosolic	12	0
1555724_s_at	TAGLN	chr11q23.2	transgelin	12	0
202237_at	NNMT	chr11q23.1	nicotinamide N-methyltransferase	12	0
202238_s_at	NNMT	chr11q23.1	nicotinamide N-methyltransferase	12	0
219304_s_at	PDGFD	chr11q22.3	platelet derived growth factor D	12	0
201487_at	CTSC	chr11q14.1-q14.3	cathepsin C	12	0
225646_at	CTSC	chr11q14.1-q14.3	cathepsin C	12	0
225647_s_at	CTSC	chr11q14.1-q14.3	cathepsin C	12	0
223343_at	MS4A7	chr11q12	membrane-spanning 4-domains, subfamily A, member 7	12	0
223344_s_at	MS4A7	chr11q12	membrane-spanning 4-domains, subfamily A, member 7	12	0
214247_s_at	DKK3	chr11p15.2	dickkopf homolog 3 (Xenopus laevis)	12	0
213293_s_at	TRIM22	chr11p15	tripartite motif-containing 22	12	0
201185_at	HTRA1	chr10q26.3	HtrA serine peptidase 1	12	0
226459_at	PIK3AP1	chr10q24.1	phosphoinositide-3-kinase adaptor protein 1	12	0
200974_at	ACTA2	chr10q23.3	actin, alpha 2, smooth muscle, aorta	12	0
201859_at	SRGN	chr10q22.1	serglycin	12	0
217480_x_at	LOC100287723 /// LOC642424 /// LOC642838	chr10q11.21 /// chr2p11.1 /// chr2p11.2	similar to Ig kappa chain /// similar to hCG1742442 /// similar to hCG1742442	12	0
209183_s_at	C10orf10	chr10q11.21	chromosome 10 open reading frame 10	12	0
226436_at	RASSF4	chr10q11.21	Ras association (RalGDS/AF-6) domain family member 4	12	0
204446_s_at	ALOX5	chr10q11.2	arachidonate 5-lipoxygenase	12	0
209687_at	CXCL12	chr10q11.1	chemokine (C-X-C motif) ligand 12 (stromal cell-derived factor 1)	12	0
212298_at	NRP1	chr10p12	neuropilin 1	12	0
212764_at	ZEB1	chr10p11.2	zinc finger E-box binding homeobox 1	12	0
1556824_at	---	---	---	12	1
1557418_at	---	---	---	12	0
1570107_at	---	---	---	12	1
211645_x_at	---	---	---	12	0
213156_at	---	---	---	12	0
217676_at	---	---	---	12	1
226865_at	---	---	---	12	0
227082_at	---	---	---	12	0
227140_at	---	---	---	12	0
229420_at	---	---	---	12	1
229802_at	---	---	---	12	0
232544_at	---	---	---	12	0
236179_at	---	---	---	12	0
239519_at	---	---	---	12	0
240154_at	---	---	---	12	0
241473_at	---	---	---	12	0
242188_at	---	---	---	12	0
205206_at	KAL1	chrXp22.32	Kallmann syndrome 1 sequence	11	0
202735_at	EBP	chrXp11.23-p11.22	emopamil binding protein (sterol isomerase)	11	1
238478_at	BNC2	chr9p22.3-p22.2	basonuclin 2	11	0
236313_at	CDKN2B	chr9p21	cyclin-dependent kinase inhibitor 2B (p15, inhibits CDK4)	11	0
203760_s_at	SLA	chr8q22.3-qter|8q24	Src-like-adaptor	11	0
212154_at	SDC2	chr8q22-q23	syndecan 2	11	0
212157_at	SDC2	chr8q22-q23	syndecan 2	11	0
209301_at	CA2	chr8q22	carbonic anhydrase II	11	0
214770_at	MSR1	chr8p22	macrophage scavenger receptor 1	11	0
222218_s_at	PILRA	chr7q22.1	paired immunoglobin-like type 2 receptor alpha	11	0
202627_s_at	SERPINE1	chr7q21.3-q22	serpin peptidase inhibitor, clade E (nexin, plasminogen activator inhibitor type 1), member 1	11	0
208146_s_at	CPVL	chr7p15-p14	carboxypeptidase, vitellogenic-like	11	0
207542_s_at	AQP1 /// INMT	chr7p14 /// chr7p15.3-p15.2	aquaporin 1 (Colton blood group) /// indolethylamine N-methyltransferase	11	0
210517_s_at	AKAP12	chr6q24-q25	A kinase (PRKA) anchor protein 12	11	0
203305_at	F13A1	chr6p25.3-p24.3	coagulation factor XIII, A1 polypeptide	11	0
205890_s_at	GABBR1 /// UBD	chr6p21.3 /// chr6p21.31	gamma-aminobutyric acid (GABA) B receptor, 1 /// ubiquitin D	11	0
208729_x_at	HLA-B	chr6p21.3	major histocompatibility complex, class I, B	11	0
209140_x_at	HLA-B	chr6p21.3	major histocompatibility complex, class I, B	11	0
209901_x_at	AIF1	chr6p21.3	allograft inflammatory factor 1	11	0
215051_x_at	AIF1	chr6p21.3	allograft inflammatory factor 1	11	0
226878_at	HLA-DOA	chr6p21.3	major histocompatibility complex, class II, DO alpha	11	0
206214_at	PLA2G7	chr6p21.2-p12	phospholipase A2, group VII (platelet-activating factor acetylhydrolase, plasma)	11	0
219725_at	TREM2	chr6p21.1	triggering receptor expressed on myeloid cells 2	11	0
205269_at	LCP2	chr5q33.1-qter	lymphocyte cytosolic protein 2 (SH2 domain containing leukocyte protein of 76kDa)	11	0
202796_at	SYNPO	chr5q33.1	synaptopodin	11	0
203104_at	CSF1R	chr5q33-q35	colony stimulating factor 1 receptor	11	0
1567628_at	CD74	chr5q32	CD74 molecule, major histocompatibility complex, class II invariant chain	11	0
201431_s_at	DPYSL3	chr5q32	dihydropyrimidinase-like 3	11	0
200665_s_at	SPARC	chr5q31.3-q32	secreted protein, acidic, cysteine-rich (osteonectin)	11	0
212667_at	SPARC	chr5q31.3-q32	secreted protein, acidic, cysteine-rich (osteonectin)	11	0
224929_at	TMEM173	chr5q31.2	transmembrane protein 173	11	0
202531_at	IRF1	chr5q31.1	interferon regulatory factor 1	11	0
214091_s_at	GPX3	chr5q23	glutathione peroxidase 3 (plasma)	11	0
209200_at	MEF2C	chr5q14	myocyte enhancer factor 2C	11	0
226731_at	PELO	chr5q11.2	Pelota homolog (Drosophila)	11	0
228141_at	GPX8	chr5q11.2	glutathione peroxidase 8 (putative)	11	0
213249_at	FBXL7	chr5p15.1	F-box and leucine-rich repeat protein 7	11	0
205729_at	OSMR	chr5p13.1	oncostatin M receptor	11	0
227266_s_at	FYB	chr5p13.1	FYN binding protein (FYB-120/130)	11	0
202800_at	SLC1A3	chr5p13	solute carrier family 1 (glial high affinity glutamate transporter), member 3	11	0
209946_at	VEGFC	chr4q34.1-q34.3	vascular endothelial growth factor C	11	0
225975_at	PCDH18	chr4q31	protocadherin 18	11	0
221558_s_at	LEF1	chr4q23-q25	lymphoid enhancer-binding factor 1	11	0
217989_at	HSD17B11	chr4q22.1	hydroxysteroid (17-beta) dehydrogenase 11	11	0
211122_s_at	CXCL11	chr4q21.2	chemokine (C-X-C motif) ligand 11	11	0
228640_at	PCDH7	chr4p15	protocadherin 7	11	0
213238_at	ATP10D	chr4p12	ATPase, class V, type 10D	11	0
219684_at	RTP4	chr3q27.3	receptor (chemosensory) transporter protein 4	11	0
228335_at	CLDN11	chr3q26.2-q26.3	claudin 11	11	0
206392_s_at	RARRES1	chr3q25.32	retinoic acid receptor responder (tazarotene induced) 1	11	0
212822_at	HEG1	chr3q21.2	HEG homolog 1 (zebrafish)	11	0
235308_at	ZBTB20	chr3q13.2	zinc finger and BTB domain containing 20	11	0
212646_at	RFTN1	chr3p25.1-p24.3	raftlin, lipid raft linker 1	11	0
38487_at	STAB1	chr3p21.1	stabilin 1	11	0
221747_at	TNS1	chr2q35-q36	tensin 1	11	0
206331_at	CALCRL	chr2q32.1	calcitonin receptor-like	11	0
206026_s_at	TNFAIP6	chr2q23.3	tumor necrosis factor, alpha-induced protein 6	11	0
210663_s_at	KYNU	chr2q22.2	kynureninase (L-kynurenine hydrolase)	11	1
206028_s_at	MERTK	chr2q14.1	c-mer proto-oncogene tyrosine kinase	11	0
217378_x_at	LOC100130100 /// LOC100291464	chr2q13	similar to hCG26659 /// similar to hCG26659	11	0
209606_at	CYTIP	chr2q11.2	cytohesin 1 interacting protein	11	0
226751_at	CNRIP1	chr2p14	cannabinoid receptor interacting protein 1	11	0
216207_x_at	IGKC /// IGKV1-5 /// LOC100291464 /// LOC650405 /// LOC652493 /// LOC652694	chr2p12	immunoglobulin kappa constant /// immunoglobulin kappa variable 1-5 /// similar to hCG26659 /// similar to Ig kappa chain V-I region HK102 precursor /// similar to Ig kappa chain V-I region HK102 precursor /// similar to Ig kappa chain V-I region HK102 precursor	11	0
217157_x_at	IGK@ /// IGKC /// LOC650405 /// LOC652493	chr2p12	immunoglobulin kappa locus /// immunoglobulin kappa constant /// similar to Ig kappa chain V-I region HK102 precursor /// similar to Ig kappa chain V-I region HK102 precursor	11	0
205159_at	CSF2RB	chr22q13.1	colony stimulating factor 2 receptor, beta, low-affinity (granulocyte-macrophage)	11	0
203665_at	HMOX1	chr22q12|22q13.1	heme oxygenase (decycling) 1	11	0
219505_at	CECR1	chr22q11.2	cat eye syndrome chromosome region, candidate 1	11	0
217227_x_at	IGL@ /// IGLV1-44 /// LOC100290557	chr22q11.1-q11.2 /// chr22q11.2	immunoglobulin lambda locus /// immunoglobulin lambda variable 1-44 /// similar to hCG91935	11	0
217235_x_at	IGL@ /// IGLV2-18 /// IGLV2-23	chr22q11.1-q11.2 /// chr22q11.2	immunoglobulin lambda locus /// immunoglobulin lambda variable 2-18 /// immunoglobulin lambda variable 2-23	11	0
211798_x_at	IGLJ3	chr22q11.1-q11.2	immunoglobulin lambda joining 3	11	0
215214_at	IGL@	chr22q11.1-q11.2	Immunoglobulin lambda locus	11	0
234366_x_at	IGL@	chr22q11.1-q11.2	immunoglobulin lambda locus	11	0
212937_s_at	COL6A1	chr21q22.3	collagen, type VI, alpha 1	11	0
208131_s_at	PTGIS	chr20q13.13	prostaglandin I2 (prostacyclin) synthase	11	0
212607_at	AKT3	chr1q43-q44	v-akt murine thymoma viral oncogene homolog 3 (protein kinase B, gamma)	11	0
209324_s_at	RGS16	chr1q25-q31	regulator of G-protein signaling 16	11	0
209949_at	NCF2	chr1q25	neutrophil cytosolic factor 2	11	0
205168_at	DDR2	chr1q23.3	discoidin domain receptor tyrosine kinase 2	11	0
211395_x_at	FCGR2C	chr1q23.3	Fc fragment of IgG, low affinity IIc, receptor for (CD32)	11	0
227561_at	DDR2	chr1q23.3	discoidin domain receptor tyrosine kinase 2	11	0
219386_s_at	SLAMF8	chr1q23.2	SLAM family member 8	11	0
213418_at	HSPA6	chr1q23	heat shock 70kDa protein 6 (HSP70B')	11	0
216950_s_at	FCGR1A /// FCGR1C	chr1q21.2 /// chr1q21.2-q21.3	Fc fragment of IgG, high affinity Ia, receptor (CD64) /// Fc fragment of IgG, high affinity Ic, receptor (CD64)	11	0
219506_at	C1orf54	chr1q21.2	chromosome 1 open reading frame 54	11	0
202917_s_at	S100A8	chr1q21	S100 calcium binding protein A8	11	0
203508_at	TNFRSF1B	chr1p36.3-p36.2	tumor necrosis factor receptor superfamily, member 1B	11	0
202286_s_at	TACSTD2	chr1p32-p31	tumor-associated calcium signal transducer 2	11	1
203868_s_at	VCAM1	chr1p32-p31	vascular cell adhesion molecule 1	11	0
204439_at	IFI44L	chr1p31.1	interferon-induced protein 44-like	11	0
228314_at	LRRC8C	chr1p22.2	leucine rich repeat containing 8 family, member C	11	0
214511_x_at	FCGR1B	chr1p11.2	Fc fragment of IgG, high affinity Ib, receptor (CD64)	11	0
211336_x_at	LILRB1	chr19q13.4	leukocyte immunoglobulin-like receptor, subfamily B (with TM and ITIM domains), member 1	11	0
229937_x_at	LILRB1	chr19q13.4	Leukocyte immunoglobulin-like receptor, subfamily B (with TM and ITIM domains), member 1	11	0
1554479_a_at	CARD8	chr19q13.33	caspase recruitment domain family, member 8	11	0
61734_at	RCN3	chr19q13.33	reticulocalbin 3, EF-hand calcium binding domain	11	0
220088_at	C5AR1	chr19q13.3-q13.4	complement component 5a receptor 1	11	0
202686_s_at	AXL	chr19q13.1	AXL receptor tyrosine kinase	11	0
204638_at	ACP5	chr19p13.3-p13.2	acid phosphatase 5, tartrate resistant	11	0
203753_at	TCF4	chr18q21.1	transcription factor 4	11	0
213891_s_at	TCF4	chr18q21.1	transcription factor 4	11	0
222146_s_at	TCF4	chr18q21.1	transcription factor 4	11	0
226677_at	ZNF521	chr18q11.2	zinc finger protein 521	11	0
37408_at	MRC2	chr17q23.2	mannose receptor, C type 2	11	0
206765_at	KCNJ2	chr17q23.1-q24.2	potassium inwardly-rectifying channel, subfamily J, member 2	11	0
1405_i_at	CCL5	chr17q11.2-q12	chemokine (C-C motif) ligand 5	11	0
204774_at	EVI2A	chr17q11.2	ecotropic viral integration site 2A	11	0
219358_s_at	ADAP2	chr17q11.2	ArfGAP with dual PH domains 2	11	0
202283_at	SERPINF1	chr17p13.1	serpin peptidase inhibitor, clade F (alpha-2 antiplasmin, pigment epithelium derived factor), member 1	11	0
204677_at	CDH5	chr16q22.1	cadherin 5, type 2 (vascular endothelium)	11	0
204018_x_at	HBA1 /// HBA2	chr16p13.3	hemoglobin, alpha 1 /// hemoglobin, alpha 2	11	0
209458_x_at	HBA1 /// HBA2	chr16p13.3	hemoglobin, alpha 1 /// hemoglobin, alpha 2	11	0
205786_s_at	ITGAM	chr16p11.2	integrin, alpha M (complement component 3 receptor 3 subunit)	11	0
209083_at	CORO1A	chr16p11.2	coronin, actin binding protein, 1A	11	0
209651_at	TGFB1I1	chr16p11.2	transforming growth factor beta 1 induced transcript 1	11	0
211650_x_at	IGHA1 /// IGHD /// IGHG1 /// IGHG3 /// IGHM /// IGHV3-23 /// IGHV4-31 /// LOC100126583 /// LOC100132941 /// LOC100289290 /// LOC100291056 /// LOC100293211 /// LOC100293324	chr14q32.33 /// chr16p11.2	immunoglobulin heavy constant alpha 1 /// immunoglobulin heavy constant delta /// immunoglobulin heavy constant gamma 1 (G1m marker) /// immunoglobulin heavy constant gamma 3 (G3m marker) /// immunoglobulin heavy constant mu /// immunoglobulin heavy variable 3-23 /// immunoglobulin heavy variable 4-31 /// hypothetical LOC100126583 /// similar to Ig heavy chain /// similar to hCG2042717 /// simila…	11	0
214916_x_at	IGH@ /// IGHA1 /// IGHA2 /// IGHG1 /// IGHG3 /// IGHM /// IGHV3-23 /// IGHV4-31 /// LOC100132941 /// LOC100289290 /// LOC100291056 /// LOC100293211 /// LOC100293324	chr14q32.33 /// chr16p11.2	immunoglobulin heavy locus /// immunoglobulin heavy constant alpha 1 /// immunoglobulin heavy constant alpha 2 (A2m marker) /// immunoglobulin heavy constant gamma 1 (G1m marker) /// immunoglobulin heavy constant gamma 3 (G3m marker) /// immunoglobulin heavy constant mu /// immunoglobulin heavy variable 3-23 /// immunoglobulin heavy variable 4-31 /// similar to Ig heavy chain /// similar to hCG20…	11	0
216510_x_at	IGHA1 /// IGHG1 /// IGHM /// IGHV3-23 /// IGHV4-31 /// LOC100132941 /// LOC100289290 /// LOC100291056 /// LOC100293211 /// LOC100293324	chr14q32.33 /// chr16p11.2	immunoglobulin heavy constant alpha 1 /// immunoglobulin heavy constant gamma 1 (G1m marker) /// immunoglobulin heavy constant mu /// immunoglobulin heavy variable 3-23 /// immunoglobulin heavy variable 4-31 /// similar to Ig heavy chain /// similar to hCG2042717 /// similar to hCG2036739 /// similar to hCG2042717 /// similar to hCG2042717	11	0
209374_s_at	IGHM	chr14q32.33	immunoglobulin heavy constant mu	11	0
211634_x_at	IGHM /// LOC100133862	chr14q32.33	immunoglobulin heavy constant mu /// similar to hCG1773549	11	0
230972_at	ANKRD9	chr14q32.31	ankyrin repeat domain 9	11	1
209189_at	FOS	chr14q24.3	FBJ murine osteosarcoma viral oncogene homolog	11	0
204682_at	LTBP2	chr14q24	latent transforming growth factor beta binding protein 2	11	0
211966_at	COL4A2	chr13q34	collagen, type IV, alpha 2	11	0
211981_at	COL4A1	chr13q34	collagen, type IV, alpha 1	11	0
214927_at	ITGBL1	chr13q33	integrin, beta-like 1 (with EGF-like repeat domains)	11	0
204759_at	RCBTB2	chr13q14.3	regulator of chromosome condensation (RCC1) and BTB (POZ) domain containing protein 2	11	0
216450_x_at	HSP90B1	chr12q24.2-q24.3	heat shock protein 90kDa beta (Grp94), member 1	11	1
203320_at	SH2B3	chr12q24	SH2B adaptor protein 3	11	0
206100_at	CPM	chr12q14.3	carboxypeptidase M	11	0
235019_at	CPM	chr12q14.3	carboxypeptidase M	11	0
235706_at	CPM	chr12q14.3	carboxypeptidase M	11	0
201389_at	ITGA5	chr12q11-q13	integrin, alpha 5 (fibronectin receptor, alpha polypeptide)	11	0
227070_at	GLT8D2	chr12q	glycosyltransferase 8 domain containing 2	11	0
222088_s_at	SLC2A14 /// SLC2A3	chr12p13.3 /// chr12p13.31	solute carrier family 2 (facilitated glucose transporter), member 14 /// solute carrier family 2 (facilitated glucose transporter), member 3	11	0
209721_s_at	IFFO1	chr12p13.3	intermediate filament family orphan 1	11	0
209758_s_at	MFAP5	chr12p13.1-p12.3	microfibrillar associated protein 5	11	0
212813_at	JAM3	chr11q25	junctional adhesion molecule 3	11	0
209087_x_at	MCAM	chr11q23.3	melanoma cell adhesion molecule	11	0
210869_s_at	MCAM	chr11q23.3	melanoma cell adhesion molecule	11	0
211340_s_at	MCAM	chr11q23.3	melanoma cell adhesion molecule	11	0
205547_s_at	TAGLN	chr11q23.2	transgelin	11	0
205267_at	POU2AF1	chr11q23.1	POU class 2 associating factor 1	11	0
223499_at	C1QTNF5 /// MFRP	chr11q23 /// chr11q23.3	C1q and tumor necrosis factor related protein 5 /// membrane frizzled-related protein	11	0
209970_x_at	CASP1	chr11q23	caspase 1, apoptosis-related cysteine peptidase (interleukin 1, beta, convertase)	11	0
208442_s_at	ATM	chr11q22-q23	ataxia telangiectasia mutated	11	0
203835_at	LRRC32	chr11q13.5-q14	leucine rich repeat containing 32	11	0
209356_x_at	EFEMP2	chr11q13.1	EGF-containing fibulin-like extracellular matrix protein 2	11	0
1555728_a_at	MS4A4A	chr11q12	membrane-spanning 4-domains, subfamily A, member 4	11	0
224646_x_at	H19	chr11p15.5	H19, imprinted maternally expressed transcript (non-protein coding)	11	0
209436_at	SPON1	chr11p15.2	spondin 1, extracellular matrix protein	11	0
221840_at	PTPRE	chr10q26	protein tyrosine phosphatase, receptor type, E	11	0
205479_s_at	PLAU	chr10q24	plasminogen activator, urokinase	11	0
203666_at	CXCL12	chr10q11.1	chemokine (C-X-C motif) ligand 12 (stromal cell-derived factor 1)	11	0
1555938_x_at	VIM	chr10p13	vimentin	11	0
223316_at	CCDC3	chr10p13	coiled-coil domain containing 3	11	0
1552701_a_at	CARD16	---	caspase recruitment domain family, member 16	11	0
1553575_at	---	---	---	11	1
1556656_at	---	---	---	11	0
214807_at	---	---	---	11	0
220467_at	---	---	---	11	0
226250_at	---	---	---	11	0
226834_at	---	---	---	11	0
227126_at	---	---	---	11	0
229479_at	---	---	---	11	0
229968_at	---	---	---	11	0
230391_at	---	---	---	11	0
230741_at	---	---	---	11	0
232935_at	---	---	---	11	0
233364_s_at	---	---	---	11	0
233690_at	---	---	---	11	0
236322_at	---	---	---	11	0
239286_at	---	---	---	11	0
239296_at	---	---	---	11	0
239979_at	---	---	---	11	0
241457_at	---	---	---	11	0
242652_at	---	---	---	11	0
213415_at	CLIC2	chrXq28	chloride intracellular channel 2	10	0
204923_at	SASH3	chrXq26	SAM and SH3 domain containing 3	10	0
204116_at	IL2RG	chrXq13.1	interleukin 2 receptor, gamma (severe combined immunodeficiency)	10	0
217383_at	PGK1	chrXq13	Phosphoglycerate kinase 1	10	1
203903_s_at	HEPH	chrXq11-q12	hephaestin	10	0
209596_at	MXRA5	chrXp22.33	matrix-remodelling associated 5	10	0
220146_at	TLR7	chrXp22.3	toll-like receptor 7	10	0
203300_x_at	AP1S2	chrXp22.2	adaptor-related protein complex 1, sigma 2 subunit	10	0
230264_s_at	AP1S2	chrXp22.2	adaptor-related protein complex 1, sigma 2 subunit	10	0
203923_s_at	CYBB	chrXp21.1	cytochrome b-245, beta polypeptide	10	0
209655_s_at	TMEM47	chrXp11.4	transmembrane protein 47	10	0
209656_s_at	TMEM47	chrXp11.4	transmembrane protein 47	10	0
226673_at	SH2D3C	chr9q34.11	SH2 domain containing 3C	10	0
212531_at	LCN2	chr9q34	lipocalin 2	10	1
228376_at	GGTA1	chr9q33.2-q34.11	glycoprotein, alpha-galactosyltransferase 1	10	0
205128_x_at	PTGS1	chr9q32-q33.3	prostaglandin-endoperoxide synthase 1 (prostaglandin G/H synthase and cyclooxygenase)	10	0
215813_s_at	PTGS1	chr9q32-q33.3	prostaglandin-endoperoxide synthase 1 (prostaglandin G/H synthase and cyclooxygenase)	10	0
224341_x_at	TLR4	chr9q32-q33	toll-like receptor 4	10	0
225701_at	AKNA	chr9q32	AT-hook transcription factor	10	0
203504_s_at	ABCA1	chr9q31.1	ATP-binding cassette, sub-family A (ABC1), member 1	10	0
206101_at	ECM2	chr9q22.3	extracellular matrix protein 2, female organ and adipocyte specific	10	0
210074_at	CTSL2	chr9q22.2	cathepsin L2	10	1
212224_at	ALDH1A1	chr9q21.13	aldehyde dehydrogenase 1 family, member A1	10	0
203477_at	COL15A1	chr9q21-q22	collagen, type XV, alpha 1	10	0
225502_at	DOCK8	chr9p24.3	dedicator of cytokinesis 8	10	0
209695_at	PTP4A3	chr8q24.3	protein tyrosine phosphatase type IVA, member 3	10	0
212158_at	SDC2	chr8q22-q23	syndecan 2	10	0
203980_at	FABP4	chr8q21	fatty acid binding protein 4, adipocyte	10	0
236034_at	ANGPT2	chr8p23.1	angiopoietin 2	10	0
227961_at	CTSB	chr8p22	cathepsin B	10	0
205997_at	ADAM28	chr8p21.2	ADAM metallopeptidase domain 28	10	0
201860_s_at	PLAT	chr8p12	plasminogen activator, tissue	10	0
1552316_a_at	GIMAP1	chr7q36.1	GTPase, IMAP family member 1	10	0
218805_at	GIMAP5	chr7q36.1	GTPase, IMAP family member 5	10	0
235306_at	GIMAP8	chr7q36.1	GTPase, IMAP family member 8	10	0
201272_at	AKR1B1	chr7q35	aldo-keto reductase family 1, member B1 (aldose reductase)	10	0
210915_x_at	TRBC1	chr7q34	T cell receptor beta constant 1	10	0
211796_s_at	TRBC1	chr7q34	T cell receptor beta constant 1	10	0
213193_x_at	TRBC1	chr7q34	T cell receptor beta constant 1	10	0
228702_at	FLJ43663	chr7q32.3	hypothetical LOC378805	10	0
228728_at	C7orf58	chr7q31.31	chromosome 7 open reading frame 58	10	0
225207_at	PDK4	chr7q21.3	pyruvate dehydrogenase kinase, isozyme 4	10	0
204115_at	GNG11	chr7q21	guanine nucleotide binding protein (G protein), gamma 11	10	0
203953_s_at	CLDN3	chr7q11.23	claudin 3	10	1
204834_at	FGL2	chr7q11.23	fibrinogen-like 2	10	0
206488_s_at	CD36	chr7q11.2	CD36 molecule (thrombospondin receptor)	10	0
228766_at	CD36	chr7q11.2	CD36 molecule (thrombospondin receptor)	10	0
222608_s_at	ANLN	chr7p15-p14	anillin, actin binding protein	10	1
204052_s_at	SFRP4	chr7p14.1	secreted frizzled-related protein 4	10	0
223253_at	EPDR1	chr7p14.1	ependymin related protein 1 (zebrafish)	10	0
209047_at	AQP1 /// INMT	chr7p14 /// chr7p15.3-p15.2	aquaporin 1 (Colton blood group) /// indolethylamine N-methyltransferase	10	0
210095_s_at	IGFBP3	chr7p13-p12	insulin-like growth factor binding protein 3	10	0
229723_at	TAGAP	chr6q25.3	T-cell activation RhoGTPase activating protein	10	0
209447_at	SYNE1	chr6q25	spectrin repeat containing, nuclear envelope 1	10	0
209318_x_at	PLAGL1	chr6q24-q25	pleiomorphic adenoma gene-like 1	10	0
201719_s_at	EPB41L2	chr6q23	erythrocyte membrane protein band 4.1-like 2	10	0
229390_at	FAM26F	chr6q22.1	family with sequence similarity 26, member F	10	0
229391_s_at	FAM26F	chr6q22.1	family with sequence similarity 26, member F	10	0
205066_s_at	ENPP1	chr6q22-q23	ectonucleotide pyrophosphatase/phosphodiesterase 1	10	0
210372_s_at	TPD52L1	chr6q22-q23	tumor protein D52-like 1	10	1
203939_at	NT5E	chr6q14-q21	5'-nucleotidase, ecto (CD73)	10	0
205859_at	LY86	chr6p25.1	lymphocyte antigen 86	10	0
209846_s_at	BTN3A2	chr6p22.1	butyrophilin, subfamily 3, member A2	10	0
203052_at	C2	chr6p21.3	complement component 2	10	0
204279_at	PSMB9	chr6p21.3	proteasome (prosome, macropain) subunit, beta type, 9 (large multifunctional peptidase 2)	10	0
211529_x_at	HLA-G	chr6p21.3	major histocompatibility complex, class I, G	10	0
211582_x_at	LST1	chr6p21.3	leukocyte specific transcript 1	10	0
211799_x_at	HLA-C	chr6p21.3	major histocompatibility complex, class I, C	10	0
211911_x_at	HLA-B	chr6p21.3	major histocompatibility complex, class I, B	10	0
213095_x_at	AIF1	chr6p21.3	allograft inflammatory factor 1	10	0
213537_at	HLA-DPA1	chr6p21.3	major histocompatibility complex, class II, DP alpha 1	10	0
213932_x_at	HLA-A	chr6p21.3	major histocompatibility complex, class I, A	10	0
214181_x_at	LST1	chr6p21.3	leukocyte specific transcript 1	10	0
214574_x_at	LST1	chr6p21.3	leukocyte specific transcript 1	10	0
215313_x_at	HLA-A	chr6p21.3	major histocompatibility complex, class I, A	10	0
1553906_s_at	FGD2	chr6p21.2	FYVE, RhoGEF and PH domain containing 2	10	0
235458_at	HAVCR2	chr5q33.3	hepatitis A virus cellular receptor 2	10	0
205270_s_at	LCP2	chr5q33.1-qter	lymphocyte cytosolic protein 2 (SH2 domain containing leukocyte protein of 76kDa)	10	0
224916_at	TMEM173	chr5q31.2	transmembrane protein 173	10	0
242943_at	ST8SIA4	chr5q21	ST8 alpha-N-acetyl-neuraminide alpha-2,8-sialyltransferase 4	10	0
220122_at	MCTP1	chr5q15	multiple C2 domains, transmembrane 1	10	0
209505_at	NR2F1	chr5q14	Nuclear receptor subfamily 2, group F, member 1	10	0
203989_x_at	F2R	chr5q13	coagulation factor II (thrombin) receptor	10	0
226084_at	MAP1B	chr5q13	microtubule-associated protein 1B	10	0
205488_at	GZMA	chr5q11-q12	granzyme A (granzyme 1, cytotoxic T-lymphocyte-associated serine esterase 3)	10	0
206666_at	GZMK	chr5q11-q12	granzyme K (granzyme 3; tryptase II)	10	0
213169_at	SEMA5A	chr5p15.2	sema domain, seven thrombospondin repeats (type 1 and type 1-like), transmembrane domain (TM) and short cytoplasmic domain, (semaphorin) 5A	10	0
223093_at	ANKH	chr5p15.1	ankylosis, progressive homolog (mouse)	10	0
204897_at	PTGER4	chr5p13.1	prostaglandin E receptor 4 (subtype EP4)	10	0
211795_s_at	FYB	chr5p13.1	FYN binding protein (FYB-120/130)	10	0
201116_s_at	CPE	chr4q32.3	carboxypeptidase E	10	0
219574_at	MARCH1	chr4q32.2-q32.3	membrane-associated ring finger (C3HC4) 1	10	0
204463_s_at	EDNRA	chr4q31.22	endothelin receptor type A	10	0
205992_s_at	IL15	chr4q31	interleukin 15	10	0
222885_at	EMCN	chr4q24	endomucin	10	0
235061_at	PPM1K	chr4q22.1	protein phosphatase 1K (PP2C domain containing)	10	0
210163_at	CXCL11	chr4q21.2	chemokine (C-X-C motif) ligand 11	10	0
211597_s_at	HOPX	chr4q11-q12	HOP homeobox	10	0
218638_s_at	SPON2	chr4p16.3	spondin 2, extracellular matrix protein	10	0
209897_s_at	SLIT2	chr4p15.2	slit homolog 2 (Drosophila)	10	0
201525_at	APOD	chr3q26.2-qter	apolipoprotein D	10	0
1555827_at	CCNL1	chr3q25.32	Cyclin L1	10	0
206391_at	RARRES1	chr3q25.32	retinoic acid receptor responder (tazarotene induced) 1	10	0
218729_at	LXN	chr3q25.32	latexin	10	0
221872_at	RARRES1	chr3q25.32	retinoic acid receptor responder (tazarotene induced) 1	10	0
204971_at	CSTA	chr3q21	cystatin A (stefin A)	10	0
210895_s_at	CD86	chr3q21	CD86 molecule	10	0
224823_at	MYLK	chr3q21	myosin light chain kinase	10	0
207808_s_at	PROS1	chr3q11.2	protein S (alpha)	10	0
213309_at	PLCL2	chr3p24.3	phospholipase C-like 2	10	0
238447_at	RBMS3	chr3p24-p23	RNA binding motif, single stranded interacting protein	10	0
219306_at	KIF15	chr3p21.31	kinesin family member 15	10	1
204150_at	STAB1	chr3p21.1	stabilin 1	10	0
228471_at	ANKRD44	chr2q33.1	ankyrin repeat domain 44	10	0
212190_at	SERPINE2	chr2q33-q35	serpin peptidase inhibitor, clade E (nexin, plasminogen activator inhibitor type 1), member 2	10	0
203706_s_at	FZD7	chr2q33	frizzled homolog 7 (Drosophila)	10	0
226535_at	ITGB6	chr2q24.2	integrin, beta 6	10	1
206025_s_at	TNFAIP6	chr2q23.3	tumor necrosis factor, alpha-induced protein 6	10	0
218870_at	ARHGAP15	chr2q22.2-q22.3	Rho GTPase activating protein 15	10	0
204112_s_at	HNMT	chr2q22.1	histamine N-methyltransferase	10	0
211913_s_at	MERTK	chr2q14.1	c-mer proto-oncogene tyrosine kinase	10	0
202947_s_at	GYPC	chr2q14-q21	glycophorin C (Gerbich blood group)	10	0
227198_at	AFF3	chr2q11.2-q12	AF4/FMR2 family, member 3	10	0
226702_at	CMPK2	chr2p25.2	cytidine monophosphate (UMP-CMP) kinase 2, mitochondrial	10	0
203471_s_at	PLEK	chr2p14-p13.3	pleckstrin	10	0
232213_at	PELI1	chr2p13.3	Pellino homolog 1 (Drosophila)	10	0
224694_at	ANTXR1	chr2p13.1	anthrax toxin receptor 1	10	0
207677_s_at	NCF4	chr22q13.1	neutrophil cytosolic factor 4, 40kDa	10	0
241869_at	APOL6	chr22q12.3	apolipoprotein L, 6	10	0
226051_at	SELM	chr22q12.2	selenoprotein M	10	0
204079_at	TPST2	chr22q12.1	tyrosylprotein sulfotransferase 2	10	0
216853_x_at	IGLV3-19	chr22q11.2	immunoglobulin lambda variable 3-19	10	0
209082_s_at	COL18A1	chr21q22.3	collagen, type XVIII, alpha 1	10	0
209156_s_at	COL6A2	chr21q22.3	collagen, type VI, alpha 2	10	0
212091_s_at	COL6A1	chr21q22.3	collagen, type VI, alpha 1	10	0
235368_at	ADAMTS5	chr21q21.3	ADAM metallopeptidase with thrombospondin type 1 motif, 5	10	0
222162_s_at	ADAMTS1	chr21q21.2	ADAM metallopeptidase with thrombospondin type 1 motif, 1	10	0
1555638_a_at	SAMSN1	chr21q11	SAM domain, SH3 domain and nuclear localization signals 1	10	0
208018_s_at	HCK	chr20q11-q12	hemopoietic cell kinase	10	0
1559883_s_at	SAMHD1	chr20pter-q12	SAM domain and HD domain 1	10	0
204502_at	SAMHD1	chr20pter-q12	SAM domain and HD domain 1	10	0
203185_at	RASSF2	chr20pter-p12.1	Ras association (RalGDS/AF-6) domain family member 2	10	0
219519_s_at	SIGLEC1	chr20p13	sialic acid binding Ig-like lectin 1, sialoadhesin	10	0
44673_at	SIGLEC1	chr20p13	sialic acid binding Ig-like lectin 1, sialoadhesin	10	0
203887_s_at	THBD	chr20p11.2	thrombomodulin	10	0
209395_at	CHI3L1	chr1q32.1	chitinase 3-like 1 (cartilage glycoprotein-39)	10	0
219010_at	C1orf106	chr1q32.1	chromosome 1 open reading frame 106	10	1
212587_s_at	PTPRC	chr1q31-q32	protein tyrosine phosphatase, receptor type, C	10	0
209568_s_at	RGL1	chr1q25.3	ral guanine nucleotide dissociation stimulator-like 1	10	0
221210_s_at	NPL	chr1q25	N-acetylneuraminate pyruvate lyase (dihydrodipicolinate synthase)	10	0
205988_at	CD84	chr1q24	CD84 molecule	10	0
210992_x_at	FCGR2C	chr1q23.3	Fc fragment of IgG, low affinity IIc, receptor for (CD32)	10	0
213125_at	OLFML2B	chr1q23.3	olfactomedin-like 2B	10	0
226219_at	ARHGAP30	chr1q23.3	Rho GTPase activating protein 30	10	0
211726_s_at	FMO2	chr1q23-q25	flavin containing monooxygenase 2 (non-functional)	10	0
228268_at	FMO2	chr1q23-q25	flavin containing monooxygenase 2 (non-functional)	10	0
204959_at	MNDA	chr1q22	myeloid cell nuclear differentiation antigen	10	0
204118_at	CD48	chr1q21.3-q22	CD48 molecule	10	0
202575_at	CRABP2	chr1q21.3	cellular retinoic acid binding protein 2	10	1
226771_at	ATP8B2	chr1q21.3	ATPase, class I, type 8B, member 2	10	0
202901_x_at	CTSS	chr1q21	cathepsin S	10	0
203186_s_at	S100A4	chr1q21	S100 calcium binding protein A4	10	0
212226_s_at	PPAP2B	chr1pter-p22.1	phosphatidic acid phosphatase type 2B	10	0
208438_s_at	FGR	chr1p36.2-p36.1	Gardner-Rasheed feline sarcoma viral (v-fgr) oncogene homolog	10	0
201655_s_at	HSPG2	chr1p36.1-p34	heparan sulfate proteoglycan 2	10	0
207571_x_at	C1orf38	chr1p35.3	chromosome 1 open reading frame 38	10	0
204891_s_at	LCK	chr1p34.3	lymphocyte-specific protein tyrosine kinase	10	0
226828_s_at	HEYL	chr1p34.3	hairy/enhancer-of-split related with YRPW motif-like	10	0
226103_at	NEXN	chr1p31.1	nexilin (F actin binding protein)	10	0
201289_at	CYR61	chr1p31-p22	cysteine-rich, angiogenic inducer, 61	10	0
210764_s_at	CYR61	chr1p31-p22	cysteine-rich, angiogenic inducer, 61	10	0
204646_at	DPYD	chr1p22	dihydropyrimidine dehydrogenase	10	0
218162_at	OLFML3	chr1p13.2	olfactomedin-like 3	10	0
205831_at	CD2	chr1p13.1	CD2 molecule	10	0
205119_s_at	FPR1	chr19q13.4	formyl peptide receptor 1	10	0
210146_x_at	LILRB2	chr19q13.4	leukocyte immunoglobulin-like receptor, subfamily B (with TM and ITIM domains), member 2	10	0
210152_at	LILRB4	chr19q13.4	leukocyte immunoglobulin-like receptor, subfamily B (with TM and ITIM domains), member 4	10	0
230422_at	FPR3	chr19q13.3-q13.4	formyl peptide receptor 3	10	0
204192_at	CD37	chr19q13.3	CD37 molecule	10	0
203085_s_at	TGFB1	chr19q13.2|19q13.1	transforming growth factor, beta 1	10	0
204220_at	GMFG	chr19q13.2	glia maturation factor, gamma	10	0
210845_s_at	PLAUR	chr19q13	plasminogen activator, urokinase receptor	10	0
221009_s_at	ANGPTL4	chr19p13.3	angiopoietin-like 4	10	0
226676_at	ZNF521	chr18q11.2	zinc finger protein 521	10	0
206710_s_at	EPB41L3	chr18p11.32	erythrocyte membrane protein band 4.1-like 3	10	0
217763_s_at	RAB31	chr18p11.3	RAB31, member RAS oncogene family	10	0
217764_s_at	RAB31	chr18p11.3	RAB31, member RAS oncogene family	10	0
225016_at	APCDD1	chr18p11.22	adenomatosis polyposis coli down-regulated 1	10	0
203329_at	PTPRM	chr18p11.2	protein tyrosine phosphatase, receptor type, M	10	0
231956_at	KIAA1618	chr17q25.3	KIAA1618	10	0
204719_at	ABCA8	chr17q24	ATP-binding cassette, sub-family A (ABC1), member 8	10	0
201650_at	KRT19	chr17q21.2	keratin 19	10	1
204734_at	KRT15	chr17q21.2	keratin 15	10	1
208789_at	PTRF	chr17q21.2	polymerase I and transcript release factor	10	0
204894_s_at	AOC3	chr17q21	amine oxidase, copper containing 3 (vascular adhesion protein 1)	10	0
201508_at	IGFBP4	chr17q12-q21.1	insulin-like growth factor binding protein 4	10	0
204103_at	CCL4	chr17q12	chemokine (C-C motif) ligand 4	10	0
1555759_a_at	CCL5	chr17q11.2-q12	chemokine (C-C motif) ligand 5	10	0
204655_at	CCL5	chr17q11.2-q12	chemokine (C-C motif) ligand 5	10	0
209924_at	CCL18	chr17q11.2	chemokine (C-C motif) ligand 18 (pulmonary and activation-regulated)	10	0
32128_at	CCL18	chr17q11.2	chemokine (C-C motif) ligand 18 (pulmonary and activation-regulated)	10	0
205114_s_at	CCL3 /// CCL3L1 /// CCL3L3	chr17q11-q21 /// chr17q21.1	chemokine (C-C motif) ligand 3 /// chemokine (C-C motif) ligand 3-like 1 /// chemokine (C-C motif) ligand 3-like 3	10	0
211067_s_at	GAS7	chr17p13.1	growth arrest-specific 7	10	0
204057_at	IRF8	chr16q24.1	interferon regulatory factor 8	10	0
221541_at	CRISPLD2	chr16q24.1	cysteine-rich secretory protein LCCL domain containing 2	10	0
226474_at	NLRC5	chr16q13	NLR family, CARD domain containing 5	10	0
211699_x_at	HBA1 /// HBA2	chr16p13.3	hemoglobin, alpha 1 /// hemoglobin, alpha 2	10	0
1554240_a_at	ITGAL	chr16p11.2	integrin, alpha L (antigen CD11A (p180), lymphocyte function-associated antigen 1; alpha polypeptide)	10	0
1559584_a_at	C16orf54	chr16p11.2	chromosome 16 open reading frame 54	10	0
204044_at	QPRT	chr16p11.2	quinolinate phosphoribosyltransferase	10	1
209685_s_at	PRKCB	chr16p11.2	protein kinase C, beta	10	0
203570_at	LOXL1	chr15q24-q25|15q22	lysyl oxidase-like 1	10	0
207191_s_at	ISLR	chr15q23-q24	immunoglobulin superfamily containing leucine-rich repeat	10	0
204436_at	PLEKHO2	chr15q22.1	pleckstrin homology domain containing, family O member 2	10	0
217281_x_at	IGH@ /// IGHA1 /// IGHA2 /// IGHG1 /// IGHG2 /// IGHG3 /// IGHM /// IGHV4-31 /// LOC100126583 /// LOC100290036 /// LOC100290320 /// LOC100293211 /// LOC652494	chr14q32.33	immunoglobulin heavy locus /// immunoglobulin heavy constant alpha 1 /// immunoglobulin heavy constant alpha 2 (A2m marker) /// immunoglobulin heavy constant gamma 1 (G1m marker) /// immunoglobulin heavy constant gamma 2 (G2m marker) /// immunoglobulin heavy constant gamma 3 (G3m marker) /// immunoglobulin heavy constant mu /// immunoglobulin heavy variable 4-31 /// hypothetical LOC100126583 /// …	10	0
218031_s_at	FOXN3	chr14q31.3	forkhead box N3	10	0
214467_at	GPR65	chr14q31-q32.1	G protein-coupled receptor 65	10	0
1556423_at	VASH1	chr14q24.3	Vasohibin 1	10	0
223690_at	LTBP2	chr14q24	latent transforming growth factor beta binding protein 2	10	0
235489_at	RHOJ	chr14q23.2	ras homolog gene family, member J	10	0
210222_s_at	RTN1	chr14q23.1	reticulon 1	10	0
219232_s_at	EGLN3	chr14q13.1	egl nine homolog 3 (C. elegans)	10	0
222847_s_at	EGLN3	chr14q13.1	egl nine homolog 3 (C. elegans)	10	0
211902_x_at	TRA@	chr14q11.2	T cell receptor alpha locus	10	0
209671_x_at	TRA@ /// TRAC	chr14q11 /// chr14q11.2	T cell receptor alpha locus /// T cell receptor alpha constant	10	0
210972_x_at	TRA@ /// TRAC /// TRAJ17 /// TRAV20	chr14q11 /// chr14q11.2	T cell receptor alpha locus /// T cell receptor alpha constant /// T cell receptor alpha joining 17 /// T cell receptor alpha variable 20	10	0
205422_s_at	ITGBL1	chr13q33	integrin, beta-like 1 (with EGF-like repeat domains)	10	0
208885_at	LCP1	chr13q14.3	lymphocyte cytosolic protein 1 (L-plastin)	10	0
219471_at	C13orf18	chr13q14.13	chromosome 13 open reading frame 18	10	0
44790_s_at	C13orf18	chr13q14.13	chromosome 13 open reading frame 18	10	0
206470_at	PLXNC1	chr12q23.3	plexin C1	10	0
209541_at	IGF1	chr12q22-q23	insulin-like growth factor 1 (somatomedin C)	10	0
230250_at	PTPRB	chr12q15-q21	protein tyrosine phosphatase, receptor type, B	10	0
224451_x_at	ARHGAP9	chr12q14	Rho GTPase activating protein 9	10	0
232543_x_at	ARHGAP9	chr12q14	Rho GTPase activating protein 9	10	0
219118_at	FKBP11	chr12q13.12	FK506 binding protein 11, 19 kDa	10	0
209734_at	NCKAP1L	chr12q13.1	NCK-associated protein 1-like	10	0
200785_s_at	LRP1	chr12q13-q14	low density lipoprotein-related protein 1 (alpha-2-macroglobulin receptor)	10	0
203547_at	CD4	chr12pter-p12	CD4 molecule	10	0
202497_x_at	SLC2A3	chr12p13.3	solute carrier family 2 (facilitated glucose transporter), member 3	10	0
36030_at	IFFO1	chr12p13.3	intermediate filament family orphan 1	10	0
213764_s_at	MFAP5	chr12p13.1-p12.3	microfibrillar associated protein 5	10	0
213765_at	MFAP5	chr12p13.1-p12.3	microfibrillar associated protein 5	10	0
238481_at	MGP	chr12p13.1-p12.3	matrix Gla protein	10	0
219594_at	NINJ2	chr12p13	ninjurin 2	10	0
231736_x_at	MGST1	chr12p12.3-p12.1	microsomal glutathione S-transferase 1	10	1
1564796_at	EMP1	chr12p12.3	epithelial membrane protein 1	10	0
204674_at	LRMP	chr12p12.1	lymphoid-restricted membrane protein	10	0
226028_at	ROBO4	chr11q24.2	roundabout homolog 4, magic roundabout (Drosophila)	10	0
204236_at	FLI1	chr11q24.1-q24.3	Friend leukemia virus integration 1	10	0
1552703_s_at	CARD16 /// CASP1	chr11q23	caspase recruitment domain family, member 16 /// caspase 1, apoptosis-related cysteine peptidase (interleukin 1, beta, convertase)	10	0
204070_at	RARRES3	chr11q23	retinoic acid receptor responder (tazarotene induced) 3	10	0
204912_at	IL10RA	chr11q23	interleukin 10 receptor, alpha	10	0
206011_at	CASP1	chr11q23	caspase 1, apoptosis-related cysteine peptidase (interleukin 1, beta, convertase)	10	0
211366_x_at	CASP1	chr11q23	caspase 1, apoptosis-related cysteine peptidase (interleukin 1, beta, convertase)	10	0
211368_s_at	CASP1	chr11q23	caspase 1, apoptosis-related cysteine peptidase (interleukin 1, beta, convertase)	10	0
202458_at	PRSS23	chr11q14.1	protease, serine, 23	10	0
226279_at	PRSS23	chr11q14.1	protease, serine, 23	10	0
223303_at	FERMT3	chr11q13.1	fermitin family homolog 3 (Drosophila)	10	0
203473_at	SLCO2B1	chr11q13	solute carrier organic anion transporter family, member 2B1	10	0
211557_x_at	SLCO2B1	chr11q13	solute carrier organic anion transporter family, member 2B1	10	0
216250_s_at	LPXN	chr11q12.1	leupaxin	10	0
226818_at	MPEG1	chr11q12.1	macrophage expressed 1	10	0
226841_at	MPEG1	chr11q12.1	macrophage expressed 1	10	0
230550_at	MS4A6A	chr11q12.1	membrane-spanning 4-domains, subfamily A, member 6A	10	0
201601_x_at	IFITM1	chr11p15.5	interferon induced transmembrane protein 1 (9-27)	10	0
203523_at	LSP1	chr11p15.5	lymphocyte-specific protein 1	10	0
203153_at	IFIT1	chr10q25-q26	interferon-induced protein with tetratricopeptide repeats 1	10	0
223839_s_at	SCD	chr10q24.31	stearoyl-CoA desaturase (delta-9-desaturase)	10	1
204747_at	IFIT3	chr10q24	interferon-induced protein with tetratricopeptide repeats 3	10	0
207691_x_at	ENTPD1	chr10q24	ectonucleoside triphosphate diphosphohydrolase 1	10	0
209474_s_at	ENTPD1	chr10q24	ectonucleoside triphosphate diphosphohydrolase 1	10	0
215933_s_at	HHEX	chr10q23.33	hematopoietically expressed homeobox	10	0
227607_at	STAMBPL1	chr10q23.31	STAM binding protein-like 1	10	0
203058_s_at	PAPSS2	chr10q23-q24	3'-phosphoadenosine 5'-phosphosulfate synthase 2	10	0
204119_s_at	ADK	chr10q22|10q11-q24	adenosine kinase	10	1
228372_at	C10orf128	chr10q11.23	chromosome 10 open reading frame 128	10	0
242268_at	CUGBP2	chr10p13	CUG triplet repeat, RNA binding protein 2	10	0
227276_at	PLXDC2	chr10p12.31	plexin domain containing 2	10	0
210510_s_at	NRP1	chr10p12	neuropilin 1	10	0
1557527_at	---	---	---	10	0
1557551_at	---	---	---	10	0
1562194_at	---	---	---	10	0
1565566_a_at	---	---	---	10	0
1565804_at	---	---	---	10	0
1566959_at	---	---	---	10	0
213429_at	---	---	---	10	0
222877_at	---	---	---	10	0
226621_at	---	---	---	10	0
227121_at	---	---	---	10	0
227995_at	---	---	---	10	0
228481_at	---	---	---	10	0
229367_s_at	GIMAP6	---	GTPase, IMAP family member 6	10	0
229554_at	---	---	---	10	0
229635_at	---	---	---	10	0
231964_at	---	---	---	10	0
232375_at	---	---	---	10	0
232541_at	---	---	---	10	0
232584_at	---	---	---	10	0
234987_at	---	---	---	10	0
235666_at	---	---	---	10	0
238032_at	---	---	---	10	0
238342_at	---	---	---	10	0
239294_at	---	---	---	10	0
239577_at	---	---	---	10	0
240135_x_at	---	---	---	10	0
240665_at	---	---	---	10	0
241891_at	---	---	---	10	0
242521_at	---	---	---	10	0
242868_at	---	---	---	10	0
243366_s_at	---	---	---	10	0
244026_at	---	---	---	10	0
210299_s_at	FHL1	chrXq26	four and a half LIM domains 1	9	0
217963_s_at	NGFRAP1	chrXq22.2	nerve growth factor receptor (TNFRSF16) associated protein 1	9	1
202746_at	ITM2A	chrXq13.3-Xq21.2	integral membrane protein 2A	9	0
224590_at	XIST	chrXq13.2	X (inactive)-specific transcript (non-protein coding)	9	0
203881_s_at	DMD	chrXp21.2	dystrophin	9	0
203139_at	DAPK1	chr9q34.1	death-associated protein kinase 1	9	0
213075_at	OLFML2A	chr9q33.3	olfactomedin-like 2A	9	0
201645_at	TNC	chr9q33	tenascin C	9	0
225288_at	COL27A1	chr9q32	collagen, type XXVII, alpha 1	9	0
202760_s_at	PALM2-AKAP2	chr9q31-q33	PALM2-AKAP2 readthrough transcript	9	0
226068_at	SYK	chr9q22	spleen tyrosine kinase	9	0
204457_s_at	GAS1	chr9q21.3-q22	growth arrest-specific 1	9	0
202087_s_at	CTSL1	chr9q21-q22	cathepsin L1	9	0
230722_at	BNC2	chr9p22.3-p22.2	basonuclin 2	9	0
244050_at	PTPLAD2	chr9p21.3	protein tyrosine phosphatase-like A domain containing 2	9	0
204083_s_at	TPM2	chr9p13.2-p13.1	tropomyosin 2 (beta)	9	0
238987_at	B4GALT1	chr9p13	UDP-Gal:betaGlcNAc beta 1,4- galactosyltransferase, polypeptide 1	9	0
39248_at	AQP3	chr9p13	aquaporin 3 (Gill blood group)	9	1
200632_s_at	NDRG1	chr8q24.3	N-myc downstream regulated 1	9	1
210839_s_at	ENPP2	chr8q24.1	ectonucleotide pyrophosphatase/phosphodiesterase 2	9	0
225681_at	CTHRC1	chr8q22.3	collagen triple helix repeat containing 1	9	0
205034_at	CCNE2	chr8q22.1	cyclin E2	9	1
205572_at	ANGPT2	chr8p23.1	angiopoietin 2	9	0
200762_at	DPYSL2	chr8p22-p21	dihydropyrimidinase-like 2	9	0
203548_s_at	LPL	chr8p22	lipoprotein lipase	9	0
203549_s_at	LPL	chr8p22	lipoprotein lipase	9	0
211887_x_at	MSR1	chr8p22	macrophage scavenger receptor 1	9	0
213274_s_at	CTSB	chr8p22	cathepsin B	9	0
222731_at	ZDHHC2	chr8p21.3-p22	zinc finger, DHHC-type containing 2	9	0
219165_at	PDLIM2	chr8p21.2	PDZ and LIM domain 2 (mystique)	9	0
202037_s_at	SFRP1	chr8p12-p11.1	secreted frizzled-related protein 1	9	0
228071_at	GIMAP7	chr7q36.1	GTPase, IMAP family member 7	9	0
64064_at	GIMAP5	chr7q36.1	GTPase, IMAP family member 5	9	0
214060_at	SSBP1	chr7q34	single-stranded DNA binding protein 1	9	0
215199_at	CALD1	chr7q33	caldesmon 1	9	0
206715_at	TFEC	chr7q31.2	transcription factor EC	9	0
243296_at	NAMPT	chr7q22.2	Nicotinamide phosphoribosyltransferase	9	0
226603_at	SAMD9L	chr7q21.2	sterile alpha motif domain containing 9-like	9	0
212092_at	PEG10	chr7q21	paternally expressed 10	9	1
212094_at	PEG10	chr7q21	paternally expressed 10	9	1
209555_s_at	CD36	chr7q11.2	CD36 molecule (thrombospondin receptor)	9	0
221911_at	ETV1	chr7p21.3	ets variant 1	9	0
232151_at	MACC1	chr7p21.1	metastasis associated in colon cancer 1	9	1
227239_at	FAM126A	chr7p15.3	family with sequence similarity 126, member A	9	0
209813_x_at	TARP	chr7p15-p14	TCR gamma alternate reading frame protein	9	0
201141_at	GPNMB	chr7p15	glycoprotein (transmembrane) nmb	9	0
203695_s_at	DFNA5	chr7p15	deafness, autosomal dominant 5	9	0
216920_s_at	TARP /// TRGC2	chr7p14 /// chr7p15-p14	TCR gamma alternate reading frame protein /// T cell receptor gamma constant 2	9	0
212143_s_at	IGFBP3	chr7p13-p12	insulin-like growth factor binding protein 3	9	0
244654_at	MYO1G	chr7p13-p11.2	myosin IG	9	0
227346_at	IKZF1	chr7p13-p11.1	IKAROS family zinc finger 1 (Ikaros)	9	0
213050_at	COBL	chr7p12.1	cordon-bleu homolog (mouse)	9	1
207002_s_at	PLAGL1	chr6q24-q25	pleiomorphic adenoma gene-like 1	9	0
225093_at	UTRN	chr6q24	utrophin	9	0
236009_at	PERP	chr6q24	PERP, TP53 apoptosis effector	9	1
201739_at	SGK1	chr6q23	serum/glucocorticoid regulated kinase 1	9	0
201668_x_at	MARCKS	chr6q22.2	myristoylated alanine-rich protein kinase C substrate	9	0
210105_s_at	FYN	chr6q21	FYN oncogene related to SRC, FGR, YES	9	0
242814_at	SERPINB9	chr6p25	serpin peptidase inhibitor, clade B (ovalbumin), member 9	9	0
200606_at	DSP	chr6p24	desmoplakin	9	1
213875_x_at	C6orf62	chr6p22.3	chromosome 6 open reading frame 62	9	1
217436_x_at	HLA-J	chr6p21.31	major histocompatibility complex, class I, J (pseudogene)	9	0
204820_s_at	BTN3A2 /// BTN3A3	chr6p21.3 /// chr6p22.1	butyrophilin, subfamily 3, member A2 /// butyrophilin, subfamily 3, member A3	9	0
211528_x_at	HLA-G	chr6p21.3	major histocompatibility complex, class I, G	9	0
214472_at	HIST1H2AD /// HIST1H3D	chr6p21.3	histone cluster 1, H2ad /// histone cluster 1, H3d	9	0
217362_x_at	HLA-DRB6	chr6p21.3	major histocompatibility complex, class II, DR beta 6 (pseudogene)	9	0
221875_x_at	HLA-F	chr6p21.3	major histocompatibility complex, class I, F	9	0
223553_s_at	DOK3	chr5q35.3	docking protein 3	9	0
201171_at	ATP6V0E1	chr5q35.1	ATPase, H+ transporting, lysosomal 9kDa, V0 subunit e1	9	1
205100_at	GFPT2	chr5q34-q35	glutamine-fructose-6-phosphate transaminase 2	9	0
201041_s_at	DUSP1	chr5q34	dual specificity phosphatase 1	9	0
204404_at	SLC12A2	chr5q23.3	solute carrier family 12 (sodium/potassium/chloride transporters), member 2	9	1
230424_at	C5orf13	chr5q22.1	chromosome 5 open reading frame 13	9	0
230836_at	ST8SIA4	chr5q21	ST8 alpha-N-acetyl-neuraminide alpha-2,8-sialyltransferase 4	9	0
204860_s_at	NAIP	chr5q13.1	NLR family, apoptosis inhibitory protein	9	0
212233_at	MAP1B	chr5q13	microtubule-associated protein 1B	9	0
227628_at	GPX8	chr5q11.2	glutathione peroxidase 8 (putative)	9	0
202992_at	C7	chr5p13	complement component 7	9	0
201117_s_at	CPE	chr4q32.3	carboxypeptidase E	9	0
204924_at	TLR2	chr4q32	toll-like receptor 2	9	0
218718_at	PDGFC	chr4q32	platelet derived growth factor C	9	0
229530_at	GUCY1A3	chr4q31.3-q33|4q31.1-q31.2	guanylate cyclase 1, soluble, alpha 3	9	0
203758_at	CTSO	chr4q31-q32	cathepsin O	9	0
205943_at	TDO2	chr4q31-q32	tryptophan 2,3-dioxygenase	9	0
227088_at	PDE5A	chr4q25-q27	phosphodiesterase 5A, cGMP-specific	9	0
1555564_a_at	CFI	chr4q25	complement factor I	9	0
219352_at	HERC6	chr4q22.1	hect domain and RLD 6	9	0
209267_s_at	SLC39A8	chr4q22-q24	solute carrier family 39 (zinc transporter), member 8	9	1
205709_s_at	CDS1	chr4q21.23	CDP-diacylglycerol synthase (phosphatidate cytidylyltransferase) 1	9	1
226185_at	CDS1	chr4q21.23	CDP-diacylglycerol synthase (phosphatidate cytidylyltransferase) 1	9	1
225524_at	ANTXR2	chr4q21.21	anthrax toxin receptor 2	9	0
228573_at	ANTXR2	chr4q21.21	anthrax toxin receptor 2	9	0
230071_at	2011-09-01	chr4q21.1	septin 11	9	0
205242_at	CXCL13	chr4q21	chemokine (C-X-C motif) ligand 13	9	0
206481_s_at	LDB2	chr4p16	LIM domain binding 2	9	0
225612_s_at	B3GNT5	chr3q28	UDP-GlcNAc:betaGal beta-1,3-N-acetylglucosaminyltransferase 5	9	0
230061_at	TM4SF18	chr3q25.1	Transmembrane 4 L six family member 18	9	0
205190_at	PLS1	chr3q23	plastin 1 (I isoform)	9	1
205802_at	TRPC1	chr3q22-q24	transient receptor potential cation channel, subfamily C, member 1	9	0
209386_at	TM4SF1	chr3q21-q25	transmembrane 4 L six family member 1	9	1
209387_s_at	TM4SF1	chr3q21-q25	transmembrane 4 L six family member 1	9	1
215034_s_at	TM4SF1	chr3q21-q25	transmembrane 4 L six family member 1	9	1
202555_s_at	MYLK	chr3q21	myosin light chain kinase	9	0
225242_s_at	CCDC80	chr3q13.2	coiled-coil domain containing 80	9	0
201952_at	ALCAM	chr3q13.1	activated leukocyte cell adhesion molecule	9	0
230872_s_at	TTLL3	chr3p25.3	tubulin tyrosine ligase-like family, member 3	9	0
222892_s_at	TMEM40	chr3p25.2	transmembrane protein 40	9	1
203408_s_at	SATB1	chr3p23	SATB homeobox 1	9	0
226017_at	CMTM7	chr3p22.3	CKLF-like MARVEL transmembrane domain containing 7	9	0
213261_at	LBA1	chr3p22.2	lupus brain antigen 1	9	0
206991_s_at	CCR5	chr3p21.31	chemokine (C-C motif) receptor 5	9	0
205990_s_at	WNT5A	chr3p21-p14	wingless-type MMTV integration site family, member 5A	9	0
1294_at	UBA7	chr3p21	ubiquitin-like modifier activating enzyme 7	9	0
235444_at	FOXP1	chr3p14.1	forkhead box P1	9	0
203697_at	FRZB	chr2qter	frizzled-related protein	9	0
203698_s_at	FRZB	chr2qter	frizzled-related protein	9	0
219279_at	DOCK10	chr2q36.2	dedicator of cytokinesis 10	9	0
204686_at	IRS1	chr2q36	insulin receptor substrate 1	9	0
221246_x_at	TNS1	chr2q35-q36	tensin 1	9	0
212242_at	TUBA4A	chr2q35	tubulin, alpha 4a	9	1
229225_at	NRP2	chr2q33.3	neuropilin 2	9	0
211958_at	IGFBP5	chr2q33-q36	insulin-like growth factor binding protein 5	9	0
211959_at	IGFBP5	chr2q33-q36	insulin-like growth factor binding protein 5	9	0
202718_at	IGFBP2	chr2q33-q34	insulin-like growth factor binding protein 2, 36kDa	9	1
203705_s_at	FZD7	chr2q33	frizzled homolog 7 (Drosophila)	9	0
204237_at	GULP1	chr2q32.3-q33	GULP, engulfment adaptor PTB domain containing 1	9	0
209891_at	SPC25	chr2q31.1	SPC25, NDC80 kinetochore complex component, homolog (S. cerevisiae)	9	1
231166_at	GPR155	chr2q31.1	G protein-coupled receptor 155	9	0
205668_at	LY75	chr2q24	lymphocyte antigen 75	9	0
226184_at	FMNL2	chr2q23.3	formin-like 2	9	0
209201_x_at	CXCR4	chr2q21	chemokine (C-X-C motif) receptor 4	9	0
211919_s_at	CXCR4	chr2q21	chemokine (C-X-C motif) receptor 4	9	0
213931_at	ID2 /// ID2B	chr2p25 /// chr3p14.2	inhibitor of DNA binding 2, dominant negative helix-loop-helix protein /// inhibitor of DNA binding 2B, dominant negative helix-loop-helix protein (pseudogene)	9	0
205174_s_at	QPCT	chr2p22.2	glutaminyl-peptide cyclotransferase	9	0
209286_at	CDC42EP3	chr2p21	CDC42 effector protein (Rho GTPase binding) 3	9	0
225380_at	SGK493	chr2p21	protein kinase-like protein SgK493	9	0
225045_at	CCDC88A	chr2p16.1	coiled-coil domain containing 88A	9	0
203470_s_at	PLEK	chr2p14-p13.3	pleckstrin	9	0
204882_at	ARHGAP25	chr2p13.3	Rho GTPase activating protein 25	9	0
232304_at	PELI1	chr2p13.3	Pellino homolog 1 (Drosophila)	9	0
205758_at	CD8A	chr2p12	CD8a molecule	9	0
205291_at	IL2RB	chr22q13|22q13.1	interleukin 2 receptor, beta	9	0
233510_s_at	PARVG	chr22q13.2-q13	parvin, gamma	9	0
205147_x_at	NCF4	chr22q13.1	neutrophil cytosolic factor 4, 40kDa	9	0
213603_s_at	RAC2	chr22q13.1	ras-related C3 botulinum toxin substrate 2 (rho family, small GTP binding protein Rac2)	9	0
219183_s_at	CYTH4	chr22q12.3-q13.1	cytohesin 4	9	0
228658_at	MIAT	chr22q12.1	myocardial infarction associated transcript (non-protein coding)	9	0
224342_x_at	IGL@ /// LOC96610	chr22q11.1-q11.2 /// chr22q11.22	immunoglobulin lambda locus /// BMS1 homolog, ribosome assembly protein (yeast) pseudogene	9	0
217258_x_at	IGL@ /// IGLV1-44 /// LOC100290557	chr22q11.1-q11.2 /// chr22q11.2	immunoglobulin lambda locus /// immunoglobulin lambda variable 1-44 /// similar to hCG91935	9	0
211881_x_at	IGLJ3	chr22q11.1-q11.2	immunoglobulin lambda joining 3	9	0
234884_x_at	IGL@	chr22q11.1-q11.2	Immunoglobulin lambda locus	9	0
203865_s_at	ADARB1	chr21q22.3	adenosine deaminase, RNA-specific, B1 (RED1 homolog rat)	9	0
235044_at	CYYR1	chr21q21.2	cysteine/tyrosine-rich 1	9	0
217673_x_at	GNAS	chr20q13.3	GNAS complex locus	9	1
224909_s_at	PREX1	chr20q13.13	phosphatidylinositol-3,4,5-trisphosphate-dependent Rac exchange factor 1	9	0
221024_s_at	SLC2A10	chr20q13.1	solute carrier family 2 (facilitated glucose transporter), member 10	9	0
218559_s_at	MAFB	chr20q11.2-q13.1	v-maf musculoaponeurotic fibrosarcoma oncogene homolog B (avian)	9	0
222670_s_at	MAFB	chr20q11.2-q13.1	v-maf musculoaponeurotic fibrosarcoma oncogene homolog B (avian)	9	0
212609_s_at	AKT3	chr1q43-q44	V-akt murine thymoma viral oncogene homolog 3 (protein kinase B, gamma)	9	0
202597_at	IRF6	chr1q32.3-q41	interferon regulatory factor 6	9	1
213888_s_at	TRAF3IP3	chr1q32.3-q41	TRAF3 interacting protein 3	9	0
213524_s_at	G0S2	chr1q32.2	G0/G1switch 2	9	0
222027_at	NUCKS1	chr1q32.1	Nuclear casein kinase and cyclin-dependent kinase substrate 1	9	1
201236_s_at	BTG2	chr1q32	BTG family, member 2	9	0
204223_at	PRELP	chr1q32	proline/arginine-rich end leucine-rich repeat protein	9	0
213800_at	CFH	chr1q32	complement factor H	9	0
228224_at	PRELP	chr1q32	proline/arginine-rich end leucine-rich repeat protein	9	0
216641_s_at	LAD1	chr1q25.1-q32.3	ladinin 1	9	1
207426_s_at	TNFSF4	chr1q25	tumor necrosis factor (ligand) superfamily, member 4	9	0
223405_at	NPL	chr1q25	N-acetylneuraminate pyruvate lyase (dihydrodipicolinate synthase)	9	0
225763_at	RCSD1	chr1q22-q24	RCSD domain containing 1	9	0
206332_s_at	IFI16	chr1q22	interferon, gamma-inducible protein 16	9	0
208965_s_at	IFI16	chr1q22	interferon, gamma-inducible protein 16	9	0
208966_x_at	IFI16	chr1q22	interferon, gamma-inducible protein 16	9	0
218223_s_at	PLEKHO1	chr1q21.2	pleckstrin homology domain containing, family O member 1	9	0
214433_s_at	SELENBP1	chr1q21-q22	selenium binding protein 1	9	1
203535_at	S100A9	chr1q21	S100 calcium binding protein A9	9	0
227998_at	S100A16	chr1q21	S100 calcium binding protein A16	9	1
204730_at	RIMS3	chr1pter-p22.2	regulating synaptic membrane exocytosis 3	9	1
226075_at	SPSB1	chr1p36.22	splA/ryanodine receptor domain and SOCS box containing 1	9	0
221898_at	PDPN	chr1p36.21	podoplanin	9	0
203879_at	PIK3CD	chr1p36.2	phosphoinositide-3-kinase, catalytic, delta polypeptide	9	0
33322_i_at	SFN	chr1p36.11	stratifin	9	1
33323_r_at	SFN	chr1p36.11	stratifin	9	1
203417_at	MFAP2	chr1p36.1-p35	microfibrillar-associated protein 2	9	0
202481_at	DHRS3	chr1p36.1	dehydrogenase/reductase (SDR family) member 3	9	0
204661_at	CD52	chr1p36	CD52 molecule	9	0
201250_s_at	SLC2A1	chr1p35-p31.3	solute carrier family 2 (facilitated glucose transporter), member 1	9	1
203649_s_at	PLA2G2A	chr1p35	phospholipase A2, group IIA (platelets, synovial fluid)	9	0
204415_at	IFI6	chr1p35	interferon, alpha-inducible protein 6	9	0
1557049_at	LOC149478	chr1p34.1	Hypothetical protein LOC149478	9	0
202743_at	PIK3R3	chr1p34.1	phosphoinositide-3-kinase, regulatory subunit 3 (gamma)	9	1
209408_at	KIF2C	chr1p34.1	kinesin family member 2C	9	1
201720_s_at	LAPTM5	chr1p34	lysosomal protein transmembrane 5	9	0
201721_s_at	LAPTM5	chr1p34	lysosomal protein transmembrane 5	9	0
213170_at	GPX7	chr1p32	glutathione peroxidase 7	9	0
1552309_a_at	NEXN	chr1p31.1	nexilin (F actin binding protein)	9	0
214453_s_at	IFI44	chr1p31.1	interferon-induced protein 44	9	0
202269_x_at	GBP1	chr1p22.2	guanylate binding protein 1, interferon-inducible, 67kDa	9	0
223434_at	GBP3	chr1p22.2	guanylate binding protein 3	9	0
231577_s_at	GBP1	chr1p22.2	guanylate binding protein 1, interferon-inducible, 67kDa	9	0
218736_s_at	PALMD	chr1p22-p21	palmdelphin	9	0
206171_at	ADORA3	chr1p13.2	adenosine A3 receptor	9	0
242946_at	CD53	chr1p13	CD53 molecule	9	0
207697_x_at	LILRB2	chr19q13.4	leukocyte immunoglobulin-like receptor, subfamily B (with TM and ITIM domains), member 2	9	0
228055_at	NAPSB	chr19q13.33	napsin B aspartic peptidase pseudogene	9	0
214560_at	FPR3	chr19q13.3-q13.4	formyl peptide receptor 3	9	0
203729_at	EMP3	chr19q13.3	epithelial membrane protein 3	9	0
221870_at	EHD2	chr19q13.3	EH-domain containing 2	9	0
212884_x_at	APOE	chr19q13.2	apolipoprotein E	9	0
201531_at	ZFP36	chr19q13.1	zinc finger protein 36, C3H type, homolog (mouse)	9	0
211924_s_at	PLAUR	chr19q13	plasminogen activator, urokinase receptor	9	0
202638_s_at	ICAM1	chr19p13.3-p13.2	intercellular adhesion molecule 1	9	0
213733_at	MYO1F	chr19p13.3-p13.2	myosin IF	9	0
226450_at	INSR	chr19p13.3-p13.2	insulin receptor	9	0
201473_at	JUNB	chr19p13.2	jun B proto-oncogene	9	0
218429_s_at	C19orf66	chr19p13.2	chromosome 19 open reading frame 66	9	0
205713_s_at	COMP	chr19p13.1	cartilage oligomeric matrix protein	9	0
227677_at	JAK3	chr19p13.1	Janus kinase 3	9	0
225407_at	MBP	chr18q23	myelin basic protein	9	0
204855_at	SERPINB5	chr18q21.3	serpin peptidase inhibitor, clade B (ovalbumin), member 5	9	1
228708_at	RAB27B	chr18q21.2	RAB27B, member RAS oncogene family	9	1
204790_at	SMAD7	chr18q21.1	SMAD family member 7	9	0
225301_s_at	MYO5B	chr18q21	myosin VB	9	1
202459_s_at	LPIN2	chr18p11.31	lipin 2	9	0
217762_s_at	RAB31	chr18p11.3	RAB31, member RAS oncogene family	9	0
219602_s_at	FAM38B	chr18p11.22	family with sequence similarity 38, member B	9	0
1555579_s_at	PTPRM	chr18p11.2	protein tyrosine phosphatase, receptor type, M	9	0
226632_at	CYGB	chr17q25.3	cytoglobin	9	0
202855_s_at	SLC16A3	chr17q25	solute carrier family 16, member 3 (monocarboxylic acid transporter 4)	9	0
202856_s_at	SLC16A3	chr17q25	solute carrier family 16, member 3 (monocarboxylic acid transporter 4)	9	0
202935_s_at	SOX9	chr17q24.3-q25.1	SRY (sex determining region Y)-box 9	9	1
224917_at	MIR21	chr17q23.1	microRNA 21	9	0
213093_at	PRKCA	chr17q22-q23.2	protein kinase C, alpha	9	0
223895_s_at	EPN3	chr17q21.33	epsin 3	9	1
208790_s_at	PTRF	chr17q21.2	polymerase I and transcript release factor	9	0
227645_at	PIK3R5	chr17p13.1	phosphoinositide-3-kinase, regulatory subunit 5	9	0
228617_at	XAF1	chr17p13.1	XIAP associated factor 1	9	0
226905_at	FAM101B	chr17p13	family with sequence similarity 101, member B	9	0
227726_at	RNF166	chr16q24.3	ring finger protein 166	9	0
207173_x_at	CDH11	chr16q22.1	cadherin 11, type 2, OB-cadherin (osteoblast)	9	0
206363_at	MAF	chr16q22-q23	v-maf musculoaponeurotic fibrosarcoma oncogene homolog (avian)	9	0
1555705_a_at	CMTM3	chr16q21	CKLF-like MARVEL transmembrane domain containing 3	9	0
214774_x_at	TOX3	chr16q12.1	TOX high mobility group box family member 3	9	1
215108_x_at	TOX3	chr16q12.1	TOX high mobility group box family member 3	9	1
216623_x_at	TOX3	chr16q12.1	TOX high mobility group box family member 3	9	1
203828_s_at	IL32	chr16p13.3	interleukin 32	9	0
214414_x_at	HBA1 /// HBA2	chr16p13.3	hemoglobin, alpha 1 /// hemoglobin, alpha 2	9	0
226456_at	C16orf75	chr16p13.13	chromosome 16 open reading frame 75	9	1
206420_at	IGSF6	chr16p12-p13	immunoglobulin superfamily, member 6	9	0
202503_s_at	KIAA0101	chr15q22.31	KIAA0101	9	1
226682_at	RORA	chr15q22.2	RAR-related orphan receptor A	9	0
215761_at	DMXL2	chr15q21.2	Dmx-like 2	9	0
220416_at	ATP8B4	chr15q21.2	ATPase, class I, type 8B, member 4	9	0
235318_at	FBN1	chr15q21.1	fibrillin 1	9	0
225300_at	C15orf23	chr15q15.1	chromosome 15 open reading frame 23	9	1
211639_x_at	IGH@ /// IGHA1 /// IGHA2 /// IGHD /// IGHG1 /// IGHG3 /// IGHG4 /// IGHM /// IGHV4-31 /// LOC100126583 /// LOC100289944 /// LOC100293211 /// LOC642131 /// VSIG6	chr14q32.33 /// chr15q11.2	immunoglobulin heavy locus /// immunoglobulin heavy constant alpha 1 /// immunoglobulin heavy constant alpha 2 (A2m marker) /// immunoglobulin heavy constant delta /// immunoglobulin heavy constant gamma 1 (G1m marker) /// immunoglobulin heavy constant gamma 3 (G3m marker) /// immunoglobulin heavy constant gamma 4 (G4m marker) /// immunoglobulin heavy constant mu /// immunoglobulin heavy variable…	9	0
211635_x_at	IGH@ /// IGHA1 /// IGHA2 /// IGHD /// IGHG1 /// IGHG3 /// IGHG4 /// IGHM /// IGHV4-31 /// LOC100133862 /// LOC100290528 /// LOC100292483	chr14q32.33	immunoglobulin heavy locus /// immunoglobulin heavy constant alpha 1 /// immunoglobulin heavy constant alpha 2 (A2m marker) /// immunoglobulin heavy constant delta /// immunoglobulin heavy constant gamma 1 (G1m marker) /// immunoglobulin heavy constant gamma 3 (G3m marker) /// immunoglobulin heavy constant gamma 4 (G4m marker) /// immunoglobulin heavy constant mu /// immunoglobulin heavy variable…	9	0
211640_x_at	IGHG1 /// IGHM /// LOC100133862	chr14q32.33	immunoglobulin heavy constant gamma 1 (G1m marker) /// immunoglobulin heavy constant mu /// similar to hCG1773549	9	0
212992_at	AHNAK2	chr14q32.33	AHNAK nucleoprotein 2	9	1
215949_x_at	IGHM /// LOC652494	chr14q32.33	immunoglobulin heavy constant mu /// similar to Ig heavy chain V-III region VH26 precursor	9	0
216541_x_at	IGHG1 /// IGHM /// LOC100133862	chr14q32.33	immunoglobulin heavy constant gamma 1 (G1m marker) /// immunoglobulin heavy constant mu /// similar to hCG1773549	9	0
222809_x_at	CCDC85C	chr14q32.31	coiled-coil domain containing 85C	9	1
222895_s_at	BCL11B	chr14q32.2	B-cell CLL/lymphoma 11B (zinc finger protein)	9	0
227232_at	EVL	chr14q32.2	Enah/Vasp-like	9	0
219563_at	C14orf139	chr14q32.13	chromosome 14 open reading frame 139	9	0
201212_at	LGMN	chr14q32.1	legumain	9	0
202376_at	SERPINA3	chr14q32.1	serpin peptidase inhibitor, clade A (alpha-1 antiproteinase, antitrypsin), member 3	9	1
202833_s_at	SERPINA1	chr14q32.1	serpin peptidase inhibitor, clade A (alpha-1 antiproteinase, antitrypsin), member 1	9	0
211429_s_at	SERPINA1	chr14q32.1	serpin peptidase inhibitor, clade A (alpha-1 antiproteinase, antitrypsin), member 1	9	0
219179_at	DACT1	chr14q23.1	dapper, antagonist of beta-catenin, homolog 1 (Xenopus laevis)	9	0
205158_at	RNASE4	chr14q11.1	ribonuclease, RNase A family, 4	9	0
213397_x_at	RNASE4	chr14q11.1	ribonuclease, RNase A family, 4	9	0
209670_at	TRAC	chr14q11	T cell receptor alpha constant	9	0
1557080_s_at	ITGBL1	chr13q33	integrin, beta-like 1 (with EGF-like repeat domains)	9	0
204616_at	UCHL3	chr13q22.2	ubiquitin carboxyl-terminal esterase L3 (ubiquitin thiolesterase)	9	1
230292_at	LOC100131993	chr13q14.2	similar to hCG2020760	9	0
218723_s_at	C13orf15	chr13q14.11	chromosome 13 open reading frame 15	9	0
204072_s_at	FRY	chr13q13.1	furry homolog (Drosophila)	9	0
204589_at	NUAK1	chr12q23.3	NUAK family, SNF1-like kinase, 1	9	0
214085_x_at	GLIPR1	chr12q21.2	GLI pathogenesis-related 1	9	0
201596_x_at	KRT18	chr12q13	keratin 18	9	1
203851_at	IGFBP6	chr12q13	insulin-like growth factor binding protein 6	9	0
213711_at	KRT81	chr12q13	keratin 81	9	1
219191_s_at	BIN2	chr12q13	bridging integrator 2	9	0
1553602_at	MUCL1	chr12q	mucin-like 1	9	1
39313_at	WNK1	chr12p13.3	WNK lysine deficient protein kinase 1	9	0
221698_s_at	CLEC7A	chr12p13.2	C-type lectin domain family 7, member A	9	0
221031_s_at	APOLD1	chr12p13.1	apolipoprotein L domain containing 1	9	0
1565162_s_at	MGST1	chr12p12.3-p12.1	microsomal glutathione S-transferase 1	9	1
224918_x_at	MGST1	chr12p12.3-p12.1	microsomal glutathione S-transferase 1	9	1
226931_at	TMTC1	chr12p11.22	transmembrane and tetratricopeptide repeat containing 1	9	0
1556051_a_at	BICD1	chr12p11.2-p11.1	bicaudal D homolog 1 (Drosophila)	9	0
203562_at	FEZ1	chr11q24.2	fasciculation and elongation protein zeta 1 (zygin I)	9	0
228080_at	LAYN	chr11q23.1	layilin	9	0
205011_at	VWA5A	chr11q23	von Willebrand factor A domain containing 5A	9	0
210102_at	VWA5A	chr11q23	von Willebrand factor A domain containing 5A	9	0
219593_at	SLC15A3	chr11q12.2	solute carrier family 15, member 3	9	0
232724_at	MS4A6A	chr11q12.1	membrane-spanning 4-domains, subfamily A, member 6A	9	0
213592_at	APLNR	chr11q12	apelin receptor	9	0
224358_s_at	MS4A7	chr11q12	membrane-spanning 4-domains, subfamily A, member 7	9	0
201315_x_at	IFITM2	chr11p15.5	interferon induced transmembrane protein 2 (1-8D)	9	0
209803_s_at	PHLDA2	chr11p15.5	pleckstrin homology-like domain, family A, member 2	9	1
212203_x_at	IFITM3	chr11p15.5	interferon induced transmembrane protein 3 (1-8U)	9	0
214022_s_at	IFITM1	chr11p15.5	interferon induced transmembrane protein 1 (9-27)	9	0
224997_x_at	H19	chr11p15.5	H19, imprinted maternally expressed transcript (non-protein coding)	9	0
202912_at	ADM	chr11p15.4	adrenomedullin	9	1
217525_at	OLFML1	chr11p15.4	olfactomedin-like 1	9	0
213994_s_at	SPON1	chr11p15.2	spondin 1, extracellular matrix protein	9	0
226769_at	FIBIN	chr11p14.2	fin bud initiation factor homolog (zebrafish)	9	0
202952_s_at	ADAM12	chr10q26.3	ADAM metallopeptidase domain 12	9	0
226824_at	CPXM2	chr10q26.13	carboxypeptidase X (M14 family), member 2	9	0
211668_s_at	PLAU	chr10q24	plasminogen activator, urokinase	9	0
226326_at	PCGF5	chr10q23.32	polycomb group ring finger 5	9	0
218087_s_at	SORBS1	chr10q23.3-q24.1	sorbin and SH3 domain containing 1	9	0
203060_s_at	PAPSS2	chr10q23-q24	3'-phosphoadenosine 5'-phosphosulfate synthase 2	9	0
206385_s_at	ANK3	chr10q21	ankyrin 3, node of Ranvier (ankyrin G)	9	1
221565_s_at	CALHM2	chr10pter-q26.12	calcium homeostasis modulator 2	9	0
202524_s_at	SPOCK2	chr10pter-q25.3	sparc/osteonectin, cwcv and kazal-like domains proteoglycan (testican) 2	9	0
201426_s_at	VIM	chr10p13	vimentin	9	0
202156_s_at	CUGBP2	chr10p13	CUG triplet repeat, RNA binding protein 2	9	0
202157_s_at	CUGBP2	chr10p13	CUG triplet repeat, RNA binding protein 2	9	0
202158_s_at	CUGBP2	chr10p13	CUG triplet repeat, RNA binding protein 2	9	0
235421_at	MAP3K8	chr10p11.23	Mitogen-activated protein kinase kinase kinase 8	9	0
1555852_at	---	---	---	9	0
1556658_a_at	---	---	---	9	0
1558078_at	---	---	---	9	0
1559425_at	---	---	---	9	0
1564077_at	---	---	---	9	0
215555_at	---	---	---	9	0
217179_x_at	---	---	---	9	0
217671_at	---	---	---	9	0
225328_at	---	---	---	9	0
226252_at	---	---	---	9	0
226444_at	---	---	---	9	0
226777_at	---	---	---	9	0
228827_at	---	---	---	9	0
228869_at	---	---	---	9	0
229327_s_at	---	---	---	9	0
229437_at	MIR155HG	---	MIR155 host gene (non-protein coding)	9	0
229670_at	---	---	---	9	0
230630_at	---	---	---	9	1
231594_at	---	---	---	9	1
232090_at	---	---	---	9	0
232210_at	---	---	---	9	0
232431_at	---	---	---	9	0
232525_at	---	---	---	9	0
232744_x_at	---	---	---	9	0
232882_at	---	---	---	9	0
233090_at	---	---	---	9	0
234151_at	---	---	---	9	0
234159_at	---	---	---	9	0
235385_at	---	---	---	9	0
235570_at	---	---	---	9	0
235821_at	---	---	---	9	0
236571_at	---	---	---	9	0
236809_at	---	---	---	9	0
238668_at	---	---	---	9	0
239449_at	---	---	---	9	0
239893_at	---	---	---	9	0
241435_at	---	---	---	9	0
241575_at	---	---	---	9	1
243271_at	---	---	---	9	0
244352_at	---	---	---	9	0
244726_at	---	---	---	9	0
AFFX-HUMRGE/M10098_5_at	---	---	---	9	1
202974_at	MPP1	chrXq28	membrane protein, palmitoylated 1, 55kDa	8	0
203585_at	ZNF185	chrXq28	zinc finger protein 185 (LIM domain)	8	1
204537_s_at	GABRE	chrXq28	gamma-aminobutyric acid (GABA) A receptor, epsilon	8	0
226875_at	DOCK11	chrXq24	dedicator of cytokinesis 11	8	0
205504_at	BTK	chrXq21.33-q22	Bruton agammaglobulinemia tyrosine kinase	8	0
1569311_at	LOC554203	chrXq13.2	Alanyl-tRNA synthetase domain containing 1 pseudogene	8	0
229560_at	TLR8	chrXp22	toll-like receptor 8	8	0
213787_s_at	EBP	chrXp11.23-p11.22	emopamil binding protein (sterol isomerase)	8	1
221261_x_at	MAGED4 /// MAGED4B	chrXp11 /// chrXp11.22	melanoma antigen family D, 4 /// melanoma antigen family D, 4B	8	0
225738_at	RAPGEF1	chr9q34.3	Rap guanine nucleotide exchange factor (GEF) 1	8	0
213004_at	ANGPTL2	chr9q34	angiopoietin-like 2	8	0
1552798_a_at	TLR4	chr9q32-q33	toll-like receptor 4	8	0
204036_at	LPAR1	chr9q31.3	lysophosphatidic acid receptor 1	8	0
202759_s_at	AKAP2 /// PALM2-AKAP2	chr9q31-q33	A kinase (PRKA) anchor protein 2 /// PALM2-AKAP2 readthrough transcript	8	0
226694_at	AKAP2 /// PALM2-AKAP2	chr9q31-q33	A kinase (PRKA) anchor protein 2 /// PALM2-AKAP2 readthrough transcript	8	0
220161_s_at	EPB41L4B	chr9q31-q32	erythrocyte membrane protein band 4.1 like 4B	8	1
228176_at	S1PR3	chr9q22.1-q22.2	sphingosine-1-phosphate receptor 3	8	1
221795_at	NTRK2	chr9q22.1	neurotrophic tyrosine kinase, receptor, type 2	8	0
218113_at	TMEM2	chr9q13-q21	transmembrane protein 2	8	0
203542_s_at	KLF9	chr9q13	Kruppel-like factor 9	8	0
203543_s_at	KLF9	chr9q13	Kruppel-like factor 9	8	0
201012_at	ANXA1	chr9q12-q21.2|9q12-q21.2	annexin A1	8	0
232843_s_at	DOCK8	chr9p24.3	dedicator of cytokinesis 8	8	0
232568_at	MGC24103	chr9p22.3	hypothetical MGC24103	8	0
225602_at	GLIPR2	chr9p13-p12	GLI pathogenesis-related 2	8	0
225604_s_at	GLIPR2	chr9p13-p12	GLI pathogenesis-related 2	8	0
210072_at	CCL19	chr9p13	chemokine (C-C motif) ligand 19	8	0
217534_at	FAM49B	chr8q24.21	family with sequence similarity 49, member B	8	0
219778_at	ZFPM2	chr8q23	zinc finger protein, multitype 2	8	0
205529_s_at	RUNX1T1	chr8q22	runt-related transcription factor 1; translocated to, 1 (cyclin D-related)	8	0
225626_at	PAG1	chr8q21.13	phosphoprotein associated with glycosphingolipid microdomains 1	8	0
223475_at	CRISPLD1	chr8q21.11	cysteine-rich secretory protein LCCL domain containing 1	8	0
202625_at	LYN	chr8q13	v-yes-1 Yamaguchi sarcoma viral related oncogene homolog	8	0
238017_at	SDR16C5	chr8q12.1	short chain dehydrogenase/reductase family 16C, member 5	8	1
203355_s_at	PSD3	chr8pter-p23.3	pleckstrin and Sec7 domain containing 3	8	0
206115_at	EGR3	chr8p23-p21	early growth response 3	8	0
200838_at	CTSB	chr8p22	cathepsin B	8	0
228698_at	SOX7	chr8p22	SRY (sex determining region Y)-box 7	8	0
209598_at	PNMA2	chr8p21.2	paraneoplastic antigen MA2	8	0
219148_at	PBK	chr8p21.2	PDZ binding kinase	8	1
230746_s_at	LOC100288985	chr8p21.2	hypothetical protein LOC100288985	8	0
208791_at	CLU	chr8p21-p12	clusterin	8	0
204014_at	DUSP4	chr8p12-p11	dual specificity phosphatase 4	8	0
210029_at	IDO1	chr8p12-p11	indoleamine 2,3-dioxygenase 1	8	0
203973_s_at	CEBPD	chr8p11.2-p11.1	CCAAT/enhancer binding protein (C/EBP), delta	8	0
201615_x_at	CALD1	chr7q33	caldesmon 1	8	0
205525_at	CALD1	chr7q33	caldesmon 1	8	0
218999_at	TMEM140	chr7q33	transmembrane protein 140	8	0
203065_s_at	CAV1	chr7q31.1	caveolin 1, caveolae protein, 22kDa	8	0
205196_s_at	AP1S1	chr7q22.1	adaptor-related protein complex 1, sigma 1 subunit	8	1
209309_at	AZGP1	chr7q22.1	alpha-2-glycoprotein 1, zinc-binding	8	1
230036_at	SAMD9L	chr7q21.2	sterile alpha motif domain containing 9-like	8	0
201841_s_at	HSPB1	chr7q11.23	heat shock 27kDa protein 1	8	1
203954_x_at	CLDN3	chr7q11.23	claudin 3	8	1
221581_s_at	LAT2	chr7q11.23	linker for activation of T cells family, member 2	8	0
201564_s_at	FSCN1	chr7p22	fascin homolog 1, actin-bundling protein (Strongylocentrotus purpuratus)	8	0
210933_s_at	FSCN1	chr7p22	fascin homolog 1, actin-bundling protein (Strongylocentrotus purpuratus)	8	0
1566764_at	MACC1	chr7p21.1	metastasis associated in colon cancer 1	8	1
225639_at	SKAP2	chr7p21-p15	src kinase associated phosphoprotein 2	8	0
225798_at	JAZF1	chr7p15.2-p15.1	JAZF zinc finger 1	8	0
1554018_at	GPNMB	chr7p15	glycoprotein (transmembrane) nmb	8	0
215806_x_at	TARP /// TRGC2	chr7p14 /// chr7p15-p14	TCR gamma alternate reading frame protein /// T cell receptor gamma constant 2	8	0
225520_at	MTHFD1L	chr6q25.1	methylenetetrahydrofolate dehydrogenase (NADP+ dependent) 1-like	8	0
207943_x_at	PLAGL1	chr6q24-q25	pleiomorphic adenoma gene-like 1	8	0
222392_x_at	PERP	chr6q24	PERP, TP53 apoptosis effector	8	1
201718_s_at	EPB41L2	chr6q23	erythrocyte membrane protein band 4.1-like 2	8	0
226936_at	C6orf173	chr6q22.32	chromosome 6 open reading frame 173	8	1
203786_s_at	TPD52L1	chr6q22-q23	tumor protein D52-like 1	8	1
218854_at	DSE	chr6q22	dermatan sulfate epimerase	8	0
226545_at	CD109	chr6q13	CD109 molecule	8	0
233109_at	COL12A1	chr6q12-q13	Collagen, type XII, alpha 1	8	0
206377_at	FOXF2	chr6p25.3	forkhead box F2	8	0
227475_at	FOXQ1	chr6p25	forkhead box Q1	8	0
204653_at	TFAP2A	chr6p24	transcription factor AP-2 alpha (activating enhancer binding protein 2 alpha)	8	1
212613_at	BTN3A2	chr6p22.1	butyrophilin, subfamily 3, member A2	8	0
209291_at	ID4	chr6p22-p21	inhibitor of DNA binding 4, dominant negative helix-loop-helix protein	8	0
205518_s_at	CMAH	chr6p21.32	cytidine monophosphate-N-acetylneuraminic acid hydroxylase (CMP-N-acetylneuraminate monooxygenase) pseudogene	8	0
203146_s_at	GABBR1	chr6p21.31	gamma-aminobutyric acid (GABA) B receptor, 1	8	0
200904_at	HLA-E	chr6p21.3	major histocompatibility complex, class I, E	8	0
204265_s_at	GPSM3	chr6p21.3	G-protein signaling modulator 3 (AGS3-like, C. elegans)	8	0
207339_s_at	LTB	chr6p21.3	lymphotoxin beta (TNF superfamily, member 3)	8	0
210387_at	HIST1H2BG	chr6p21.3	histone cluster 1, H2bg	8	0
211581_x_at	LST1	chr6p21.3	leukocyte specific transcript 1	8	0
214428_x_at	C4A /// C4B /// LOC100292046	chr6p21.3	complement component 4A (Rodgers blood group) /// complement component 4B (Chido blood group) /// similar to Complement component 4A (Rodgers blood group)	8	0
216526_x_at	HLA-C	chr6p21.3	major histocompatibility complex, class I, C	8	0
221491_x_at	HLA-DRB1 /// HLA-DRB3 /// HLA-DRB4 /// HLA-DRB5 /// LOC100133661 /// LOC100294036	chr6p21.3	major histocompatibility complex, class II, DR beta 1 /// major histocompatibility complex, class II, DR beta 3 /// major histocompatibility complex, class II, DR beta 4 /// major histocompatibility complex, class II, DR beta 5 /// similar to HLA class II histocompatibility antigen, DR-W53 beta chain /// similar to HLA class II histocompatibility antigen, DRB1-7 beta chain	8	0
221978_at	HLA-F	chr6p21.3	major histocompatibility complex, class I, F	8	0
224927_at	KIAA1949	chr6p21.3	KIAA1949	8	0
232231_at	RUNX2	chr6p21	runt-related transcription factor 2	8	0
228434_at	BTNL9	chr5q35.3	butyrophilin-like 9	8	0
203438_at	STC2	chr5q35.1	stanniocalcin 2	8	0
213160_at	DOCK2	chr5q35.1	dedicator of cytokinesis 2	8	0
227646_at	EBF1	chr5q34	early B-cell factor 1	8	0
1553102_a_at	CCDC69	chr5q33.1	coiled-coil domain containing 69	8	0
209765_at	ADAM19	chr5q32-q33	ADAM metallopeptidase domain 19 (meltrin beta)	8	0
201430_s_at	DPYSL3	chr5q32	dihydropyrimidinase-like 3	8	0
228339_at	ECSCR	chr5q31.2	endothelial cell-specific chemotaxis regulator	8	0
201573_s_at	ETF1	chr5q31.1	eukaryotic translation termination factor 1	8	1
201694_s_at	EGR1	chr5q31.1	early growth response 1	8	0
227404_s_at	EGR1	chr5q31.1	Early growth response 1	8	0
224959_at	SLC26A2	chr5q31-q34	solute carrier family 26 (sulfate transporter), member 2	8	0
202363_at	SPOCK1	chr5q31	sparc/osteonectin, cwcv and kazal-like domains proteoglycan (testican) 1	8	0
203184_at	FBN2	chr5q23-q31	fibrillin 2	8	1
201309_x_at	C5orf13	chr5q22.1	chromosome 5 open reading frame 13	8	0
230261_at	ST8SIA4	chr5q21	ST8 alpha-N-acetyl-neuraminide alpha-2,8-sialyltransferase 4	8	0
202975_s_at	RHOBTB3	chr5q15	Rho-related BTB domain containing 3	8	0
225202_at	RHOBTB3	chr5q15	Rho-related BTB domain containing 3	8	0
226099_at	ELL2	chr5q15	elongation factor, RNA polymerase II, 2	8	0
206206_at	CD180	chr5q12	CD180 molecule	8	0
214710_s_at	CCNB1	chr5q12	cyclin B1	8	1
226789_at	EMB	chr5q11.1	embigin homolog (mouse)	8	0
210946_at	PPAP2A	chr5q11	phosphatidic acid phosphatase type 2A	8	0
219694_at	FAM105A	chr5p15.2	family with sequence similarity 105, member A	8	0
227522_at	CMBL	chr5p15.2	carboxymethylenebutenolidase homolog (Pseudomonas)	8	0
201976_s_at	MYO10	chr5p15.1-p14.3	myosin X	8	1
223092_at	ANKH	chr5p15.1	ankylosis, progressive homolog (mouse)	8	0
221750_at	HMGCS1	chr5p14-p13	3-hydroxy-3-methylglutaryl-Coenzyme A synthase 1 (soluble)	8	1
202052_s_at	RAI14	chr5p13.3-p13.2	retinoic acid induced 14	8	0
219054_at	C5orf23	chr5p13.3	chromosome 5 open reading frame 23	8	0
225575_at	LIFR	chr5p13-p12	leukemia inhibitory factor receptor alpha	8	0
205798_at	IL7R	chr5p13	interleukin 7 receptor	8	0
226218_at	IL7R	chr5p13	interleukin 7 receptor	8	0
205442_at	MFAP3L	chr4q32.3	microfibrillar-associated protein 3-like	8	1
221942_s_at	GUCY1A3	chr4q31.3-q33|4q31.1-q31.2	guanylate cyclase 1, soluble, alpha 3	8	0
203817_at	GUCY1B3	chr4q31.3-q33	guanylate cyclase 1, soluble, beta 3	8	0
212558_at	SPRY1	chr4q28.1	sprouty homolog 1, antagonist of FGF signaling (Drosophila)	8	0
209921_at	SLC7A11	chr4q28-q32	solute carrier family 7, (cationic amino acid transporter, y+ system) member 11	8	0
227662_at	SYNPO2	chr4q26	synaptopodin 2	8	0
202920_at	ANK2	chr4q25-q27	ankyrin 2, neuronal	8	0
227856_at	C4orf32	chr4q25	chromosome 4 open reading frame 32	8	1
219436_s_at	EMCN	chr4q24	endomucin	8	0
219863_at	HERC5	chr4q22.1	hect domain and RLD 5	8	0
228400_at	SHROOM3	chr4q21.1	shroom family member 3	8	1
209612_s_at	ADH1B	chr4q21-q23	alcohol dehydrogenase 1B (class I), beta polypeptide	8	0
209613_s_at	ADH1B	chr4q21-q23	alcohol dehydrogenase 1B (class I), beta polypeptide	8	0
205239_at	AREG	chr4q13-q21	amphiregulin	8	1
205120_s_at	SGCB	chr4q12	sarcoglycan, beta (43kDa dystrophin-associated glycoprotein)	8	0
228584_at	SGCB	chr4q12	sarcoglycan, beta (43kDa dystrophin-associated glycoprotein)	8	0
236079_at	DKFZp667E0512	chr4p16.1	hypothetical protein DKFZp667E0512	8	0
201387_s_at	UCHL1	chr4p14	ubiquitin carboxyl-terminal esterase L1 (ubiquitin thiolesterase)	8	0
210176_at	TLR1	chr4p14	toll-like receptor 1	8	0
225314_at	OCIAD2	chr4p11	OCIA domain containing 2	8	1
213909_at	LRRC15	chr3q29	leucine rich repeat containing 15	8	0
204023_at	RFC4	chr3q27	replication factor C (activator 1) 4, 37kDa	8	1
223423_at	GPR160	chr3q26.2-q27	G protein-coupled receptor 160	8	1
205352_at	SERPINI1	chr3q26.1	serpin peptidase inhibitor, clade I (neuroserpin), member 1	8	0
1558111_at	MBNL1	chr3q25	muscleblind-like (Drosophila)	8	0
203921_at	CHST2	chr3q24	carbohydrate (N-acetylglucosamine-6-O) sulfotransferase 2	8	0
1558034_s_at	CP	chr3q23-q25	ceruloplasmin (ferroxidase)	8	0
201124_at	ITGB5	chr3q21.2	integrin, beta 5	8	0
204368_at	SLCO2A1	chr3q21	solute carrier organic anion transporter family, member 2A1	8	0
222357_at	ZBTB20	chr3q13.2	zinc finger and BTB domain containing 20	8	0
201951_at	ALCAM	chr3q13.1	activated leukocyte cell adhesion molecule	8	0
224523_s_at	C3orf26	chr3q12.1	chromosome 3 open reading frame 26	8	1
209582_s_at	CD200	chr3q12-q13	CD200 molecule	8	0
223395_at	ABI3BP	chr3q12	ABI family, member 3 (NESH) binding protein	8	0
218574_s_at	LMCD1	chr3p26-p24	LIM and cysteine-rich domains 1	8	0
202209_at	LSM3	chr3p25.1	LSM3 homolog, U6 small nuclear RNA associated (S. cerevisiae)	8	1
205200_at	CLEC3B	chr3p22-p21.3	C-type lectin domain family 3, member B	8	0
205898_at	CX3CR1	chr3p21|3p21.3	chemokine (C-X3-C motif) receptor 1	8	0
206978_at	CCR2	chr3p21.31	chemokine (C-C motif) receptor 2	8	0
1569323_at	PTPRG	chr3p21-p14	protein tyrosine phosphatase, receptor type, G	8	0
203281_s_at	UBA7	chr3p21	ubiquitin-like modifier activating enzyme 7	8	0
235371_at	GLT8D4	chr3p13	glycosyltransferase 8 domain containing 4	8	0
227399_at	VGLL3	chr3p12.1	vestigial like 3 (Drosophila)	8	0
213194_at	ROBO1	chr3p12	roundabout, axon guidance receptor, homolog 1 (Drosophila)	8	0
203332_s_at	INPP5D	chr2q37.1	inositol polyphosphate-5-phosphatase, 145kDa	8	0
214702_at	FN1	chr2q34	fibronectin 1	8	0
1555468_at	NRP2	chr2q33.3	neuropilin 2	8	0
235360_at	PLEKHM3	chr2q33.3	pleckstrin homology domain containing, family M, member 3	8	0
232080_at	HECW2	chr2q32.3-q33.1	HECT, C2 and WW domain containing E3 ubiquitin protein ligase 2	8	0
204235_s_at	GULP1	chr2q32.3-q33	GULP, engulfment adaptor PTB domain containing 1	8	0
224321_at	TMEFF2	chr2q32.3	transmembrane protein with EGF-like and two follistatin-like domains 2	8	1
209969_s_at	STAT1	chr2q32.2	signal transducer and activator of transcription 1, 91kDa	8	0
AFFX-HUMISGF3A/M97935_MB_at	STAT1	chr2q32.2	signal transducer and activator of transcription 1, 91kDa	8	0
227370_at	FAM171B	chr2q32.1	family with sequence similarity 171, member B	8	0
210664_s_at	TFPI	chr2q32	tissue factor pathway inhibitor (lipoprotein-associated coagulation inhibitor)	8	0
223044_at	SLC40A1	chr2q32	solute carrier family 40 (iron-regulated transporter), member 1	8	0
205884_at	ITGA4	chr2q31.3	integrin, alpha 4 (antigen CD49D, alpha 4 subunit of VLA-4 receptor)	8	0
222453_at	CYBRD1	chr2q31.1	cytochrome b reductase 1	8	0
202786_at	STK39	chr2q24.3	serine threonine kinase 39 (STE20/SPS1 homolog, yeast)	8	1
203799_at	CD302	chr2q24.2	CD302 molecule	8	0
204385_at	KYNU	chr2q22.2	kynureninase (L-kynurenine hydrolase)	8	1
211732_x_at	HNMT	chr2q22.1	histamine N-methyltransferase	8	0
216248_s_at	NR4A2	chr2q22-q23	nuclear receptor subfamily 4, group A, member 2	8	0
1554485_s_at	TMEM37	chr2q14.2	transmembrane protein 37	8	0
213797_at	RSAD2	chr2p25.2	radical S-adenosyl methionine domain containing 2	8	0
242625_at	RSAD2	chr2p25.2	radical S-adenosyl methionine domain containing 2	8	0
205801_s_at	RASGRP3	chr2p25.1-p24.1	RAS guanyl releasing protein 3 (calcium and DAG-regulated)	8	0
212013_at	PXDN	chr2p25	peroxidasin homolog (Drosophila)	8	0
202478_at	TRIB2	chr2p24.3	tribbles homolog 2 (Drosophila)	8	0
208092_s_at	FAM49A	chr2p24.2	family with sequence similarity 49, member A	8	0
201286_at	SDC1	chr2p24.1	syndecan 1	8	1
206857_s_at	FKBP1B	chr2p23.3	FK506 binding protein 1B, 12.6 kDa	8	0
221011_s_at	LBH	chr2p23.1	limb bud and heart development homolog (mouse)	8	0
235518_at	SLC8A1	chr2p23-p22	solute carrier family 8 (sodium/calcium exchanger), member 1	8	0
201843_s_at	EFEMP1	chr2p16	EGF-containing fibulin-like extracellular matrix protein 1	8	0
203217_s_at	ST3GAL5	chr2p11.2	ST3 beta-galactoside alpha-2,3-sialyltransferase 5	8	0
202995_s_at	FBLN1	chr22q13.31	fibulin 1	8	0
205780_at	BIK	chr22q13.31	BCL2-interacting killer (apoptosis-inducing)	8	1
241464_s_at	LOC400931	chr22q13.31	hypothetical LOC400931	8	0
204205_at	APOBEC3G	chr22q13.1-q13.2	apolipoprotein B mRNA editing enzyme, catalytic polypeptide-like 3G	8	0
204179_at	MB	chr22q13.1	myoglobin	8	1
207419_s_at	RAC2	chr22q13.1	ras-related C3 botulinum toxin substrate 2 (rho family, small GTP binding protein Rac2)	8	0
210026_s_at	CARD10	chr22q13.1	caspase recruitment domain family, member 10	8	1
221087_s_at	APOL3	chr22q13.1	apolipoprotein L, 3	8	0
204153_s_at	MFNG	chr22q12	MFNG O-fucosylpeptide 3-beta-N-acetylglucosaminyltransferase	8	0
205582_s_at	GGT5	chr22q11.23	gamma-glutamyltransferase 5	8	0
209919_x_at	GGT1	chr22q11.23	gamma-glutamyltransferase 1	8	1
204126_s_at	CDC45L	chr22q11.21	CDC45 cell division cycle 45-like (S. cerevisiae)	8	1
201328_at	ETS2	chr21q22.3|21q22.2	v-ets erythroblastosis virus E26 oncogene homolog 2 (avian)	8	0
208579_x_at	H2BFS /// HIST1H2BK	chr21q22.3 /// chr6p21.33	H2B histone family, member S /// histone cluster 1, H2bk	8	1
1555349_a_at	ITGB2	chr21q22.3	integrin, beta 2 (complement component 3 receptor 3 and 4 subunit)	8	0
202086_at	MX1	chr21q22.3	myxovirus (influenza virus) resistance 1, interferon-inducible protein p78 (mouse)	8	0
202803_s_at	ITGB2	chr21q22.3	integrin, beta 2 (complement component 3 receptor 3 and 4 subunit)	8	0
204567_s_at	ABCG1	chr21q22.3	ATP-binding cassette, sub-family G (WHITE), member 1	8	0
208078_s_at	SIK1	chr21q22.3	salt-inducible kinase 1	8	0
209081_s_at	COL18A1	chr21q22.3	collagen, type XVIII, alpha 1	8	0
212940_at	COL6A1	chr21q22.3	collagen, type VI, alpha 1	8	0
213428_s_at	COL6A1	chr21q22.3	collagen, type VI, alpha 1	8	0
219935_at	ADAMTS5	chr21q21.3	ADAM metallopeptidase with thrombospondin type 1 motif, 5	8	0
229357_at	ADAMTS5	chr21q21.3	ADAM metallopeptidase with thrombospondin type 1 motif, 5	8	0
228665_at	CYYR1	chr21q21.2	cysteine/tyrosine-rich 1	8	0
214157_at	GNAS	chr20q13.3	GNAS complex locus	8	1
233555_s_at	SULF2	chr20q12-q13.2	sulfatase 2	8	0
216268_s_at	JAG1	chr20p12.1-p11.23	jagged 1 (Alagille syndrome)	8	0
201825_s_at	SCCPDH	chr1q44	saccharopine dehydrogenase (putative)	8	1
241376_at	LOC100130097	chr1q44	Hypothetical protein LOC100130097	8	1
242876_at	AKT3	chr1q43-q44	V-akt murine thymoma viral oncogene homolog 3 (protein kinase B, gamma)	8	0
224773_at	NAV1	chr1q32.3	neuron navigator 1	8	0
1556203_a_at	SRGAP2	chr1q32.1	SLIT-ROBO Rho GTPase activating protein 2	8	0
209396_s_at	CHI3L1	chr1q32.1	chitinase 3-like 1 (cartilage glycoprotein-39)	8	0
201235_s_at	BTG2	chr1q32	BTG family, member 2	8	0
202709_at	FMOD	chr1q32	fibromodulin	8	0
203287_at	LAD1	chr1q25.1-q32.3	ladinin 1	8	1
217967_s_at	FAM129A	chr1q25	family with sequence similarity 129, member A	8	0
240440_at	NPL	chr1q25	N-acetylneuraminate pyruvate lyase (dihydrodipicolinate synthase)	8	0
220840_s_at	C1orf112	chr1q24.2	chromosome 1 open reading frame 112	8	1
205991_s_at	PRRX1	chr1q24	paired related homeobox 1	8	0
204563_at	SELL	chr1q23-q25	selectin L	8	0
205666_at	FMO1	chr1q23-q25	flavin containing monooxygenase 1	8	0
204007_at	FCGR3B	chr1q23	Fc fragment of IgG, low affinity IIIb, receptor (CD16b)	8	0
218677_at	S100A14	chr1q21.3	S100 calcium binding protein A14	8	1
1568609_s_at	FAM91A2 /// FLJ39739 /// LOC100130000 /// LOC100286793 /// LOC728855 /// LOC728875	chr1q21.1	family with sequence similarity 91, member A2 /// hypothetical FLJ39739 /// Neuroblastoma breakpoint family member 6-like protein /// hypothetical LOC100286793 /// hypothetical LOC728855 /// hypothetical LOC728875	8	0
225793_at	LIX1L	chr1q21.1	Lix1 homolog (mouse)-like	8	0
227384_s_at	LOC727820	chr1q21.1	hypothetical protein LOC727820	8	0
205916_at	S100A7	chr1q21	S100 calcium binding protein A7	8	1
238909_at	S100A10	chr1q21	S100 calcium binding protein A10	8	1
213068_at	DPT	chr1q12-q23	dermatopontin	8	0
213071_at	DPT	chr1q12-q23	dermatopontin	8	0
207826_s_at	ID3	chr1p36.13-p36.12	inhibitor of DNA binding 3, dominant negative helix-loop-helix protein	8	0
37005_at	NBL1	chr1p36.13	neuroblastoma, suppression of tumorigenicity 1	8	0
218309_at	CAMK2N1	chr1p36.12	calcium/calmodulin-dependent protein kinase II inhibitor 1	8	1
211519_s_at	KIF2C	chr1p34.1	kinesin family member 2C	8	1
215462_at	PLK3	chr1p34.1	polo-like kinase 3 (Drosophila)	8	0
226625_at	TGFBR3	chr1p33-p32	transforming growth factor, beta receptor III	8	0
200862_at	DHCR24	chr1p33-p31.1	24-dehydrocholesterol reductase	8	1
1553589_a_at	PDZK1IP1	chr1p33	PDZK1 interacting protein 1	8	1
219630_at	PDZK1IP1	chr1p33	PDZK1 interacting protein 1	8	1
237395_at	CYP4Z1	chr1p33	cytochrome P450, family 4, subfamily Z, polypeptide 1	8	0
210652_s_at	TTC39A	chr1p32.3	tetratricopeptide repeat domain 39A	8	1
221958_s_at	GPR177	chr1p31.3	G protein-coupled receptor 177	8	0
225342_at	AK3L1	chr1p31.3	adenylate kinase 3-like 1	8	1
228949_at	GPR177	chr1p31.3	G protein-coupled receptor 177	8	0
206953_s_at	LPHN2	chr1p31.1	latrophilin 2	8	0
1558517_s_at	LRRC8C	chr1p22.2	leucine rich repeat containing 8 family, member C	8	0
202270_at	GBP1	chr1p22.2	guanylate binding protein 1, interferon-inducible, 67kDa	8	0
209094_at	DDAH1	chr1p22	dimethylarginine dimethylaminohydrolase 1	8	1
226248_s_at	KIAA1324	chr1p13.3	KIAA1324	8	1
226811_at	FAM46C	chr1p12	family with sequence similarity 46, member C	8	0
207104_x_at	LILRB1	chr19q13.4	leukocyte immunoglobulin-like receptor, subfamily B (with TM and ITIM domains), member 1	8	0
202768_at	FOSB	chr19q13.32	FBJ murine osteosarcoma viral oncogene homolog B	8	0
218831_s_at	FCGRT	chr19q13.3	Fc fragment of IgG, receptor, transporter, alpha	8	0
45297_at	EHD2	chr19q13.3	EH-domain containing 2	8	0
204561_x_at	APOC2	chr19q13.2	apolipoprotein C-II	8	0
206400_at	LGALS7 /// LGALS7B	chr19q13.2	lectin, galactoside-binding, soluble, 7 /// lectin, galactoside-binding, soluble, 7B	8	1
226926_at	DMKN	chr19q13.12	dermokine	8	1
223393_s_at	TSHZ3	chr19q12	teashirt zinc finger homeobox 3	8	0
217767_at	C3	chr19p13.3-p13.2	complement component 3	8	0
209807_s_at	NFIX	chr19p13.3	nuclear factor I/X (CCAAT-binding transcription factor)	8	1
225191_at	CIRBP	chr19p13.3	cold inducible RNA binding protein	8	0
230142_s_at	CIRBP	chr19p13.3	cold inducible RNA binding protein	8	0
201422_at	IFI30	chr19p13.1	interferon, gamma-inducible protein 30	8	0
220301_at	CCDC102B	chr18q22.1	coiled-coil domain containing 102B	8	0
203685_at	BCL2	chr18q21.33|18q21.3	B-cell CLL/lymphoma 2	8	0
219959_at	MOCOS	chr18q12	molybdenum cofactor sulfurase	8	1
210002_at	GATA6	chr18q11.1-q11.2	GATA binding protein 6	8	0
212681_at	EPB41L3	chr18p11.32	erythrocyte membrane protein band 4.1-like 3	8	0
1566901_at	TGIF1	chr18p11.3	TGFB-induced factor homeobox 1	8	0
209191_at	TUBB6	chr18p11.21	tubulin, beta 6	8	0
202812_at	GAA	chr17q25.2-q25.3	glucosidase, alpha; acid	8	0
1553043_a_at	CD300LF	chr17q25.1	CD300 molecule-like family member f	8	0
1555826_at	EPR1	chr17q25	effector cell peptidase receptor 1 (non-protein coding)	8	1
1559025_at	2009-09-01	chr17q25	septin 9	8	0
204990_s_at	ITGB4	chr17q25	integrin, beta 4	8	1
226804_at	FAM20A	chr17q24.2	family with sequence similarity 20, member A	8	0
1554408_a_at	TK1	chr17q23.2-q25.3	thymidine kinase 1, soluble	8	1
225124_at	PPP1R9B	chr17q21.33	protein phosphatase 1, regulatory (inhibitor) subunit 9B	8	0
228776_at	GJC1	chr17q21.31	gap junction protein, gamma 1, 45kDa	8	0
1557938_s_at	PTRF	chr17q21.2	polymerase I and transcript release factor	8	0
205157_s_at	KRT17	chr17q12-q21	keratin 17	8	1
212236_x_at	KRT17	chr17q12-q21	keratin 17	8	1
214038_at	CCL8	chr17q11.2	chemokine (C-C motif) ligand 8	8	0
223170_at	TMEM98	chr17q11.2	transmembrane protein 98	8	0
218380_at	LOC728392 /// NLRP1	chr17p13.2	hypothetical protein LOC728392 /// NLR family, pyrin domain containing 1	8	0
202192_s_at	GAS7	chr17p13.1	growth arrest-specific 7	8	0
226876_at	FAM101B	chr17p13	family with sequence similarity 101, member B	8	0
204613_at	PLCG2	chr16q24.1	phospholipase C, gamma 2 (phosphatidylinositol-specific)	8	0
224583_at	COTL1	chr16q24.1	coactosin-like 1 (Dictyostelium)	8	0
215092_s_at	NFAT5	chr16q22.1	nuclear factor of activated T-cells 5, tonicity-responsive	8	0
224733_at	CMTM3	chr16q21	CKLF-like MARVEL transmembrane domain containing 3	8	0
212859_x_at	MT1E	chr16q13	metallothionein 1E	8	0
212414_s_at	GLYR1 /// SEPT6	chr16p13.3 /// chrXq24	glyoxylate reductase 1 homolog (Arabidopsis) /// septin 6	8	0
236295_s_at	NLRC3	chr16p13.3	NLR family, CARD domain containing 3	8	0
207961_x_at	MYH11	chr16p13.11	myosin, heavy chain 11, smooth muscle	8	0
216908_x_at	LOC730092	chr16p12.2	RRN3 RNA polymerase I transcription factor homolog (S. cerevisiae) pseudogene	8	0
207414_s_at	PCSK6	chr15q26.3	proprotein convertase subtilisin/kexin type 6	8	0
210605_s_at	MFGE8	chr15q25	milk fat globule-EGF factor 8 protein	8	0
219892_at	TM6SF1	chr15q24-q26	transmembrane 6 superfamily member 1	8	0
205350_at	CRABP1	chr15q24	cellular retinoic acid binding protein 1	8	1
215155_at	HEXA	chr15q23-q24	Hexosaminidase A (alpha polypeptide)	8	0
203963_at	CA12	chr15q22	carbonic anhydrase XII	8	1
206227_at	CILP	chr15q22	cartilage intermediate layer protein, nucleotide pyrophosphohydrolase	8	0
205590_at	RASGRP1	chr15q14	RAS guanyl releasing protein 1 (calcium and DAG-regulated)	8	0
209550_at	NDN	chr15q11.2-q12	necdin homolog (mouse)	8	0
229691_at	ZBTB42	chr14q32.33	zinc finger and BTB domain containing 42	8	1
217838_s_at	EVL	chr14q32.2	Enah/Vasp-like	8	0
225757_s_at	CLMN	chr14q32.13	calmin (calponin-like, transmembrane)	8	1
203088_at	FBLN5	chr14q32.1	fibulin 5	8	0
200884_at	CKB	chr14q32	creatine kinase, brain	8	1
226210_s_at	MEG3	chr14q32	maternally expressed 3 (non-protein coding)	8	0
231240_at	DIO2	chr14q24.2-q24.3	deiodinase, iodothyronine, type II	8	0
204359_at	FLRT2	chr14q24-q32	fibronectin leucine rich transmembrane protein 2	8	0
203485_at	RTN1	chr14q23.1	reticulon 1	8	0
209209_s_at	FERMT2	chr14q22.1	fermitin family homolog 2 (Drosophila)	8	0
209714_s_at	CDKN3	chr14q22	cyclin-dependent kinase inhibitor 3	8	1
213508_at	C14orf147	chr14q13.1	chromosome 14 open reading frame 147	8	1
208805_at	PSMA6	chr14q13	proteasome (prosome, macropain) subunit, alpha type, 6	8	1
217279_x_at	MMP14	chr14q11-q12	matrix metallopeptidase 14 (membrane-inserted)	8	1
202177_at	GAS6	chr13q34	growth arrest-specific 6	8	0
231993_at	ITGBL1	chr13q33	Integrin, beta-like 1 (with EGF-like repeat domains)	8	0
205419_at	GPR183	chr13q32.3	G protein-coupled receptor 183	8	0
205017_s_at	MBNL2	chr13q32.1	muscleblind-like 2 (Drosophila)	8	1
204011_at	SPRY2	chr13q31.1	sprouty homolog 2 (Drosophila)	8	0
204271_s_at	EDNRB	chr13q22	endothelin receptor type B	8	0
205656_at	PCDH17	chr13q21.1	protocadherin 17	8	0
218252_at	CKAP2	chr13q14	cytoskeleton associated protein 2	8	1
231411_at	LHFP	chr13q12	Lipoma HMGIC fusion partner	8	0
205220_at	NIACR2	chr12q24.31	niacin receptor 2	8	0
221752_at	SSH1	chr12q24.11	slingshot homolog 1 (Drosophila)	8	0
225105_at	C12orf75	chr12q23.3	chromosome 12 open reading frame 75	8	0
227300_at	TMEM119	chr12q23.3	transmembrane protein 119	8	0
227295_at	IKIP	chr12q23.1	IKK interacting protein	8	0
209540_at	IGF1	chr12q22-q23	insulin-like growth factor 1 (somatomedin C)	8	0
204221_x_at	GLIPR1	chr12q21.2	GLI pathogenesis-related 1	8	0
204222_s_at	GLIPR1	chr12q21.2	GLI pathogenesis-related 1	8	0
226136_at	GLIPR1	chr12q21.2	GLI pathogenesis-related 1	8	0
1555745_a_at	LYZ	chr12q15	lysozyme (renal amyloidosis)	8	0
217996_at	PHLDA1	chr12q15	pleckstrin homology-like domain, family A, member 1	8	0
225790_at	MSRB3	chr12q14.3	methionine sulfoxide reductase B3	8	0
213672_at	MARS	chr12q13.2	methionyl-tRNA synthetase	8	0
219956_at	GALNT6	chr12q13	UDP-N-acetyl-alpha-D-galactosamine:polypeptide N-acetylgalactosaminyltransferase 6 (GalNAc-T6)	8	1
209126_x_at	KRT6B	chr12q12-q13	keratin 6B	8	1
213680_at	KRT6B	chr12q12-q13	keratin 6B	8	1
226065_at	PRICKLE1	chr12q12	prickle homolog 1 (Drosophila)	8	0
229584_at	LRRK2	chr12q12	leucine-rich repeat kinase 2	8	0
226950_at	ACVRL1	chr12q11-q14	activin A receptor type II-like 1	8	0
218983_at	C1RL	chr12p13.31	complement component 1, r subcomponent-like	8	0
210004_at	OLR1	chr12p13.2-p12.3	oxidized low density lipoprotein (lectin-like) receptor 1	8	0
1555756_a_at	CLEC7A	chr12p13.2	C-type lectin domain family 7, member A	8	0
202291_s_at	MGP	chr12p13.1-p12.3	matrix Gla protein	8	0
209795_at	CD69	chr12p13-p12	CD69 molecule	8	0
221530_s_at	BHLHE41	chr12p11.23-p12.1	basic helix-loop-helix family, member e41	8	0
220615_s_at	FAR2	chr12p11.22	fatty acyl CoA reductase 2	8	0
226322_at	TMTC1	chr12p11.22	transmembrane and tetratricopeptide repeat containing 1	8	0
226932_at	SSPN	chr12p11.2	sarcospan (Kras oncogene-associated gene)	8	0
225369_at	ESAM	chr11q24.2	endothelial cell adhesion molecule	8	0
225381_at	LOC399959	chr11q24.1	hypothetical LOC399959	8	0
228082_at	ASAM	chr11q24.1	adipocyte-specific adhesion molecule	8	0
217897_at	FXYD6	chr11q23.3	FXYD domain containing ion transport regulator 6	8	0
225510_at	OAF	chr11q23.3	OAF homolog (Drosophila)	8	0
230707_at	SORL1	chr11q23.2-q24.2	sortilin-related receptor, L(DLR class) A repeats-containing	8	0
222462_s_at	BACE1	chr11q23.2-q23.3	beta-site APP-cleaving enzyme 1	8	0
211367_s_at	CASP1	chr11q23	caspase 1, apoptosis-related cysteine peptidase (interleukin 1, beta, convertase)	8	0
213539_at	CD3D	chr11q23	CD3d molecule, delta (CD3-TCR complex)	8	0
214734_at	EXPH5	chr11q22.3	exophilin 5	8	1
204259_at	MMP7	chr11q21-q22	matrix metallopeptidase 7 (matrilysin, uterine)	8	0
1553749_at	FAM76B	chr11q21	family with sequence similarity 76, member B	8	1
225450_at	AMOTL1	chr11q14.3	angiomotin like 1	8	0
219773_at	NOX4	chr11q14.2-q21	NADPH oxidase 4	8	0
218804_at	ANO1	chr11q13.3	anoctamin 1, calcium activated chloride channel	8	0
206580_s_at	EFEMP2	chr11q13.1	EGF-containing fibulin-like extracellular matrix protein 2	8	0
238320_at	NEAT1	chr11q13.1	nuclear paraspeckle assembly transcript 1 (non-protein coding)	8	0
203472_s_at	SLCO2B1	chr11q13	solute carrier organic anion transporter family, member 2B1	8	0
210130_s_at	TM7SF2	chr11q13	transmembrane 7 superfamily member 2	8	1
208962_s_at	FADS1	chr11q12.2-q13.1	fatty acid desaturase 1	8	1
208963_x_at	FADS1	chr11q12.2-q13.1	fatty acid desaturase 1	8	1
224357_s_at	MS4A4A	chr11q12	membrane-spanning 4-domains, subfamily A, member 4	8	0
228592_at	MS4A1	chr11q12	membrane-spanning 4-domains, subfamily A, member 1	8	0
202409_at	IGF2 /// INS-IGF2	chr11p15.5	insulin-like growth factor 2 (somatomedin A) /// INS-IGF2 readthrough transcript	8	0
207992_s_at	AMPD3	chr11p15	adenosine monophosphate deaminase (isoform E)	8	0
212044_s_at	RPL27A	chr11p15	Ribosomal protein L27a	8	1
230214_at	MRVI1	chr11p15	murine retrovirus integration site 1 homolog	8	0
204249_s_at	LMO2	chr11p13	LIM domain only 2 (rhombotin-like 1)	8	0
201849_at	BNIP3	chr10q26.3	BCL2/adenovirus E1B 19kDa interacting protein 3	8	1
213790_at	ADAM12	chr10q26.3	ADAM metallopeptidase domain 12	8	0
228523_at	NANOS1	chr10q26.11	nanos homolog 1 (Drosophila)	8	1
202289_s_at	TACC2	chr10q26	transforming, acidic coiled-coil containing protein 2	8	1
1554190_s_at	C10orf81	chr10q25.3	chromosome 10 open reading frame 81	8	0
222592_s_at	ACSL5	chr10q25.1-q25.2	acyl-CoA synthetase long-chain family member 5	8	0
215719_x_at	FAS	chr10q24.1	Fas (TNF receptor superfamily, member 6)	8	0
216252_x_at	FAS	chr10q24.1	Fas (TNF receptor superfamily, member 6)	8	0
204396_s_at	GRK5	chr10q24-qter	G protein-coupled receptor kinase 5	8	0
228585_at	ENTPD1	chr10q24	ectonucleoside triphosphate diphosphohydrolase 1	8	0
229450_at	IFIT3	chr10q24	interferon-induced protein with tetratricopeptide repeats 3	8	0
212419_at	ZCCHC24	chr10q22.3	zinc finger, CCHC domain containing 24	8	0
224461_s_at	AIFM2	chr10q22.1	apoptosis-inducing factor, mitochondrion-associated, 2	8	1
225373_at	C10orf54	chr10q22.1	chromosome 10 open reading frame 54	8	0
207543_s_at	P4HA1	chr10q21.3-q23.1	prolyl 4-hydroxylase, alpha polypeptide I	8	0
205249_at	EGR2	chr10q21.1	early growth response 2	8	0
203074_at	ANXA8 /// ANXA8L1 /// ANXA8L2	chr10q11.22	annexin A8 /// annexin A8-like 1 /// annexin A8-like 2	8	1
217848_s_at	PPA1	chr10q11.1-q24	pyrophosphatase (inorganic) 1	8	1
220414_at	CALML5	chr10p15.1	calmodulin-like 5	8	1
209160_at	AKR1C3	chr10p15-p14	aldo-keto reductase family 1, member C3 (3-alpha hydroxysteroid dehydrogenase, type II)	8	0
209604_s_at	GATA3	chr10p15	GATA binding protein 3	8	0
219654_at	PTPLA	chr10p14-p13	protein tyrosine phosphatase-like (proline instead of catalytic arginine), member A	8	1
202073_at	OPTN	chr10p13	optineurin	8	0
203304_at	BAMBI	chr10p12.3-p11.2	BMP and activin membrane-bound inhibitor homolog (Xenopus laevis)	8	0
212758_s_at	ZEB1	chr10p11.2	zinc finger E-box binding homeobox 1	8	0
1554948_at	---	---	---	8	0
1556657_at	---	---	---	8	0
1557051_s_at	---	---	---	8	0
1558048_x_at	---	---	---	8	0
1559117_at	---	---	---	8	0
1562529_s_at	---	---	---	8	0
1563473_at	---	---	---	8	0
1563719_a_at	---	---	---	8	0
1568780_at	LOC649305	---	hypothetical LOC649305	8	0
1568983_a_at	---	---	---	8	0
213642_at	---	---	---	8	1
213789_at	LOC100292959	---	similar to hCG2042049	8	1
215164_at	---	---	---	8	0
225685_at	---	---	---	8	0
226641_at	---	---	---	8	0
226773_at	---	---	---	8	0
227769_at	---	---	---	8	0
227811_at	FGD3	---	FYVE, RhoGEF and PH domain containing 3	8	0
228731_at	---	---	---	8	0
228987_at	---	---	---	8	0
229242_at	---	---	---	8	0
229830_at	---	---	---	8	0
230735_at	---	---	---	8	0
232286_at	---	---	---	8	0
232701_at	---	---	---	8	0
233036_at	---	---	---	8	0
233180_at	---	---	---	8	1
233276_at	---	---	---	8	0
233607_at	---	---	---	8	0
233614_at	---	---	---	8	0
234224_at	---	---	---	8	0
235456_at	---	---	---	8	0
235592_at	---	---	---	8	0
236335_at	---	---	---	8	0
236558_at	---	---	---	8	0
237624_at	---	---	---	8	0
237625_s_at	---	---	---	8	0
238455_at	---	---	---	8	0
239274_at	---	---	---	8	0
239907_at	---	---	---	8	0
240038_at	---	---	---	8	0
240245_at	---	---	---	8	0
241530_at	---	---	---	8	1
241535_at	LOC100292909	---	hypothetical protein LOC100292909	8	0
241769_at	---	---	---	8	0
241789_at	---	---	---	8	0
242680_at	---	---	---	8	0
242736_at	---	---	---	8	0
244464_at	---	---	---	8	0
200859_x_at	FLNA	chrXq28	filamin A, alpha	7	0
201262_s_at	BGN	chrXq28	biglycan	7	0
209279_s_at	NSDHL	chrXq28	NAD(P) dependent steroid dehydrogenase-like	7	1
213746_s_at	FLNA	chrXq28	filamin A, alpha	7	0
214752_x_at	FLNA	chrXq28	filamin A, alpha	7	0
205110_s_at	FGF13	chrXq26.3	fibroblast growth factor 13	7	0
209539_at	ARHGEF6	chrXq26.3	Rac/Cdc42 guanine nucleotide exchange factor (GEF) 6	7	0
234344_at	RAP2C	chrXq25	RAP2C, member of RAS oncogene family	7	1
201215_at	PLS3	chrXq23	plastin 3 (T isoform)	7	0
209763_at	CHRDL1	chrXq23	chordin-like 1	7	0
208763_s_at	TSC22D3	chrXq22.3	TSC22 domain family, member 3	7	0
213110_s_at	COL4A5	chrXq22	collagen, type IV, alpha 5	7	0
218694_at	ARMCX1	chrXq21.33-q22.2	armadillo repeat containing, X-linked 1	7	0
226344_at	ZMAT1	chrXq21	zinc finger, matrin type 1	7	0
202747_s_at	ITM2A	chrXq13.3-Xq21.2	integral membrane protein 2A	7	0
214218_s_at	XIST	chrXq13.2	X (inactive)-specific transcript (non-protein coding)	7	0
221728_x_at	XIST	chrXq13.2	X (inactive)-specific transcript (non-protein coding)	7	0
200738_s_at	PGK1	chrXq13	phosphoglycerate kinase 1	7	1
207564_x_at	OGT	chrXq13	O-linked N-acetylglucosamine (GlcNAc) transferase (UDP-N-acetylglucosamine:polypeptide-N-acetylglucosaminyl transferase)	7	0
217356_s_at	PGK1	chrXq13	phosphoglycerate kinase 1	7	1
201028_s_at	CD99	chrXp22.32; Yp11.3	CD99 molecule	7	0
203974_at	HDHD1A	chrXp22.32	haloacid dehalogenase-like hydrolase domain containing 1A	7	1
204060_s_at	PRKX /// PRKY	chrXp22.3 /// chrYp11.2	protein kinase, X-linked /// protein kinase, Y-linked	7	0
203746_s_at	HCCS	chrXp22.3	holocytochrome c synthase (cytochrome c heme-lyase)	7	1
225154_at	SYAP1	chrXp22.2	synapse associated protein 1, SAP47 homolog (Drosophila)	7	1
1554168_a_at	SH3KBP1	chrXp22.1-p21.3	SH3-domain kinase binding protein 1	7	0
205541_s_at	GSPT2	chrXp11.22	G1 to S phase transition 2	7	0
213131_at	OLFM1	chr9q34.3	olfactomedin 1	7	0
225777_at	C9orf140	chr9q34.3	chromosome 9 open reading frame 140	7	1
211748_x_at	PTGDS	chr9q34.2-q34.3	prostaglandin D2 synthase 21kDa (brain)	7	0
212187_x_at	PTGDS	chr9q34.2-q34.3	prostaglandin D2 synthase 21kDa (brain)	7	0
200786_at	PSMB7	chr9q34.11-q34.12	proteasome (prosome, macropain) subunit, beta type, 7	7	1
215116_s_at	DNM1	chr9q34	dynamin 1	7	0
219514_at	ANGPTL2	chr9q34	angiopoietin-like 2	7	0
224941_at	PAPPA	chr9q33.2	pregnancy-associated plasma protein A, pappalysin 1	7	0
221060_s_at	TLR4	chr9q32-q33	toll-like receptor 4	7	0
203505_at	ABCA1	chr9q31.1	ATP-binding cassette, sub-family A (ABC1), member 1	7	0
204204_at	SLC31A2	chr9q31-q32	solute carrier family 31 (copper transporters), member 2	7	1
221796_at	NTRK2	chr9q22.1	neurotrophic tyrosine kinase, receptor, type 2	7	0
224396_s_at	ASPN	chr9q22	asporin	7	0
230645_at	FRMD3	chr9q21.32	FERM domain containing 3	7	0
204872_at	TLE4	chr9q21.31	transducin-like enhancer of split 4 (E(sp1) homolog, Drosophila)	7	0
229435_at	GLIS3	chr9p24.2	GLIS family zinc finger 3	7	0
213032_at	NFIB	chr9p24.1	nuclear factor I/B	7	1
213033_s_at	NFIB	chr9p24.1	nuclear factor I/B	7	1
230291_s_at	NFIB	chr9p24.1	Nuclear factor I/B	7	1
1562031_at	JAK2	chr9p24	Janus kinase 2	7	0
205842_s_at	JAK2	chr9p24	Janus kinase 2	7	0
213664_at	SLC1A1	chr9p24	solute carrier family 1 (neuronal/epithelial high affinity glutamate transporter, system Xag), member 1	7	0
220272_at	BNC2	chr9p22.3-p22.2	basonuclin 2	7	0
241762_at	FBXO32	chr8q24.13	F-box protein 32	7	0
218858_at	DEPDC6	chr8q24.12	DEP domain containing 6	7	0
213562_s_at	SQLE	chr8q24.1	squalene epoxidase	7	1
212865_s_at	COL14A1	chr8q23	collagen, type XIV, alpha 1	7	0
224650_at	MAL2	chr8q23	mal, T-cell differentiation protein 2	7	1
203501_at	PGCP	chr8q22.2	plasma glutamate carboxypeptidase	7	0
208767_s_at	LAPTM4B	chr8q22.1	lysosomal protein transmembrane 4 beta	7	1
227354_at	PAG1	chr8q21.13	phosphoprotein associated with glycosphingolipid microdomains 1	7	0
218613_at	PSD3	chr8pter-p23.3	pleckstrin and Sec7 domain containing 3	7	0
208647_at	FDFT1	chr8p23.1-p22	farnesyl-diphosphate farnesyltransferase 1	7	1
224822_at	DLC1	chr8p22	deleted in liver cancer 1	7	0
219049_at	CSGALNACT1	chr8p21.3	chondroitin sulfate N-acetylgalactosaminyltransferase 1	7	0
206134_at	ADAMDEC1	chr8p21.2	ADAM-like, decysin 1	7	0
208792_s_at	CLU	chr8p21-p12	clusterin	7	1
217437_s_at	TACC1	chr8p11.22	transforming, acidic coiled-coil containing protein 1	7	0
218541_s_at	C8orf4	chr8p11.2	chromosome 8 open reading frame 4	7	0
218543_s_at	PARP12	chr7q34	poly (ADP-ribose) polymerase family, member 12	7	0
218507_at	C7orf68	chr7q32.1	chromosome 7 open reading frame 68	7	1
202016_at	MEST	chr7q32	mesoderm specific transcript homolog (mouse)	7	1
232383_at	TFEC	chr7q31.2	transcription factor EC	7	0
203323_at	CAV2	chr7q31.1	caveolin 2	7	0
212097_at	CAV1	chr7q31.1	caveolin 1, caveolae protein, 22kDa	7	0
205195_at	AP1S1	chr7q22.1	adaptor-related protein complex 1, sigma 1 subunit	7	1
217014_s_at	AZGP1	chr7q22.1	alpha-2-glycoprotein 1, zinc-binding	7	1
203181_x_at	SRPK2	chr7q22-q31.1	SFRS protein kinase 2	7	1
201505_at	LAMB1	chr7q22	laminin, beta 1	7	0
211651_s_at	LAMB1	chr7q22	laminin, beta 1	7	0
1568765_at	SERPINE1	chr7q21.3-q22	serpin peptidase inhibitor, clade E (nexin, plasminogen activator inhibitor type 1), member 1	7	0
228494_at	PPP1R9A	chr7q21.3	protein phosphatase 1, regulatory (inhibitor) subunit 9A	7	1
202314_at	CYP51A1	chr7q21.2	cytochrome P450, family 51, subfamily A, polypeptide 1	7	1
228531_at	SAMD9	chr7q21.2	sterile alpha motif domain containing 9	7	0
225987_at	STEAP4	chr7q21.12	STEAP family member 4	7	0
225871_at	STEAP2	chr7q21	six transmembrane epithelial antigen of the prostate 2	7	0
212670_at	ELN	chr7q11.23	elastin	7	0
213142_x_at	PION	chr7q11.23	pigeon homolog (Drosophila)	7	0
204140_at	TPST1	chr7q11.21	tyrosylprotein sulfotransferase 1	7	0
205463_s_at	PDGFA	chr7p22	platelet-derived growth factor alpha polypeptide	7	0
1566766_a_at	MACC1	chr7p21.1	metastasis associated in colon cancer 1	7	1
217979_at	TSPAN13	chr7p21.1	tetraspanin 13	7	1
1552619_a_at	ANLN	chr7p15-p14	anillin, actin binding protein	7	1
215380_s_at	GGCT	chr7p15-p14	gamma-glutamyl cyclotransferase	7	1
209627_s_at	OSBPL3	chr7p15	oxysterol binding protein-like 3	7	0
219655_at	C7orf10	chr7p14.1	chromosome 7 open reading frame 10	7	0
201293_x_at	PPIA	chr7p13	peptidylprolyl isomerase A (cyclophilin A)	7	1
227376_at	GLI3	chr7p13	GLI family zinc finger 3	7	0
202693_s_at	STK17A	chr7p12-p14	serine/threonine kinase 17a	7	0
215223_s_at	SOD2	chr6q25.3	superoxide dismutase 2, mitochondrial	7	0
208621_s_at	EZR	chr6q25.2-q26	ezrin	7	1
208622_s_at	EZR	chr6q25.2-q26	ezrin	7	1
217234_s_at	EZR	chr6q25.2-q26	ezrin	7	1
226122_at	PLEKHG1	chr6q25.1	pleckstrin homology domain containing, family G (with RhoGef domain) member 1	7	0
226907_at	PPP1R14C	chr6q24.3-q25.3	protein phosphatase 1, regulatory (inhibitor) subunit 14C	7	1
223021_x_at	VTA1	chr6q24.1	Vps20-associated 1 homolog (S. cerevisiae)	7	1
203430_at	HEBP2	chr6q24	heme binding protein 2	7	1
213022_s_at	UTRN	chr6q24	utrophin	7	0
217744_s_at	PERP	chr6q24	PERP, TP53 apoptosis effector	7	1
223120_at	FUCA2	chr6q24	fucosidase, alpha-L- 2, plasma	7	1
202643_s_at	TNFAIP3	chr6q23	tumor necrosis factor, alpha-induced protein 3	7	0
202644_s_at	TNFAIP3	chr6q23	tumor necrosis factor, alpha-induced protein 3	7	0
225166_at	ARHGAP18	chr6q22.33	Rho GTPase activating protein 18	7	0
225173_at	ARHGAP18	chr6q22.33	Rho GTPase activating protein 18	7	0
201670_s_at	MARCKS	chr6q22.2	myristoylated alanine-rich protein kinase C substrate	7	0
204939_s_at	PLN	chr6q22.1	phospholamban	7	0
208116_s_at	MAN1A1	chr6q22	mannosidase, alpha, class 1A, member 1	7	0
212543_at	AIM1	chr6q21	absent in melanoma 1	7	1
216033_s_at	FYN	chr6q21	FYN oncogene related to SRC, FGR, YES	7	0
218376_s_at	MICAL1	chr6q21	microtubule associated monoxygenase, calponin and LIM domain containing 1	7	0
218974_at	SOBP	chr6q21	sine oculis binding protein homolog (Drosophila)	7	0
224509_s_at	RTN4IP1	chr6q21	reticulon 4 interacting protein 1	7	1
221524_s_at	RRAGD	chr6q15-q16	Ras-related GTP binding D	7	0
204671_s_at	ANKRD6	chr6q14.2-q16.1	ankyrin repeat domain 6	7	0
223497_at	FAM135A	chr6q12-q13	family with sequence similarity 135, member A	7	0
204058_at	ME1	chr6q12	malic enzyme 1, NADP(+)-dependent, cytosolic	7	1
223194_s_at	SLC22A23	chr6p25.2	solute carrier family 22, member 23	7	1
209723_at	SERPINB9	chr6p25	serpin peptidase inhibitor, clade B (ovalbumin), member 9	7	0
230788_at	GCNT2	chr6p24.2	glucosaminyl (N-acetyl) transferase 2, I-branching enzyme (I blood group)	7	1
204440_at	CD83	chr6p23	CD83 molecule	7	0
218350_s_at	GMNN	chr6p22.3	geminin, DNA replication inhibitor	7	1
209770_at	BTN3A1	chr6p22.1	butyrophilin, subfamily 3, member A1	7	0
209806_at	HIST1H2BK	chr6p21.33	histone cluster 1, H2bk	7	1
200905_x_at	HLA-E	chr6p21.3	major histocompatibility complex, class I, E	7	0
204806_x_at	HLA-F	chr6p21.3	major histocompatibility complex, class I, F	7	0
206247_at	MICB	chr6p21.3	MHC class I polypeptide-related sequence B	7	1
208451_s_at	C4A /// C4B /// LOC100292046 /// LOC100294156	chr6p21.3	complement component 4A (Rodgers blood group) /// complement component 4B (Chido blood group) /// similar to Complement component 4A (Rodgers blood group) /// similar to complement component 4A (Rodgers blood group)	7	0
211530_x_at	HLA-G	chr6p21.3	major histocompatibility complex, class I, G	7	0
214459_x_at	HLA-C	chr6p21.3	major histocompatibility complex, class I, C	7	0
215633_x_at	LST1	chr6p21.3	leukocyte specific transcript 1	7	0
215779_s_at	HIST1H2BG	chr6p21.3	histone cluster 1, H2bg	7	0
217456_x_at	HLA-E	chr6p21.3	major histocompatibility complex, class I, E	7	0
225973_at	TAP2	chr6p21.3	transporter 2, ATP-binding cassette, sub-family B (MDR/TAP)	7	0
203498_at	RCAN2	chr6p21.1-p12.3	regulator of calcineurin 2	7	0
237054_at	ENPP5	chr6p21.1-p11.2	ectonucleotide pyrophosphatase/phosphodiesterase 5 (putative function)	7	1
210512_s_at	VEGFA	chr6p12	vascular endothelial growth factor A	7	1
211527_x_at	VEGFA	chr6p12	vascular endothelial growth factor A	7	1
203554_x_at	PTTG1	chr5q35.1	pituitary tumor-transforming 1	7	1
232204_at	EBF1	chr5q34	early B-cell factor 1	7	0
232504_at	LOC285628	chr5q34	hypothetical protein LOC285628	7	0
207165_at	HMMR	chr5q33.2-qter	hyaluronan-mediated motility receptor (RHAMM)	7	1
209709_s_at	HMMR	chr5q33.2-qter	hyaluronan-mediated motility receptor (RHAMM)	7	1
212886_at	CCDC69	chr5q33.1	coiled-coil domain containing 69	7	0
205774_at	F12	chr5q33-qter	coagulation factor XII (Hageman factor)	7	1
221489_s_at	SPRY4	chr5q31.3	sprouty homolog 4 (Drosophila)	7	0
201693_s_at	EGR1	chr5q31.1	early growth response 1	7	0
238725_at	IRF1	chr5q31.1	interferon regulatory factor 1	7	0
205097_at	SLC26A2	chr5q31-q34	solute carrier family 26 (sulfate transporter), member 2	7	0
224963_at	SLC26A2	chr5q31-q34	solute carrier family 26 (sulfate transporter), member 2	7	0
211339_s_at	ITK	chr5q31-q32	IL2-inducible T-cell kinase	7	0
1552735_at	PCDHGA4	chr5q31	protocadherin gamma subfamily A, 4	7	0
201427_s_at	SEPP1	chr5q31	selenoprotein P, plasma, 1	7	0
210260_s_at	TNFAIP8	chr5q23.1	tumor necrosis factor, alpha-induced protein 8	7	0
228234_at	TICAM2 /// TMED7-TICAM2	chr5q23.1	toll-like receptor adaptor molecule 2 /// TMED7-TICAM2 read-through transcript	7	0
228256_s_at	EPB41L4A	chr5q22.1-q22.2	erythrocyte membrane protein band 4.1 like 4A	7	1
202976_s_at	RHOBTB3	chr5q15	Rho-related BTB domain containing 3	7	0
214446_at	ELL2	chr5q15	elongation factor, RNA polymerase II, 2	7	0
203474_at	IQGAP2	chr5q13.3	IQ motif containing GTPase activating protein 2	7	0
230147_at	F2RL2	chr5q13	coagulation factor II (thrombin) receptor-like 2	7	0
214660_at	PELO	chr5q11.2	Pelota homolog (Drosophila)	7	0
219033_at	PARP8	chr5q11.1	poly (ADP-ribose) polymerase family, member 8	7	0
209147_s_at	PPAP2A	chr5q11	phosphatidic acid phosphatase type 2A	7	0
212196_at	IL6ST	chr5q11	interleukin 6 signal transducer (gp130, oncostatin M receptor)	7	0
221646_s_at	ZDHHC11	chr5p15.33	zinc finger, DHHC-type containing 11	7	1
205405_at	SEMA5A	chr5p15.2	sema domain, seven thrombospondin repeats (type 1 and type 1-like), transmembrane domain (TM) and short cytoplasmic domain, (semaphorin) 5A	7	0
208696_at	CCT5	chr5p15.2	chaperonin containing TCP1, subunit 5 (epsilon)	7	1
204675_at	SRD5A1	chr5p15	steroid-5-alpha-reductase, alpha polypeptide 1 (3-oxo-5 alpha-steroid delta 4-dehydrogenase alpha 1)	7	1
211794_at	FYB	chr5p13.1	FYN binding protein (FYB-120/130)	7	0
232898_at	DAB2	chr5p13	disabled homolog 2, mitogen-responsive phosphoprotein (Drosophila)	7	0
224027_at	CCL28	chr5p12	chemokine (C-C motif) ligand 28	7	1
224240_s_at	CCL28	chr5p12	chemokine (C-C motif) ligand 28	7	1
227337_at	ANKRD37	chr4q35.1	ankyrin repeat domain 37	7	1
229305_at	MLF1IP	chr4q35.1	MLF1 interacting protein	7	1
209621_s_at	PDLIM3	chr4q35	PDZ and LIM domain 3	7	0
201963_at	ACSL1	chr4q34-q35	acyl-CoA synthetase long-chain family member 1	7	1
200907_s_at	PALLD	chr4q32.3	palladin, cytoskeletal associated protein	7	0
225922_at	FNIP2	chr4q32.1	folliculin interacting protein 2	7	0
209146_at	SC4MOL	chr4q32-q34	sterol-C4-methyl oxidase-like	7	1
222719_s_at	PDGFC	chr4q32	platelet derived growth factor C	7	0
227235_at	GUCY1A3	chr4q31.3-q33|4q31.1-q31.2	guanylate cyclase 1, soluble, alpha 3	7	0
205543_at	HSPA4L	chr4q28	heat shock 70kDa protein 4-like	7	1
225895_at	SYNPO2	chr4q26	synaptopodin 2	7	0
204844_at	ENPEP	chr4q25	glutamyl aminopeptidase (aminopeptidase A)	7	0
205046_at	CENPE	chr4q24-q25	centromere protein E, 312kDa	7	1
218285_s_at	BDH2	chr4q24	3-hydroxybutyrate dehydrogenase, type 2	7	0
225387_at	TSPAN5	chr4q23	tetraspanin 5	7	0
219014_at	PLAC8	chr4q21.22	placenta-specific 8	7	0
224901_at	SCD5	chr4q21.22	stearoyl-CoA desaturase 5	7	0
203688_at	PKD2	chr4q21-q23	polycystic kidney disease 2 (autosomal dominant)	7	0
204466_s_at	SNCA	chr4q21	synuclein, alpha (non A4 component of amyloid precursor)	7	0
209369_at	ANXA3	chr4q13-q22	annexin A3	7	1
204379_s_at	FGFR3	chr4p16.3	fibroblast growth factor receptor 3	7	0
204351_at	S100P	chr4p16	S100 calcium binding protein P	7	1
212311_at	KIAA0746	chr4p15.2	KIAA0746 protein	7	0
205692_s_at	CD38	chr4p15	CD38 molecule	7	0
213106_at	ATP8A1	chr4p14-p12	ATPase, aminophospholipid transporter (APLT), class I, type 8A, member 1	7	0
227410_at	FAM43A	chr3q29	family with sequence similarity 43, member A	7	0
222549_at	CLDN1	chr3q28-q29	claudin 1	7	0
235051_at	CCDC50	chr3q28	coiled-coil domain containing 50	7	0
242029_at	FNDC3B	chr3q26.31	Fibronectin type III domain containing 3B	7	0
226636_at	PLD1	chr3q26	phospholipase D1, phosphatidylcholine-specific	7	1
228489_at	TM4SF18	chr3q25.1	transmembrane 4 L six family member 18	7	1
223939_at	SUCNR1	chr3q24-q25.1	succinate receptor 1	7	0
206373_at	ZIC1	chr3q24	Zic family member 1 (odd-paired homolog, Drosophila)	7	1
228143_at	CP	chr3q23-q25	ceruloplasmin (ferroxidase)	7	0
202134_s_at	WWTR1	chr3q23-q24	WW domain containing transcription regulator 1	7	1
226925_at	ACPL2	chr3q23	acid phosphatase-like 2	7	0
212688_at	PIK3CB	chr3q22.3	phosphoinositide-3-kinase, catalytic, beta polypeptide	7	1
38671_at	PLXND1	chr3q22.1	plexin D1	7	0
219284_at	HSPBAP1	chr3q21.1	HSPB (heat shock 27kDa) associated protein 1	7	0
205686_s_at	CD86	chr3q21	CD86 molecule	7	0
205383_s_at	ZBTB20	chr3q13.2	zinc finger and BTB domain containing 20	7	0
225241_at	CCDC80	chr3q13.2	coiled-coil domain containing 80	7	0
243864_at	CCDC80	chr3q13.2	coiled-coil domain containing 80	7	0
214587_at	COL8A1	chr3q12.3	collagen, type VIII, alpha 1	7	0
218557_at	NIT2	chr3q12.2	nitrilase family, member 2	7	1
219410_at	TMEM45A	chr3q12.2	transmembrane protein 45A	7	0
204135_at	FILIP1L	chr3q12.1	filamin A interacting protein 1-like	7	0
225730_s_at	THUMPD3	chr3p25.3	THUMP domain containing 3	7	1
203886_s_at	FBLN2	chr3p25.1	fibulin 2	7	0
203845_at	KAT2B	chr3p24	K(lysine) acetyltransferase 2B	7	0
201284_s_at	APEH	chr3p21.31	N-acylaminoacyl-peptide hydrolase	7	1
213338_at	TMEM158	chr3p21.3	transmembrane protein 158	7	0
227297_at	ITGA9	chr3p21.3	integrin, alpha 9	7	0
205099_s_at	CCR1	chr3p21	chemokine (C-C motif) receptor 1	7	0
205417_s_at	DAG1	chr3p21	dystroglycan 1 (dystrophin-associated glycoprotein 1)	7	1
218739_at	ABHD5	chr3p21	abhydrolase domain containing 5	7	1
226814_at	ADAMTS9	chr3p14.3-p14.2	ADAM metallopeptidase with thrombospondin type 1 motif, 9	7	0
1552275_s_at	PXK	chr3p14.3	PX domain containing serine/threonine kinase	7	0
212977_at	CXCR7	chr2q37.3	chemokine (C-X-C motif) receptor 7	7	0
214791_at	SP140L	chr2q37.1	SP140 nuclear body protein-like	7	0
221004_s_at	ITM2C	chr2q37	integral membrane protein 2C	7	0
238029_s_at	SLC16A14	chr2q36.3	solute carrier family 16, member 14 (monocarboxylic acid transporter 14)	7	1
212776_s_at	OBSL1	chr2q35	obscurin-like 1	7	0
233177_s_at	PNKD	chr2q35	paroxysmal nonkinesigenic dyskinesia	7	0
1558199_at	FN1	chr2q34	fibronectin 1	7	0
215617_at	SPATS2L	chr2q33.1	spermatogenesis associated, serine-rich 2-like	7	0
232961_at	LOC26010	chr2q33.1	Viral DNA polymerase-transactivated protein 6	7	0
210815_s_at	CALCRL	chr2q32.1	calcitonin receptor-like	7	0
204334_at	KLF7	chr2q32	Kruppel-like factor 7 (ubiquitous)	7	0
227041_at	SESTD1	chr2q31.2	SEC14 and spectrin domains 1	7	0
231130_at	FKBP7	chr2q31.2	FK506 binding protein 7	7	0
215177_s_at	ITGA6	chr2q31.1	integrin, alpha 6	7	0
217889_s_at	CYBRD1	chr2q31.1	cytochrome b reductase 1	7	0
208084_at	ITGB6	chr2q24.2	integrin, beta 6	7	1
203603_s_at	ZEB2	chr2q22.3	zinc finger E-box binding homeobox 2	7	0
223503_at	TMEM163	chr2q21.3	transmembrane protein 163	7	0
217028_at	CXCR4	chr2q21	chemokine (C-X-C motif) receptor 4	7	0
212657_s_at	IL1RN	chr2q14.2	interleukin 1 receptor antagonist	7	0
39402_at	IL1B	chr2q14	interleukin 1, beta	7	0
209373_at	MALL	chr2q13	mal, T-cell differentiation protein-like	7	1
1570259_at	LIMS1	chr2q12.3	LIM and senescent cell antigen-like domains 1	7	0
202948_at	IL1R1	chr2q12	interleukin 1 receptor, type I	7	0
222830_at	GRHL1	chr2p25.1	grainyhead-like 1 (Drosophila)	7	1
225082_at	CPSF3	chr2p25.1	cleavage and polyadenylation specific factor 3, 73kDa	7	1
201890_at	RRM2	chr2p25-p24	ribonucleotide reductase M2	7	1
209773_s_at	RRM2	chr2p25-p24	ribonucleotide reductase M2	7	1
204913_s_at	SOX11	chr2p25	SRY (sex determining region Y)-box 11	7	1
212012_at	PXDN	chr2p25	peroxidasin homolog (Drosophila)	7	0
203797_at	VSNL1	chr2p24.3	visinin-like 1	7	0
204962_s_at	CENPA	chr2p24-p21	centromere protein A	7	1
205968_at	KCNS3	chr2p24	potassium voltage-gated channel, delayed-rectifier, subfamily S, member 3	7	1
204163_at	EMILIN1	chr2p23.3-p23.2	elastin microfibril interfacer 1	7	0
201367_s_at	ZFP36L2	chr2p22.3-p21	zinc finger protein 36, C3H type-like 2	7	0
201369_s_at	ZFP36L2	chr2p22.3-p21	zinc finger protein 36, C3H type-like 2	7	0
235349_at	FAM82A1	chr2p22.2	family with sequence similarity 82, member A1	7	0
209288_s_at	CDC42EP3	chr2p21	CDC42 effector protein (Rho GTPase binding) 3	7	0
212219_at	PSME4	chr2p16.2	proteasome (prosome, macropain) activator subunit 4	7	1
222891_s_at	BCL11A	chr2p16.1	B-cell CLL/lymphoma 11A (zinc finger protein)	7	0
201842_s_at	EFEMP1	chr2p16	EGF-containing fibulin-like extracellular matrix protein 1	7	0
212811_x_at	SLC1A4	chr2p15-p13	solute carrier family 1 (glutamate/neutral amino acid transporter), member 4	7	0
218319_at	PELI1	chr2p13.3	pellino homolog 1 (Drosophila)	7	0
38149_at	ARHGAP25	chr2p13.3	Rho GTPase activating protein 25	7	0
202274_at	ACTG2	chr2p13.1	actin, gamma 2, smooth muscle, enteric	7	1
202934_at	HK2	chr2p13	hexokinase 2	7	1
201569_s_at	SAMM50	chr22q13.31	sorting and assembly machinery component 50 homolog (S. cerevisiae)	7	1
202994_s_at	FBLN1	chr22q13.31	fibulin 1	7	0
202001_s_at	NDUFA6	chr22q13.2-q13.31	NADH dehydrogenase (ubiquinone) 1 alpha subcomplex, 6, 14kDa	7	1
[truncated: 27,684 more rows]
